# Supplementary material for: Construction of a HSC activation-related lncRNA–miRNA–mRNA ceRNA regulatory network reveals potential molecules involved in liver fibrosis
Source: Front Genet. 2025 Nov 10;16:1640326. doi: 10.3389/fgene.2025.1640326 (PMC12640689; doi:10.3389/fgene.2025.1640326)
Supplement: Supplementary file 3 [file Table1.xlsx]

## Sheet: LncRNA
Gene ID	Gene Symbol	Type	Blank_Group Average FPKM	Model_Group Average FPKM	Blank-1 FPKM	Blank-2 FPKM	Blank-3 FPKM	Model-1 FPKM	Model-2 FPKM	Model-3 FPKM	log2 (Model_Group / Blank_Group)	Pvalue(Model_Group / Blank_Group)
100009664	'F630206G17Rik'	lncRNA	0	0	0	0	0	0	0	0
100034675	'Gm11335'	lncRNA	0.07	0.0433333	0.08	0.06	0.07	0.09	0.04	0	-0.843687	0.620547
100034726	'Gm15772'	lncRNA	0.453333	0.29	0.37	0.11	0.88	0.19	0.12	0.56	-0.926405	0.480172
100034739	'Gm17762'	lncRNA	0.133333	0.366667	0.2	0.17	0.03	0.4	0.4	0.3	1.3008	0.0393601
100036523	'Gm16982'	lncRNA	0.00666667	0	0	0.01	0.01	0	0	0	-1.21265	0.766326
100036768	'Gm11696'	lncRNA	0.19	0.253333	0.2	0.15	0.22	0.15	0.29	0.32	0.210488	0.695482
100037260	'9430060I03Rik'	lncRNA	0.196667	0.2	0.16	0.13	0.3	0.28	0.12	0.2	-0.095486	0.900235
100037262	'Gm12359'	lncRNA	0.08	0.103333	0.13	0.11	0	0.07	0.16	0.08	0.310855	0.814934
100037396	'D030047H15Rik'	lncRNA	0.00333333	0.0166667	0.01	0	0	0.02	0	0.03	1.67618	0.544345
100037413	'Gm13274'	lncRNA	0	0.00666667	0	0	0	0.02	0	0	0.710899	0.861693
100038353	'Gm10532'	lncRNA	0.00666667	0.0133333	0.01	0.01	0	0.02	0.01	0.01	1.23063	0.642007
100038356	'Gm15612'	lncRNA	0.146667	0.186667	0	0.2	0.24	0.07	0.44	0.05	0.0573963	0.959278
100038363	'F630028O10Rik'	lncRNA	0.703333	0.966667	1.16	0.3	0.65	0.65	1.54	0.71	0.240289	0.617371
100038371	'Zfp389'	lncRNA	0.0966667	0.1	0.05	0.2	0.04	0	0.13	0.17	-0.219989	0.891563
100038378	'Gm10433'	lncRNA	0.336667	0.51	0.21	0.37	0.43	0.59	0.75	0.19	0.030221	0.961983
100038388	'Gm10614'	lncRNA	0.24	0.496667	0.47	0.11	0.14	0.17	0.66	0.66	1.01856	0.0441425
100038392	'Gm10785'	lncRNA	0.02	0.113333	0	0.06	0	0.05	0.19	0.1	2.26966	0.150793
100038410	'Gm10536'	lncRNA	0.0366667	0.03	0.03	0.04	0.04	0.07	0.01	0.01	-0.238463	0.824682
100038411	'Gm15998'	lncRNA	0.62	0.363333	0.3	0.81	0.75	0.24	0.6	0.25	-1.01211	0.0535939
100038429	'Gm10505'	lncRNA	0.00666667	0.02	0.02	0	0	0	0.03	0.03	0.642243	0.844026
100038437	'Gm10706'	lncRNA	0	0.0133333	0	0	0	0	0	0.04	1.66226	0.680215
100038439	'Gm10556'	lncRNA	0	0	0	0	0	0	0	0
100038453	'Gm12522'	lncRNA	0.04	0	0.01	0	0.11	0	0	0	-4.26767	0.107851
100038454	'Platr8'	lncRNA	0.07	0.18	0.04	0.12	0.05	0.09	0.28	0.17	1.16976	0.200327
100038460	'Gm10677'	lncRNA	0.0166667	0	0.03	0	0.02	0	0	0	-2.73742	0.448178
100038464	'Gm15441'	lncRNA	7.39667	68.1667	10.36	7.58	4.25	56.45	3.08	144.97	3.065	0.0138736
100038467	'A630072L19Rik'	lncRNA	0.00333333	0.05	0	0.01	0	0.01	0.08	0.06	2.47821	0.176136
100038479	'Gm10787'	lncRNA	0.00666667	0.0933333	0.02	0	0	0.06	0	0.22	3.39218	0.121098
100038493	'Gm13582'	lncRNA	0.00333333	0	0	0.01	0	0	0	0	-1.21265	0.766326
100038497	'Gm10603'	lncRNA	0.153333	0.26	0.11	0.17	0.18	0.2	0.19	0.39	0.604398	0.152263
100038504	'Gm10369'	lncRNA	0.00666667	0.05	0	0.02	0	0.09	0.03	0.03	2.23432	0.328365
100038513	'Gm14149'	lncRNA	0.09	0.0566667	0.04	0.12	0.11	0	0.15	0.02	-1.00969	0.467181
100038516	'Gm10640'	lncRNA	0.01	0.0333333	0	0	0.03	0	0	0.1	1.28623	0.715307
100038522	'Dnmt3aos'	lncRNA	0	0	0	0	0	0	0	0
100038525	'Gm10804'	lncRNA	0.53	0.256667	0.42	1.17	0	0.27	0.26	0.24	-1.04567	0.360284
100038526	'Gm10560'	lncRNA	0.843333	1.05333	1.27	0.7	0.56	0.58	1.33	1.25	0.0848812	0.791191
100038532	'Gm10822'	lncRNA	0.106667	0.23	0	0.13	0.19	0.19	0.24	0.26	1.03649	0.454228
100038554	'Gm15348'	lncRNA	0.08	0.0233333	0.03	0.08	0.13	0.05	0.02	0	-2.2743	0.093716
100038560	'Gm10687'	lncRNA	0.17	0.373333	0.21	0.1	0.2	0.45	0.44	0.23	0.586811	0.467038
100038566	'Gm10658'	lncRNA	1.59667	1.73667	2.34	1.33	1.12	2.17	1.66	1.38	-0.030981	0.942921
100038577	'Gm10790'	lncRNA	0.0266667	0.07	0.06	0.02	0	0.21	0	0	-1.15745	0.71931
100038582	'Gm10824'	lncRNA	0.02	0	0.06	0	0	0	0	0	-2.18279	0.588195
100038584	'Gm14812'	lncRNA	0	0	0	0	0	0	0	0
100038591	'F420014N23Rik'	lncRNA	0.0766667	0.116667	0.07	0.06	0.1	0.06	0.21	0.08	0.369324	0.661799
100038595	'Gm16287'	lncRNA	0.0233333	0.00666667	0	0.04	0.03	0	0.01	0.01	-1.53858	0.485302
100038602	'Gm10865'	lncRNA	0	0	0	0	0	0	0	0
100038607	'Gm10636'	lncRNA	0	0	0	0	0	0	0	0
100038608	'Gm10389'	lncRNA	0.0466667	0.0633333	0.04	0.08	0.02	0.06	0.09	0.04	0.374772	0.722781
100038614	'Gm10791'	lncRNA	0	0.0133333	0	0	0	0.04	0	0	1.61501	0.689124
100038627	'F630042J09Rik'	lncRNA	0.00333333	0.00666667	0.01	0	0	0.01	0.01	0	0.620128	0.849783
100038628	'Gm10768'	lncRNA	54.19	87.96	53.14	54.13	55.3	61.08	92.76	110.04	0.504633	0.0160521
100038631	'Gm9888'	lncRNA	0.00666667	0.0166667	0.02	0	0	0.03	0.02	0	1.2154	0.684628
100038638	'Fmr1os'	lncRNA	0	0.00666667	0	0	0	0	0.02	0	1.54378	0.702621
100038654	'Gm10371'	lncRNA	0	0.00666667	0	0	0	0.01	0	0.01
100038659	'Mirt2'	lncRNA	0.58	2.18667	0.71	0	1.03	1.63	1.27	3.66	1.78229	0.0408584
100038693	'Tmem51os1'	lncRNA	0	0.0233333	0	0	0	0	0.07	0	2.1258	0.594985
100038700	'Gm14488'	lncRNA	0.0433333	0.04	0.03	0.03	0.07	0	0.06	0.06	0.108952	0.941851
100038712	'Gm10516'	lncRNA	0.0966667	0.143333	0.11	0.08	0.1	0	0.16	0.27	0.920148	0.46489
100038713	'Gm10432'	lncRNA	0	0	0	0	0	0	0	0
100038714	'Gm15401'	lncRNA	0.71	0.546667	0.66	0.97	0.5	0.44	0.1	1.1	-0.782242	0.304162
100038718	'Gm10494'	lncRNA	0	0.01	0	0	0	0	0.03	0	1.54378	0.702621
100038726	'G930009F23Rik'	lncRNA	0.01	0.0966667	0.01	0.02	0	0.08	0.18	0.03	2.45929	0.0935195
100038732	'Gm11681'	lncRNA	0	0.02	0	0	0	0	0.06	0	0.710899	0.861693
100038734	'Gm10845'	lncRNA	1.20667	1.28333	1.49	1.2	0.93	0.94	1.52	1.39	-0.111025	0.690485
100038735	'Gm10384'	lncRNA	0.0266667	0.0266667	0.02	0	0.06	0.01	0.06	0.01	-0.0139051	0.993718
100038746	'Gm1976'	lncRNA	2.96	5.37333	2.38	1.92	4.58	8.14	3.96	4.02	0.361126	0.130274
100038752	'Gm10825'	lncRNA	0.0233333	0.00666667	0.04	0	0.03	0	0.02	0	-2.20826	0.275792
100038755	'Gm9917'	lncRNA	0.683333	0.743333	0.95	0.45	0.65	0.59	0.78	0.86	0.19566	0.698481
100038761	'Unc45bos'	lncRNA	0	0.02	0	0	0	0	0.06	0	1.54378	0.702621
100038987	'LOC100038987'	lncRNA	0.04	0.0433333	0	0.12	0	0.03	0.1	0	1.60074	0.574481
100039027	'Gm2011'	lncRNA	0.406667	0.723333	0.34	0	0.88	0.69	1.28	0.2	0.663285	0.594905
100039043	'Gm10731'	lncRNA	0	0.0266667	0	0	0	0	0.04	0.04	2.60387	0.454404
100039062	'Gm2027'	lncRNA	0.246667	0.33	0.31	0.34	0.09	0.31	0.32	0.36	0.221316	0.719298
100039138	'Gm2061'	lncRNA	1.05333	0.0733333	0.9	1.07	1.19	0.13	0.04	0.05	-4.01615	1.77403e-14
100039239	'Gm2115'	lncRNA	0.0666667	0.2	0.05	0.03	0.12	0.1	0.19	0.31	0.0497195	0.952042
100039332	'Gm2164'	lncRNA	0.00333333	0.126667	0	0.01	0	0.02	0.29	0.07	2.74382	0.0455192
100039374	'Gm2192'	lncRNA	0.37	0.483333	0.35	0.22	0.54	0.38	0.56	0.51	0.211333	0.610808
100039440	'B230206L02Rik'	lncRNA	0.0833333	0.15	0.09	0.06	0.1	0.02	0.18	0.25	0.242467	0.837159
100039495	'Gm15706'	lncRNA	0.503333	0.643333	0.73	0.25	0.53	0.38	1.02	0.53	0.201284	0.769681
100039542	'Tbx3os1'	lncRNA	0.1	0.243333	0.04	0.18	0.08	0.38	0.07	0.28	1.43217	0.215957
100039548	'4930412E21Rik'	lncRNA	0	0	0	0	0	0	0	0
100039636	'Atp6v0c-ps2'	lncRNA	0.54	1.14333	0.51	0.88	0.23	1.81	0.94	0.68	0.923081	0.164354
100039674	'Gm10634'	lncRNA	1.17333	1.70333	1.52	1.32	0.68	0.35	3.34	1.42	0.218992	0.747928
100039684	'5031434O11Rik'	lncRNA	0.376667	0.68	0.37	0.47	0.29	0.41	0.61	1.02	0.697625	0.16604
100039691	'Lncenc1'	lncRNA	0	0.01	0	0	0	0	0.01	0.02	2.20921	0.567555
100039706	'Gm2381'	lncRNA	0.336667	0.26	0.21	0.35	0.45	0.24	0.28	0.26	-0.638547	0.0619199
100039805	'D5Ertd605e'	lncRNA	0.0766667	0.136667	0.23	0	0	0.12	0.15	0.14	0.685183	0.674811
100039837	'Gm2449'	lncRNA	0.06	0	0.18	0	0	0	0	0	-1.21265	0.766326
100039864	'Snhg12'	lncRNA	4.91333	6.66	4.78	4.3	5.66	6.16	6.86	6.96	0.00609007	0.978919
100039895	'Gm2479'	lncRNA	0	0.0433333	0	0	0	0.04	0.09	0	2.55964	0.471524
100039901	'2810407A14Rik'	lncRNA	0.0966667	0.156667	0.13	0.08	0.08	0.12	0.17	0.18	0.569933	0.240521
100039957	'Gm2518'	lncRNA	0.496667	0.416667	0.63	0.38	0.48	0.46	0.29	0.5	-0.398847	0.379679
100039964	'Gm15411'	lncRNA	2.54333	5.11667	2.7	2.7	2.23	3.42	7	4.93	1.11142	0.000130343
100040271	'Gm15482'	lncRNA	0.0133333	0	0	0	0.04	0	0	0	-1.21265	0.766326
100040294	'Gm2694'	lncRNA	0.00333333	0.01	0	0.01	0	0.02	0	0.01	0.710899	0.861693
100040322	'3830408C21Rik'	lncRNA	0.28	0.616667	0.23	0.5	0.11	0.25	1.12	0.48	0.809217	0.240729
100040421	'Gm2762'	lncRNA	0.07	0.113333	0	0.11	0.1	0.14	0.07	0.13	0.254288	0.852436
100040507	'Gm2814'	lncRNA	4.81	2.81667	5.43	5.43	3.57	3.03	2.32	3.1	-0.932377	0.00133225
100040525	'Tmem181c-ps'	lncRNA	0.196667	0.56	0.17	0.11	0.31	0.7	0.55	0.43	0.863174	0.227277
100040529	'Gm2824'	lncRNA	0.0366667	0.113333	0	0.06	0.05	0.03	0.23	0.08	0.25951	0.856058
100040572	'Gm2848'	lncRNA	0.0833333	0.06	0.07	0	0.18	0	0.06	0.12	-0.655044	0.765851
100040724	'Mirg'	lncRNA	0.186667	0.253333	0.05	0.13	0.38	0.13	0.38	0.25	0.424269	0.64511
100040736	'Foxd2os'	lncRNA	0.0733333	0.243333	0.08	0.04	0.1	0.24	0.3	0.19	1.02239	0.167058
100040769	'Gm15506'	lncRNA	0.0866667	0.11	0.05	0.06	0.15	0.06	0.18	0.09	0.618121	0.103406
100040846	'5930403N24Rik'	lncRNA	0.01	0.0633333	0.01	0	0.02	0.01	0.14	0.04	1.44854	0.396621
100040852	'Gm3002'	lncRNA	0.0466667	0.09	0.07	0.05	0.02	0.05	0.14	0.08	0.614772	0.454282
100040880	'Gm3020'	lncRNA	0.0166667	0	0.05	0	0	0	0	0	-1.21265	0.766326
100040970	'Rpl14-ps1'	lncRNA	0.203333	0.203333	0.32	0.13	0.16	0.44	0.17	0	-0.104741	0.94374
100040999	'Gm3086'	lncRNA	0	0.0266667	0	0	0	0	0	0.08	0.710899	0.861693
100041034	'LOC100041034'	lncRNA	0.0166667	0.02	0	0.05	0	0.06	0	0	0.391376	0.905611
100041085	'Mfsd4b3-ps'	lncRNA	7.77333	6.33333	7.74	7.56	8.02	7.29	6.25	5.46	-0.459772	0.0445994
100041089	'Gm3134'	lncRNA	8.92	6.99	9.33	9.28	8.15	5.86	7.19	7.92	-0.488978	0.0101499
100041099	'Gm3137'	lncRNA	0.03	0.04	0	0.09	0	0.02	0.07	0.03	0.774651	0.740194
100041231	'Gm3219'	lncRNA	26.5733	21.44	19.54	29.56	30.62	16.15	27.18	20.99	-0.539586	0.0388706
100041241	'Gm3227'	lncRNA	0	0	0	0	0	0	0	0	-0.232528	0.910997
100041244	'Gm3230'	lncRNA	0.176667	0.36	0.19	0.25	0.09	0.44	0.41	0.23	0.5727	0.366567
100041286	'Snhg15'	lncRNA	3.09	3.73333	2.79	2.13	4.35	2.56	5.79	2.85	0.146419	0.727036
100041290	'D4Ertd617e'	lncRNA	0.0166667	0.0466667	0.05	0	0	0	0.05	0.09	1.24594	0.6759
100041347	'Ccdc201'	lncRNA	0.00333333	0	0	0	0.01	0	0	0	-1.21265	0.766326
100041356	'Gm3287'	lncRNA	0.01	0.00666667	0	0.01	0.02	0	0.01	0.01	-1.65974	0.409655
100041426	'Gm3331'	lncRNA	0.146667	0	0.37	0	0.07	0	0	0	-3.48803	0.254009
100041479	'Gm3363'	lncRNA	0	0.0266667	0	0	0	0	0.08	0	2.1258	0.594985
100041480	'Gm9833'	lncRNA	0.02	0.04	0.01	0.03	0.02	0	0.05	0.07	0.335066	0.848528
100041562	'Gm14762'	lncRNA	1.70667	1.48	1.63	1.84	1.65	1.05	1.81	1.58	-0.409139	0.0990963
100041576	'Gm3414'	lncRNA	0.21	0.173333	0.14	0.23	0.26	0.2	0.28	0.04	-0.457234	0.438689
100041655	'Gm10863'	lncRNA	0.05	0.27	0.15	0	0	0.22	0.43	0.16	3.62733	0.0382578
100041694	'Gm10451'	lncRNA	0.816667	1.03	0.96	0.96	0.53	0.48	1.44	1.17	0.0806173	0.877784
100041781	'Gm3510'	lncRNA	0	0	0	0	0	0	0	0
100041805	'Gm3519'	lncRNA	0.0133333	0.00666667	0.02	0	0.02	0	0.02	0	-1.17154	0.71679
100041965	'Oaz1-ps'	lncRNA	11.5733	0.303333	30.13	4.59	0	0.91	0	0	-5.24679	0.160199
100042049	'Gm15421'	lncRNA	0.34	0.836667	0.35	0.2	0.47	0.45	1.06	1	1.11219	0.125413
100042056	'9130019P16Rik'	lncRNA	0.3	0.363333	0.37	0.23	0.3	0.14	0.4	0.55	0.0718295	0.88297
100042166	'Gm3704'	lncRNA	0.326667	0	0	0	0.98	0	0	0	-7.19276	0.0658776
100042173	'Rps15a-ps6'	lncRNA	0.626667	0.866667	0.83	0.59	0.46	0.79	1.16	0.65	0.263362	0.662609
100042178	'Prdm16os'	lncRNA	0.0466667	0.0566667	0.05	0.05	0.04	0.06	0.08	0.03	-0.100411	0.920783
100042194	'Gm13446'	lncRNA	0.00666667	0	0.02	0	0	0	0	0	-1.21265	0.766326
100042198	'Gm3716'	lncRNA	0	0.00666667	0	0	0	0	0.02	0	0.710899	0.861693
100042218	'Gm3728'	lncRNA	0	0.0133333	0	0	0	0	0	0.04	0.710899	0.861693
100042226	'Gm3734'	lncRNA	29.6533	3.16	33.93	44.42	10.61	5.39	2.26	1.83	-3.35546	4.17084e-05
100042277	'Gm3764'	lncRNA	0.0133333	0.01	0.04	0	0	0	0	0.03	0.319996	0.921511
100042291	'Gm3772'	lncRNA	0.526667	0.576667	0.47	0.69	0.42	0.35	0.61	0.77	-0.082537	0.850624
100042332	'2810410L24Rik'	lncRNA	3.43333	3.34	3.37	3.95	2.98	2.79	4.35	2.88	-0.245278	0.329945
100042415	'Mnd1-ps'	lncRNA	0	0.01	0	0	0	0.03	0	0	2.20031	0.581709
100042416	'D830025C05Rik'	lncRNA	0.333333	0.283333	0.32	0.31	0.37	0.21	0.32	0.32	-0.445409	0.304287
100042484	'4732419C18Rik'	lncRNA	2.69	4.27333	1.71	3.24	3.12	3.6	4.93	4.29	0.741497	0.0129684
100042498	'Mir22hg'	lncRNA	15.3	17.31	11.62	17.26	17.02	13.27	14.94	23.72	-0.0126037	0.964365
100042539	'Gm3893'	lncRNA	0	0.0533333	0	0	0	0.09	0	0.07	4.8825	0.0264429
100042584	'Gm16523'	lncRNA	0.166667	0.143333	0.22	0.2	0.08	0.13	0.18	0.12	-0.439256	0.406101
100042603	'Gm3924'	lncRNA	0.103333	0.0833333	0.15	0.06	0.1	0	0.08	0.17	-0.819726	0.591073
100042605	'Rbakdn'	lncRNA	0	0	0	0	0	0	0	0
100042648	'Gm3948'	lncRNA	0.0433333	0.0333333	0.01	0	0.12	0.01	0.05	0.04	0.947262	0.594101
100042679	'Gm16386'	lncRNA	1.58667	0.82	2.11	0.56	2.09	0.86	1.12	0.48	0.163495	0.707881
100042757	'Gm4013'	lncRNA	1.40333	2.04	1.87	1.3	1.04	1.26	2.35	2.51	0.412723	0.52165
100042794	'Gm4035'	lncRNA	0	0.12	0	0	0	0	0.36	0	0.710899	0.861693
100042802	'AI463229'	lncRNA	4.50667	2.63667	1.96	6.93	4.63	2.47	2.51	2.93	-1.12244	0.00569663
100042814	'Apol7d'	lncRNA	0	0.33	0	0	0	0.46	0	0.53	2.62782	0.452907
100042827	'Gm12052'	lncRNA	0.00666667	0.01	0	0.02	0	0	0	0.03	-0.250873	0.950976
100042875	'Gm12059'	lncRNA	0.0666667	0.113333	0.1	0.06	0.04	0.11	0.14	0.09	0.562312	0.308064
100042889	'C920021L13Rik'	lncRNA	0.61	0.623333	0.84	0.62	0.37	0.86	0.59	0.42	-0.0111971	0.989889
100042940	'Gm4117'	lncRNA	0.00333333	0.0133333	0	0	0.01	0.04	0	0	0.757564	0.776728
100042948	'Gm15760'	lncRNA	0.706667	0.726667	0.6	0.75	0.77	0.92	0.75	0.51	-0.315586	0.436345
100042958	'Gm4129'	lncRNA	0.0833333	0.133333	0.08	0.13	0.04	0.07	0.22	0.11	-0.205707	0.677839
100043040	'1110002L01Rik'	lncRNA	1.23667	1.63333	1.31	1.82	0.58	1.04	2.62	1.24	0.196215	0.632115
100043070	'Gm4208'	lncRNA	0.0233333	0.0233333	0	0	0.07	0	0.07	0	-0.250873	0.950976
100043074	'Gm4211'	lncRNA	0.0866667	0.08	0	0.21	0.05	0.11	0.04	0.09	-0.103404	0.93221
100043089	'Gm4221'	lncRNA	0.0733333	0.2	0.18	0.02	0.02	0.21	0.23	0.16	1.12647	0.258807
100043102	'4632428C04Rik'	lncRNA	0.493333	0.456667	0.55	0.42	0.51	0.35	0.55	0.47	-0.270028	0.493165
100043143	'Gm4258'	lncRNA	0.186667	0.543333	0.19	0.14	0.23	0.41	0.47	0.75	1.10351	4.77986e-05
100043147	'Gm4262'	lncRNA	0.183333	0.186667	0.17	0.14	0.24	0.17	0.3	0.09	-0.222476	0.758804
100043150	'Gm4265'	lncRNA	0	0.0466667	0	0	0	0	0.07	0.07	1.60392	0.691221
100043160	'Cox7c-ps1'	lncRNA	1.72667	2.17667	2.42	1.67	1.09	1.87	2.57	2.09	0.0726338	0.922227
100043176	'Gm15628'	lncRNA	0.0666667	0	0.04	0.09	0.07	0	0	0	-3.67341	0.132853
100043189	'Gm4285'	lncRNA	2.68	2.42667	3.33	2.13	2.58	2.32	2.36	2.6	-0.310453	0.24282
100043229	'Gm10046'	lncRNA	0.03	0	0	0.09	0	0	0	0	-1.21265	0.766326
100043251	'Gm4316'	lncRNA	0.813333	1.28	0.87	0.73	0.84	1.18	1.31	1.35	0.490781	0.0701095
100043305	'Gm4349'	lncRNA	0.443333	0.766667	0.43	0.62	0.28	0.66	0.97	0.67	0.319242	0.489434
100043407	'Gm4419'	lncRNA	0.22	0.196667	0.33	0.07	0.26	0.02	0.34	0.23	-0.566192	0.552244
100043416	'Gm4425'	lncRNA	0.23	0.3	0.21	0.19	0.29	0.22	0.49	0.19	0.211615	0.723665
100043424	'Morrbid'	lncRNA	0.433333	1.18667	0.52	0.41	0.37	0.73	2.1	0.73	0.824529	0.12057
100043434	'Gm4432'	lncRNA	0.0266667	0	0	0.08	0	0	0	0	-2.05607	0.611033
100043488	'Gm4473'	lncRNA	0.00666667	0.01	0.02	0	0	0.02	0.01	0	0.677918	0.798488
100043489	'1300002E11Rik'	lncRNA	10.2367	17.74	8.88	10.67	11.16	19.02	14.91	19.29	0.743796	0.00328267
100043507	'Gng5-ps'	lncRNA	0.566667	0.556667	0.85	0.48	0.37	0.61	0.27	0.79	-0.246312	0.81482
100043580	'Gm4532'	lncRNA	0.273333	0.243333	0.27	0.12	0.43	0.22	0.38	0.13	-0.38531	0.724468
100043600	'Gm4544'	lncRNA	0	0.04	0	0	0	0.07	0.05	0	2.15116	0.583185
100043606	'Arl4aos'	lncRNA	0.06	0.0666667	0.13	0.01	0.04	0.02	0.09	0.09	-0.781845	0.547808
100043609	'Gm14207'	lncRNA	0.0233333	0	0	0.07	0	0	0	0	-1.21265	0.766326
100043636	'AI662270'	lncRNA	0.71	1.17667	1.28	0.46	0.39	0.89	1.13	1.51	0.578067	0.234885
100043644	'Gm4566'	lncRNA	0	0	0	0	0	0	0	0
100043682	'Gm10584'	lncRNA	0.07	0.0766667	0.09	0.05	0.07	0.09	0.05	0.09	-0.0163173	0.985311
100043706	'Gm4598'	lncRNA	0	0.0366667	0	0	0	0	0.11	0	2.1258	0.594985
100043726	'Gm4610'	lncRNA	0.0433333	0	0.09	0	0.04	0	0	0	-2.73742	0.448178
100043729	'Gm14010'	lncRNA	0.223333	0.226667	0.55	0.12	0	0.29	0.39	0	-0.355144	0.892634
100043766	'Gm14057'	lncRNA	0.63	0.723333	0.58	1.08	0.23	0.37	1.11	0.69	-0.0447574	0.939555
100043793	'Gm4651'	lncRNA	0.0766667	0.06	0.15	0.08	0	0.07	0.03	0.08	-0.451895	0.765989
100043820	'9030622O22Rik'	lncRNA	59.2933	57.98	45.4	84.98	47.5	31.43	82.78	59.73	-0.157091	0.663825
100043831	'Gm4681'	lncRNA	0.29	0.27	0.07	0.44	0.36	0.05	0.24	0.52	-0.527124	0.693364
100043911	'Ppp4r1l-ps'	lncRNA	11.0367	13.8867	10.46	12.01	10.64	7.48	16.22	17.96	-0.21477	0.364818
100045066	'Gm17767'	lncRNA	0.493333	0.663333	0.48	0.75	0.25	0.66	0.91	0.42	0.638758	0.17807
100045653	'Gm17769'	lncRNA	0.166667	0.196667	0.17	0.1	0.23	0.17	0.19	0.23	0.0809123	0.892299
100047123	'Gm15743'	lncRNA	0.01	0	0	0.03	0	0	0	0	-2.05607	0.611033
100048701	'AI847159'	lncRNA	0.0333333	0	0.1	0	0	0	0	0	-2.18279	0.588195
100048895	'9330020H09Rik'	lncRNA	0.373333	0.363333	0.42	0.29	0.41	0.31	0.35	0.43	-0.226204	0.549766
100048985	'Gm14321'	lncRNA	0.866667	1.14667	1.09	0.95	0.56	1.08	1.44	0.92	0.0223722	0.945396
100049077	'Gm45914'	lncRNA	0.233333	0.396667	0.47	0.17	0.06	0.26	0.5	0.43	0.584136	0.576394
100049161	'Gm13032'	lncRNA	0.00333333	0.00666667	0	0	0.01	0.01	0.01	0
100093700	'Gm10400'	lncRNA	0.0766667	0.23	0.16	0.04	0.03	0.17	0.33	0.19	1.3618	0.0476317
100101457	'A830035O19Rik'	lncRNA	0.803333	0.813333	0.63	0.71	1.07	1.04	0.72	0.68	-0.137734	0.73887
100124623	'Gm13179'	lncRNA	0	0.01	0	0	0	0.01	0.01	0.01	2.19258	0.501756
100125339	'A230020J21Rik'	lncRNA	0.2	0.39	0.6	0	0	0	1.17	0	0.582861	0.880561
100125929	'0610009E02Rik'	lncRNA	0.726667	0.336667	1.09	0.51	0.58	0.15	0.3	0.56	-0.893512	0.218318
100125931	'Phtf1os'	lncRNA	0.153333	0.25	0.25	0.14	0.07	0.15	0.3	0.3	0.481172	0.394878
100126224	'Gm11747'	lncRNA	0.01	0	0.01	0.02	0	0	0	0	-1.21265	0.766326
100126227	'Gm13031'	lncRNA	0	0	0	0	0	0	0	0
100126229	'Gm12758'	lncRNA	0.316667	0.423333	0.53	0.35	0.07	0.35	0.69	0.23	0.196633	0.828457
100126243	'A030001D20Rik'	lncRNA	0.0733333	0.08	0.02	0.12	0.08	0.05	0.15	0.04	-0.122298	0.91755
100126244	'Gm13262'	lncRNA	0.00666667	0.00666667	0.02	0	0	0.02	0	0	-0.313757	0.927893
100126692	'B020018J22Rik'	lncRNA	0	0.01	0	0	0	0	0.03	0	0.710899	0.861693
100126795	'Gm10575'	lncRNA	0.156667	0.453333	0.3	0.11	0.06	0.17	0.53	0.66	1.21456	0.108451
100134861	'Gm44502'	lncRNA	0.443333	0.606667	0	0.76	0.57	0.33	0	1.49	0.278006	0.920241
100134990	'Selenok-ps1'	lncRNA	0.17	0.306667	0.3	0.05	0.16	0.05	0.44	0.43	0.640956	0.597834
100151693	'Gm10364'	lncRNA	0.02	0.133333	0	0.03	0.03	0.07	0.14	0.19	2.67945	0.0904129
100169878	'Gm10941'	lncRNA	0.06	0.0166667	0.07	0.11	0	0.05	0	0	-1.72281	0.55627
100169889	'Peg3os'	lncRNA	0.0466667	0	0	0	0.14	0	0	0	-2.67151	0.503781
100174921	'4930505N22Rik'	lncRNA	0.03	0.06	0	0.09	0	0.18	0	0	1.12694	0.709586
100216343	'Gm17501'	lncRNA	0.07	0.09	0.06	0.12	0.03	0.02	0.18	0.07	0.564723	0.647076
100270707	'Gm14379'	lncRNA	0.0133333	0.0633333	0	0	0.04	0.08	0.09	0.02	2.2021	0.242681
100271841	'Uckl1os'	lncRNA	0.00333333	0	0	0.01	0	0	0	0
100272219	'AA543186'	lncRNA	0.97	1.20667	0.85	1.35	0.71	0.89	1.17	1.56	0.0759522	0.857088
100272221	'Gm17801'	lncRNA	0.143333	0.17	0.14	0.07	0.22	0.13	0.15	0.23	0.0598277	0.946542
100286843	'Gm16325'	lncRNA	0.00666667	0.0133333	0.02	0	0	0	0.04	0	0.616252	0.844481
100302648	'Gm11944'	lncRNA	0.293333	0.173333	0.26	0.3	0.32	0	0.43	0.09	-1.06825	0.376216
100302730	'5830417I10Rik'	lncRNA	5.35667	5.04	6.29	4.55	5.23	4.3	5.73	5.09	-0.217735	0.12443
100303645	'D7Ertd143e'	lncRNA	0.0733333	0.01	0.06	0.07	0.09	0.01	0	0.02	-3.03437	0.0508636
100303731	'Gm10874'	lncRNA	2.54	2.46667	2.07	2.95	2.6	3.23	1.42	2.75	-0.137399	0.707863
100303738	'D030025P21Rik'	lncRNA	0	0.00333333	0	0	0	0	0.01	0	0.710899	0.861693
100316903	'Gm20605'	lncRNA	3.31	3.15333	2.48	2.09	5.36	1.99	4.32	3.15	-0.270837	0.457713
100359413	'AA413626'	lncRNA	0.536667	1.05	0.2	0.34	1.07	0.33	1.51	1.31	0.675491	0.565284
100380944	'Ino80dos'	lncRNA	1.03667	1.27667	1.08	1.15	0.88	0.85	1.52	1.46	0.0739937	0.763308
100382	'AW011738'	lncRNA	0.936667	0.776667	1.23	0.72	0.86	0.43	1.53	0.37	-0.497203	0.325653
100415784	'Gm17830'	lncRNA	0.0166667	0	0	0.05	0	0	0	0	-2.63857	0.509271
100415787	'Tomm6os'	lncRNA	0.343333	0.366667	0.27	0.36	0.4	0.29	0.58	0.23	-0.115688	0.805479
100415901	'Gm13648'	lncRNA	0.04	0.0766667	0.12	0	0	0	0.07	0.16	0.700679	0.736378
100415902	'Gm15658'	lncRNA	0	0.0133333	0	0	0	0	0	0.04	0.710899	0.861693
100415912	'Gm11665'	lncRNA	0.0133333	0	0.04	0	0	0	0	0	-1.21265	0.766326
100415914	'Gm12505'	lncRNA	0.983333	1.32667	0.81	0.79	1.35	0.87	2.13	0.98	0.283879	0.437778
100415915	'A530072M11Rik'	lncRNA	1.26333	1.03	1.07	1.35	1.37	0.82	1.17	1.1	-0.5405	0.119573
100417675	'Nlrp5-ps'	lncRNA	0.0833333	0.146667	0.1	0.13	0.02	0.2	0.15	0.09	0.338778	0.672223
100417829	'Gm18852'	lncRNA	1.38667	1.03333	1.13	1.27	1.76	0.91	0.97	1.22	-0.605837	0.0271211
100417831	'Gm18853'	lncRNA	2.17	1.77667	1.72	2.44	2.35	1.25	2.93	1.15	-0.51477	0.131051
100417973	'Pou5f1-rs6'	lncRNA	0.0233333	0	0.07	0	0	0	0	0	-1.21265	0.766326
100500713	'9530027J09Rik'	lncRNA	0.00666667	0.0133333	0	0	0.02	0	0.04	0	0.582642	0.881818
100502597	'Gm19272'	lncRNA	0	0.0133333	0	0	0	0	0.04	0	2.1258	0.594985
100502601	'Gm19276'	lncRNA	0	0.00333333	0	0	0	0	0.01	0	0.710899	0.861693
100502602	'Gm19277'	lncRNA	0.0133333	0	0	0	0.04	0	0	0	-2.08756	0.605326
100502619	'AW046200'	lncRNA	0.183333	0.426667	0.18	0.25	0.12	0.49	0.55	0.24	0.191943	0.813196
100502624	'Gm13483'	lncRNA	0.736667	1.07	0.77	0.65	0.79	0.6	1.33	1.28	0.219157	0.559999
100502630	'Gm15545'	lncRNA	0.266667	0.39	0.8	0	0	0	0.9	0.27	0.937864	0.611886
100502635	'Gm11525'	lncRNA	0.0766667	0.03	0.05	0.08	0.1	0	0.07	0.02	-1.38281	0.211159
100502661	'Gm15527'	lncRNA	0.0233333	0.01	0.05	0.02	0	0	0.01	0.02	-1.07299	0.576913
100502670	'Gm16010'	lncRNA	0	0	0	0	0	0	0	0
100502694	'Gm19325'	lncRNA	0.06	0.0933333	0.02	0.04	0.12	0.07	0.11	0.1	-0.0924036	0.922978
100502695	'Gm17399'	lncRNA	0.19	0.143333	0.31	0.14	0.12	0.05	0.13	0.25	-0.617119	0.53768
100502700	'AV039307'	lncRNA	0.07	0.156667	0.04	0.12	0.05	0.14	0.31	0.02	0.653549	0.575917
100502734	'Gm16023'	lncRNA	0.03	0.0833333	0.09	0	0	0.07	0.09	0.09	1.35496	0.356982
100502742	'1700007L15Rik'	lncRNA	1.25333	2.14667	0.98	1.14	1.64	2.16	2.38	1.9	0.40861	0.333784
100502745	'2900009J06Rik'	lncRNA	0.453333	0.586667	0.47	0.57	0.32	0.33	1.05	0.38	0.190125	0.805919
100502820	'Gm19395'	lncRNA	0.11	0	0.33	0	0	0	0	0	-1.21265	0.766326
100502829	'Gm9899'	lncRNA	0.01	0.0133333	0.01	0.02	0	0.01	0	0.03	0.362172	0.834738
100502834	'Gm15972'	lncRNA	0.0666667	0.166667	0.2	0	0	0	0.35	0.15	1.29215	0.594314
100502849	'Gm19412'	lncRNA	0.586667	0.356667	0.2	0.56	1	0.39	0.24	0.44	-0.681791	0.441558
100502868	'Gm20597'	lncRNA	0.00666667	0	0	0.02	0	0	0	0	-3.05228	0.442616
100502874	'Gm19426'	lncRNA	1.89333	0.976667	1.46	1.54	2.68	1.55	0.81	0.57	-1.34764	0.0140147
100502888	'Gm19434'	lncRNA	0.00666667	0	0.02	0	0	0	0	0	-1.21265	0.766326
100502920	'Gm16998'	lncRNA	0.43	0.806667	0.16	0.79	0.34	0.41	1.24	0.77	0.649052	0.34945
100502923	'Gm17619'	lncRNA	0.01	0.06	0.03	0	0	0.08	0.1	0	2.61748	0.270643
100502933	'Gm19461'	lncRNA	0	0.0133333	0	0	0	0.04	0	0	2.61552	0.51027
100502942	'Gm4814'	lncRNA	0	0	0	0	0	0	0	0
100502946	'Gm16796'	lncRNA	0	0.0166667	0	0	0	0.03	0	0.02	2.95724	0.355866
100502959	'AV051173'	lncRNA	0.07	0.1	0	0.01	0.2	0.1	0.09	0.11	0.193675	0.901542
100502973	'Gm12996'	lncRNA	0.25	0.356667	0.16	0.3	0.29	0.26	0.29	0.52	0.325852	0.724343
100502982	'BC037704'	lncRNA	0.296667	0.363333	0.26	0.41	0.22	0.27	0.42	0.4	0.0908031	0.865001
100502985	'Gm10814'	lncRNA	0.05	0.1	0.06	0.09	0	0.09	0.19	0.02	0.725371	0.593047
100503002	'Gm38424'	lncRNA	0.113333	0.09	0.12	0.08	0.14	0.07	0.08	0.12	-0.362018	0.566571
100503003	'Gm17484'	lncRNA	0.0866667	0.0533333	0.03	0.13	0.1	0.14	0.01	0.01	-0.658632	0.593251
100503007	'Gm19500'	lncRNA	0.0266667	0.0133333	0.06	0.02	0	0	0	0.04	-1.66278	0.448139
100503019	'Gm16551'	lncRNA	0.68	0.233333	0.54	1.27	0.23	0.1	0.23	0.37	-1.77245	0.00861518
100503021	'Gm19510'	lncRNA	0	0.00666667	0	0	0	0	0	0.02	0.710899	0.861693
100503040	'Gm19522'	lncRNA	0.303333	0.516667	0.17	0.65	0.09	0.5	0.21	0.84	0.573244	0.462207
100503044	'A730020M07Rik'	lncRNA	0	0.0533333	0	0	0	0	0.15	0.01	3.36562	0.261781
100503072	'Gm16291'	lncRNA	0.0333333	0.0133333	0.01	0.05	0.04	0.01	0	0.03	-1.40554	0.471897
100503082	'2010110K18Rik'	lncRNA	0	0.11	0	0	0	0.33	0	0	3.20062	0.392511
100503104	'Gm19557'	lncRNA	0.0166667	0.08	0.03	0.01	0.01	0.03	0.12	0.09	2.12487	0.0870192
100503120	'A930006K02Rik'	lncRNA	0.29	0.566667	0.24	0.3	0.33	0.33	0.78	0.59	0.715508	0.142473
100503142	'B230303A05Rik'	lncRNA	0.766667	0.703333	0.76	0.88	0.66	0.47	0.8	0.84	-0.286099	0.450586
100503157	'Gm15471'	lncRNA	0	0	0	0	0	0	0	0
100503175	'Gm19582'	lncRNA	0.0333333	0.146667	0	0.05	0.05	0.04	0.1	0.3	1.96346	0.286485
100503178	'2810013P06Rik'	lncRNA	3.94333	4.77667	3.91	4.02	3.9	4.17	4.67	5.49	0.095731	0.642366
100503190	'Gm19585'	lncRNA	0.156667	0.126667	0.26	0.17	0.04	0.14	0.17	0.07	-0.370257	0.723605
100503197	'Gm19589'	lncRNA	0.00666667	0.00333333	0	0	0.02	0	0.01	0	-0.250873	0.950976
100503199	'5430416N02Rik'	lncRNA	4.27667	3.37667	4.13	4.64	4.06	1.86	5.31	2.96	-0.340642	0.260506
100503265	'Gm19619'	lncRNA	0.596667	4.47333	0.86	0.31	0.62	2.95	3.83	6.64	2.61759	5.38882e-13
100503272	'Gm11423'	lncRNA	2.08	1.99333	1.34	2.64	2.26	0.94	2.65	2.39	-0.194813	0.64591
100503289	'Gm14133'	lncRNA	0	0	0	0	0	0	0	0
100503307	'Gm15408'	lncRNA	1.77333	3.57667	1.87	2.14	1.31	2.75	4.75	3.23	0.885581	0.00244356
100503323	'A230087F16Rik'	lncRNA	0	0.00666667	0	0	0	0	0.02	0	0.710899	0.861693
100503332	'Gm19639'	lncRNA	0	0	0	0	0	0	0	0
100503337	'Gm9895'	lncRNA	1.13667	1.31667	1.09	1.07	1.25	0.76	1.44	1.75	-0.0796226	0.874219
100503338	'Gm14636'	lncRNA	1.85333	2.05333	1.42	2.33	1.81	1.53	3.09	1.54	-0.0239181	0.933036
100503378	'Gm15638'	lncRNA	2.64333	1.84667	2.22	3.41	2.3	1.68	2.34	1.52	-0.719401	0.015484
100503380	'Snhg4'	lncRNA	2.30333	2.23	2.36	2.8	1.75	1.18	4.24	1.27	-0.213327	0.667661
100503390	'Gm17518'	lncRNA	0.6	0.59	0.92	0.62	0.26	0.58	0.64	0.55	0.0549944	0.902951
100503392	'4833438C02Rik'	lncRNA	0.536667	0.72	0.68	0.56	0.37	0.51	1.03	0.62	0.193469	0.670438
100503393	'Gm14827'	lncRNA	0.13	0.146667	0.17	0.06	0.16	0.12	0.18	0.14	-0.0878743	0.897207
100503427	'Gm10390'	lncRNA	0.0166667	0.0133333	0	0.01	0.04	0.01	0.01	0.02	-1.02016	0.554356
100503434	'Gm19689'	lncRNA	0	0.00666667	0	0	0	0	0.02	0	0.710899	0.861693
100503447	'Gm19696'	lncRNA	12.0433	9.27333	10.55	12.53	13.05	10.99	7.96	8.87	-0.619009	0.0180452
100503460	'Gm19705'	lncRNA	0.43	2.19	0.64	0.27	0.38	0.73	4.51	1.33	2.18399	0.000988852
100503468	'Gm14023'	lncRNA	0.15	0.0933333	0.22	0.1	0.13	0.09	0.19	0	-0.951225	0.391462
100503469	'Gm19710'	lncRNA	0.183333	0.116667	0	0.55	0	0.26	0.09	0	-0.880698	0.692797
100503471	'Gm15867'	lncRNA	0	0.05	0	0	0	0.07	0.08	0	2.57851	0.461426
100503474	'Platr22'	lncRNA	0.133333	0.446667	0.2	0.11	0.09	0.31	0.48	0.55	1.79769	0.015165
100503490	'Gm19723'	lncRNA	0.01	0.00666667	0.02	0.01	0	0.02	0	0	-0.253856	0.932412
100503495	'A930016O22Rik'	lncRNA	0.17	0.143333	0.16	0.09	0.26	0.14	0.12	0.17	-0.45471	0.516046
100503496	'Gm45916'	lncRNA	0.656667	0.663333	0.9	0.44	0.63	0.39	0.91	0.69	-0.185231	0.685046
100503498	'Gm16675'	lncRNA	1.43	1.35667	1.28	1.55	1.46	1.06	1.9	1.11	-0.290248	0.415413
100503518	'Gm11827'	lncRNA	0.713333	0.27	0.96	0.34	0.84	0.23	0.24	0.34	-1.5163	0.0300956
100503536	'Gm19757'	lncRNA	0.0133333	0.0333333	0.01	0.03	0	0.02	0.06	0.02	0.915446	0.569185
100503538	'Gm15941'	lncRNA	0.346667	0.213333	0.24	0.37	0.43	0.18	0.4	0.06	-0.944427	0.192708
100503565	'Gm9926'	lncRNA	0.03	0	0.08	0.01	0	0	0	0	-3.15317	0.336598
100503580	'Gm19782'	lncRNA	0.00333333	0	0	0.01	0	0	0	0	-1.21265	0.766326
100503592	'A330076C08Rik'	lncRNA	0.0233333	0	0.06	0	0.01	0	0	0	-3.16088	0.334594
100503594	'4930534D22Rik'	lncRNA	0.52	0.0833333	0.5	0.94	0.12	0.12	0.11	0.02	-2.76232	0.00124689
100503595	'Gm13003'	lncRNA	0	0.0266667	0	0	0	0	0.04	0.04	2.60387	0.454404
100503600	'Gm19792'	lncRNA	0.143333	0.343333	0.13	0.07	0.23	0.21	0.44	0.38	1.07865	0.116571
100503613	'5031434C07Rik'	lncRNA	0	0	0	0	0	0	0	0
100503619	'E330011O21Rik'	lncRNA	1.34333	2.9	1.68	1.1	1.25	1.02	3.63	4.05	0.752971	0.106077
100503620	'Gm15337'	lncRNA	0.02	0.00666667	0.02	0.03	0.01	0.01	0.01	0	-1.84564	0.257642
100503622	'Gm16630'	lncRNA	0.22	0.496667	0.26	0.1	0.3	0.43	0.27	0.79	1.06653	0.163898
100503630	'Gm12002'	lncRNA	0.00666667	0	0.02	0	0	0	0	0	-1.21265	0.766326
100503632	'Gm16892'	lncRNA	0.49	0.403333	0.4	0.61	0.46	0.24	0.55	0.42	-0.520237	0.154397
100503636	'1700123M08Rik'	lncRNA	0.246667	0.253333	0.26	0.32	0.16	0.12	0.42	0.22	0.100179	0.871547
100503652	'Gm16845'	lncRNA	0.793333	0.866667	0.87	0.78	0.73	0.86	0.91	0.83	-0.0329248	0.931481
100503676	'Gm38426'	lncRNA	0.81	1.02333	0.48	0.88	1.07	0.77	1	1.3	0.14711	0.766539
100503704	'Gm16861'	lncRNA	0.15	0.14	0.07	0.29	0.09	0.08	0.23	0.11	-0.384467	0.689219
100503754	'Gm11725'	lncRNA	0.0133333	0.00666667	0	0.04	0	0.02	0	0	-1.09524	0.774817
100503759	'Gm5084'	lncRNA	0	0.0133333	0	0	0	0	0	0.04	2.9887	0.44643
100503790	'Gm19897'	lncRNA	0.00666667	0.0233333	0	0.02	0	0.07	0	0	1.65349	0.6206
100503794	'Gm9920'	lncRNA	0.13	0	0	0	0.39	0	0	0	-4.2555	0.177101
100503802	'Gm10419'	lncRNA	0.02	0	0.05	0.01	0	0	0	0	-3.48184	0.255416
100503810	'Gm13056'	lncRNA	0.0566667	0.483333	0	0.17	0	0.24	0.75	0.46	2.76373	0.0974955
100503816	'Gm16548'	lncRNA	6.14667	3.07667	5.94	8.51	3.99	3.76	3.04	2.43	-1.17915	0.0012303
100503823	'Gm16973'	lncRNA	0.676667	0.53	0.73	0.65	0.65	0.5	0.48	0.61	-0.498794	0.17807
100503827	'Tnfsf13os'	lncRNA	0.276667	0.333333	0.33	0.36	0.14	0.23	0.47	0.3	0.0635249	0.945623
100503842	'2410022M11Rik'	lncRNA	5.19667	5.40667	5.11	4.26	6.22	5.26	4.38	6.58	-0.103479	0.69706
100503849	'Sp3os'	lncRNA	0.19	0.406667	0.11	0.12	0.34	0.42	0.45	0.35	0.915116	0.250289
100503866	'Gm15558'	lncRNA	0.00666667	0	0.02	0	0	0	0	0	-1.21265	0.766326
100503868	'Gm19935'	lncRNA	0.0966667	0.05	0.29	0	0	0.11	0.04	0	-0.918673	0.692662
100503869	'Mkln1os'	lncRNA	0.66	1.76	0.54	0.89	0.55	0.84	1.89	2.55	1.37338	0.0144915
100503901	'Gm19950'	lncRNA	0.443333	0.273333	0.33	0.69	0.31	0.23	0.28	0.31	-0.727552	0.0856116
100503969	'1810008I18Rik'	lncRNA	35.01	43.2233	36.95	41.47	26.61	48.2	34.49	46.98	0.166658	0.508762
100504007	'Gm15787'	lncRNA	0.493333	0.393333	0.64	0.38	0.46	0.25	0.53	0.4	-0.522418	0.373277
100504018	'Gm20016'	lncRNA	0.02	0.05	0.04	0.01	0.01	0.01	0.04	0.1	1.15042	0.360969
100504026	'Gm16157'	lncRNA	2.72	5.50333	3.04	3.09	2.03	4.77	4.23	7.51	0.846091	0.0139152
100504029	'Gm16740'	lncRNA	0.376667	0.446667	0.27	0.21	0.65	0.42	0.54	0.38	0.0373532	0.960812
100504049	'Gm15559'	lncRNA	0.0133333	0.0166667	0.03	0.01	0	0.01	0.04	0	0.0965519	0.965256
100504056	'Gm20036'	lncRNA	0.25	0.22	0.12	0.25	0.38	0.23	0.11	0.32	-0.35051	0.604624
100504069	'Gm15915'	lncRNA	0.0433333	0	0	0	0.13	0	0	0	-2.67151	0.503781
100504104	'Gm16062'	lncRNA	0.0666667	0.213333	0	0.2	0	0.32	0	0.32	1.40805	0.515082
100504114	'Gm16907'	lncRNA	0.0833333	0.0366667	0.1	0.05	0.1	0	0.04	0.07	-1.56913	0.173715
100504121	'Med9os'	lncRNA	0	0.0366667	0	0	0	0	0.11	0	0.710899	0.861693
100504154	'Gm15050'	lncRNA	0	0	0	0	0	0	0	0
100504166	'4933421O10Rik'	lncRNA	2.04	1.76333	2.11	1.55	2.46	1.55	1.95	1.79	-0.383266	0.0952741
100504177	'F730016J06Rik'	lncRNA	0.0133333	0.0166667	0.04	0	0	0.01	0.04	0	1.91841	0.479151
100504178	'Dhrs13os'	lncRNA	0.0433333	0.04	0.03	0.05	0.05	0	0.03	0.09	-0.36382	0.796823
100504191	'Gm16576'	lncRNA	0.346667	0.313333	0.49	0.14	0.41	0.39	0.2	0.35	0.0892084	0.928113
100504202	'Gm20110'	lncRNA	0.0333333	0.04	0.02	0	0.08	0	0.05	0.07	-0.0188415	0.991908
100504207	'Arhgap33os'	lncRNA	0.06	0.0566667	0.15	0.02	0.01	0	0.12	0.05	-0.327978	0.819082
100504231	'Gm15708'	lncRNA	0.07	0.0666667	0.21	0	0	0	0.11	0.09	-0.48892	0.807153
100504235	'Gm20125'	lncRNA	0	0.0833333	0	0	0	0.08	0.09	0.08	4.70726	0.0104881
100504255	'Gm12159'	lncRNA	0.0133333	0	0	0.04	0	0	0	0	-2.05607	0.611033
100504262	'A730020E08Rik'	lncRNA	0.00666667	0	0.02	0	0	0	0	0	-1.21265	0.766326
100504265	'Gm20139'	lncRNA	0.00666667	0	0.02	0	0	0	0	0	-2.77104	0.487381
100504267	'Trp53cor1'	lncRNA	0	0.136667	0	0	0	0	0.41	0	5.81994	0.137021
100504268	'2310005A03Rik'	lncRNA	0.0366667	0.0933333	0.06	0.05	0	0.15	0.05	0.08	1.33446	0.371499
100504291	'Gm16618'	lncRNA	0.0433333	0.09	0.05	0.04	0.04	0.08	0.1	0.09	0.872847	0.335274
100504308	'Gm15473'	lncRNA	0.0233333	0.03	0.04	0	0.03	0.03	0	0.06	0.347895	0.887353
100504312	'Gm17597'	lncRNA	0.116667	0.516667	0.07	0.28	0	0.4	0.58	0.57	1.89728	0.055043
100504347	'Gm20187'	lncRNA	0.0166667	0	0.02	0	0.03	0	0	0	-2.70505	0.457043
100504360	'D730003I15Rik'	lncRNA	0.62	1.34667	0.56	0.71	0.59	0.81	1.28	1.95	0.128417	0.788876
100504361	'Gm14230'	lncRNA	0.103333	0.116667	0.08	0.07	0.16	0.12	0.17	0.06	-0.0268264	0.974068
100504377	'Gm20199'	lncRNA	0.503333	0.366667	0	0.72	0.79	0.32	0.45	0.33	-0.673263	0.676544
100504412	'Kcnmb4os2'	lncRNA	0	0.00666667	0	0	0	0	0.02	0	0.710899	0.861693
100504421	'2900076A07Rik'	lncRNA	2.46333	2.58	3.13	2.21	2.05	1.82	4.06	1.86	-0.466225	0.0950402
100504425	'Gm20219'	lncRNA	0.416667	0.44	0.69	0.3	0.26	0.09	0.69	0.54	-0.3286	0.722199
100504455	'Gm15834'	lncRNA	0.186667	0.206667	0.2	0.19	0.17	0.16	0.21	0.25	-0.107801	0.731846
100504464	'E230016K23Rik'	lncRNA	0.106667	0.08	0.19	0.05	0.08	0.07	0.1	0.07	-0.623588	0.514416
100504477	'Gm16677'	lncRNA	0.0333333	0.0166667	0.04	0.01	0.05	0.02	0.01	0.02	-0.739598	0.613002
100504486	'Gdap10'	lncRNA	1.04667	2.3	1.17	1.22	0.75	0.97	2.64	3.29	0.924585	0.0250889
100504493	'Gm13605'	lncRNA	0.03	0.0333333	0.06	0.03	0	0.01	0.01	0.08	0.222828	0.886927
100504501	'Gm20257'	lncRNA	0.993333	0.75	0.97	1.13	0.88	0.76	0.73	0.76	-0.587163	0.226567
100504512	'4930426I24Rik'	lncRNA	0.01	0.0533333	0	0	0.03	0	0.13	0.03	1.92818	0.478275
100504539	'Gm20275'	lncRNA	0.00666667	0.00666667	0.01	0.01	0	0.01	0	0.01	-0.234322	0.929069
100504549	'AI463170'	lncRNA	0.783333	1.32333	0.54	0.65	1.16	0.81	1.61	1.55	0.517953	0.469477
100504561	'9230112J17Rik'	lncRNA	0	0	0	0	0	0	0	0
100504568	'Gm17634'	lncRNA	0.463333	0.353333	0.79	0.4	0.2	0.52	0.13	0.41	-0.268004	0.73834
100504586	'Gm20300'	lncRNA	2.55	2.82667	2.58	2.28	2.79	2.56	2.8	3.12	-0.0238239	0.904432
100504589	'Gm11454'	lncRNA	0.153333	0.0866667	0.33	0.05	0.08	0.18	0.08	0	-1.41177	0.186639
100504591	'Gm15987'	lncRNA	0.04	0.04	0	0	0.12	0.07	0.05	0	-0.24563	0.926115
100504601	'Gm16702'	lncRNA	0.116667	0.0566667	0.24	0	0.11	0.05	0.12	0	-1.20986	0.413859
100504616	'Gm15910'	lncRNA	0.00666667	0.00666667	0	0.02	0	0	0.02	0	-1.09513	0.77613
100504626	'Gm16364'	lncRNA	0	0.03	0	0	0	0	0.07	0.02	2.16818	0.578602
100504628	'Gm20319'	lncRNA	16.0167	14.1167	15.81	23.21	9.03	19.04	14.45	8.86	-0.382364	0.367442
100504637	'Gm20324'	lncRNA	0.163333	0.466667	0.42	0	0.07	0.31	0.58	0.51	1.38632	0.197618
100504641	'1700101I11Rik'	lncRNA	0.0266667	0.0966667	0.04	0.04	0	0.14	0.15	0	1.71526	0.404382
100504653	'4930555A03Rik'	lncRNA	0.11	0.106667	0.2	0.06	0.07	0.05	0.2	0.07	-0.0753669	0.94254
100504661	'Gm20337'	lncRNA	0.716667	0.603333	0.93	0.81	0.41	0.57	0.85	0.39	-0.547616	0.337024
100504675	'Gm15327'	lncRNA	0.153333	0.233333	0.12	0.34	0	0.15	0.31	0.24	0.349272	0.78891
100504687	'2810029C07Rik'	lncRNA	0.16	0.0733333	0.14	0.09	0.25	0.09	0.06	0.07	-0.994799	0.204312
100504701	'Gm20362'	lncRNA	0.0533333	0.08	0.1	0.02	0.04	0.03	0.06	0.15	0.550435	0.661783
100504703	'A730063M14Rik'	lncRNA	1.04333	0.756667	0.69	0.3	2.14	0.92	1.01	0.34	-0.623052	0.648458
100504714	'Gm16793'	lncRNA	0.14	0.0966667	0.15	0.14	0.13	0.13	0.1	0.06	-0.6464	0.460686
100504720	'2310002F09Rik'	lncRNA	0	0	0	0	0	0	0	0
100504727	'BE692007'	lncRNA	0.133333	0.146667	0.23	0.05	0.12	0.13	0.17	0.14	0.046419	0.939477
100504728	'Gm13985'	lncRNA	0.00333333	0.0166667	0	0	0.01	0.01	0.03	0.01	2.59189	0.381178
100504734	'Gm16794'	lncRNA	0.0833333	0.0866667	0	0.1	0.15	0.03	0.14	0.09	-0.461514	0.654253
100504740	'Gm20383'	lncRNA	0.173333	0.336667	0.22	0	0.3	0.18	0.42	0.41	0.735462	0.616909
100526796	'Cahm'	lncRNA	0.663333	0.856667	0.98	0.6	0.41	0.79	0.91	0.87	0.186154	0.70304
100532730	'C230037L18Rik'	lncRNA	0.0233333	0.51	0.03	0	0.04	0.24	0.24	1.05	5.95672	0.000233315
100568458	'Gm38431'	lncRNA	1.55	0.07	0.83	0.91	2.91	0.21	0	0	-4.48277	0.0413187
100579137	'Dmrt1i'	lncRNA	0	0.0333333	0	0	0	0	0.1	0	0.710899	0.861693
100616095	'Snhg18'	lncRNA	0.653333	1.52667	1.27	0.22	0.47	0.68	2.25	1.65	1.03127	0.0954213
100642166	'Gm15446'	lncRNA	0.306667	0.21	0.32	0.27	0.33	0.08	0.3	0.25	-0.770458	0.267933
100653389	'Mir155hg'	lncRNA	0.02	0.02	0.03	0	0.03	0	0.06	0	-0.330486	0.912454
100662	'D930016D06Rik'	lncRNA	6.36333	5.60333	5.29	6.62	7.18	4.8	6.45	5.56	-0.43901	0.0489744
100689703	'9330133O14Rik'	lncRNA	0.286667	0.24	0.48	0.23	0.15	0.26	0.21	0.25	-0.414245	0.469884
100740	'AI839979'	lncRNA	0.396667	0.436667	0.56	0.35	0.28	0.29	0.42	0.6	-0.0577626	0.881524
100846986	'Pou5f1-rs1'	lncRNA	0.123333	0.57	0	0.18	0.19	0.71	0.8	0.2	1.92317	0.286953
100861673	'Gm21123'	lncRNA	0	0	0	0	0	0	0	0
100861698	'Gm21145'	lncRNA	0	0.02	0	0	0	0	0.04	0.02	2.16818	0.578602
100861870	'Gm21284'	lncRNA	0.07	0.186667	0.09	0.04	0.08	0.13	0.24	0.19	1.6524	0.0127816
100861998	'Gm21388'	lncRNA	0.863333	0.913333	0.91	1.02	0.66	0.89	0.82	1.03	-0.15295	0.594801
100873094	'Rubie'	lncRNA	0.02	0.01	0	0	0.06	0	0.03	0	-1.12615	0.768752
100993	'AW549542'	lncRNA	5.24	5.00333	4.18	8.45	3.09	2.62	2.93	9.46	-0.269603	0.601882
100996933	'Lincred1'	lncRNA	0.00333333	0.00333333	0	0.01	0	0	0	0.01	-0.250873	0.950976
101055656	'Gm16141'	lncRNA	0	0.01	0	0	0	0.01	0.01	0.01	-0.521382	0.729598
101055693	'Gm29711'	lncRNA	0	0	0	0	0	0	0	0
101055731	'Gm29719'	lncRNA	0.0566667	0.0666667	0	0.01	0.16	0.12	0	0.08	0.120224	0.952424
101055769	'Gm12596'	lncRNA	0.0866667	0.01	0	0.06	0.2	0	0.03	0	-2.11876	0.442855
101055798	'Gm29724'	lncRNA	0.483333	0.6	0.67	0.53	0.25	0.37	0.7	0.73	0.243376	0.594611
101055840	'Gm29729'	lncRNA	0.606667	0.5	0.63	0.61	0.58	0.39	0.5	0.61	-0.443557	0.137141
101055843	'Gm12551'	lncRNA	0	0.0133333	0	0	0	0	0	0.04	0.710899	0.861693
101056014	'AY036118'	lncRNA	0.69	0.623333	0.66	0.8	0.61	0.5	0.83	0.54	-0.401538	0.156644
101056138	'Gm20619'	lncRNA	0.316667	0.133333	0.48	0.34	0.13	0.06	0.12	0.22	-1.57765	0.193248
101056149	'Gm15908'	lncRNA	0.0733333	0	0	0.22	0	0	0	0	-3.05228	0.442616
101056178	'Gm29791'	lncRNA	0	0	0	0	0	0	0	0
101056204	'Gm29796'	lncRNA	0.0633333	0.01	0.19	0	0	0	0.03	0	-2.80912	0.335909
101056219	'Urml'	lncRNA	65.3633	51.99	43.95	61.82	90.32	69.21	47.21	39.55	-0.508573	0.132038
101202683	'Dreh'	lncRNA	0.606667	0.673333	0.07	0.61	1.14	0.52	0.77	0.73	-0.130932	0.882366
101447999	'Mirc35hg'	lncRNA	0.03	0.0333333	0.09	0	0	0.07	0.03	0	-0.750874	0.765958
101521	'AI314278'	lncRNA	0.0366667	0.213333	0.11	0	0	0.33	0.14	0.17	4.22106	0.00776565
101669761	'Gm15694'	lncRNA	1.45	0.876667	1.87	1.39	1.09	0.45	1.12	1.06	-0.942103	0.0521213
102015	'AI225912'	lncRNA	0.676667	0.703333	0.66	0.77	0.6	0.47	0.98	0.66	-0.170197	0.603292
102132	'E230013L22Rik'	lncRNA	0.5	0.746667	0.66	0.16	0.68	1.06	0.35	0.83	0.493337	0.448568
102238433	'Gm28042'	lncRNA	0.363333	0.213333	0	0.54	0.55	0.31	0.05	0.28	-0.93263	0.600548
102631515	'Gm29834'	lncRNA	0	0.0133333	0	0	0	0	0.01	0.03	3.23002	0.294595
102631520	'Gm29838'	lncRNA	0.203333	0.243333	0.2	0.18	0.23	0.2	0.32	0.21	0.0511094	0.9147
102631533	'Gm29846'	lncRNA	0.0366667	0.1	0.04	0.07	0	0.1	0.08	0.12	1.17852	0.481201
102631543	'Gm15651'	lncRNA	0	0	0	0	0	0	0	0	0.710899	0.861693
102631545	'Gm29856'	lncRNA	0.22	1.17	0.13	0.38	0.15	0.38	2.41	0.72	1.0403	0.157909
102631552	'Gm29861'	lncRNA	0.0233333	0.01	0.07	0	0	0	0.03	0	-1.2194	0.746248
102631554	'Gm29863'	lncRNA	0.14	0.0266667	0.25	0.17	0	0	0.08	0	-2.74348	0.262495
102631560	'Gm26973'	lncRNA	0.123333	0.0866667	0.16	0.15	0.06	0.09	0.08	0.09	-0.559137	0.385181
102631562	'Gm29868'	lncRNA	0.02	0.0433333	0.01	0.04	0.01	0.03	0.09	0.01	0.505381	0.597167
102631572	'Gm11685'	lncRNA	0.00666667	0	0	0.02	0	0	0	0	-2.05607	0.611033
102631581	'Gm29883'	lncRNA	0.0533333	0.106667	0.05	0.04	0.07	0.02	0	0.3	0.695681	0.657388
102631584	'Gm29885'	lncRNA	0	0	0	0	0	0	0	0	-1.21265	0.766326
102631586	'Gm29886'	lncRNA	0.203333	0.15	0.18	0.31	0.12	0.18	0.24	0.03	-0.935211	0.181975
102631588	'Gm16068'	lncRNA	0.04	0	0	0.12	0	0	0	0	-2.05607	0.611033
102631595	'Gm29892'	lncRNA	0.02	0.02	0	0	0.06	0	0.06	0	0.582642	0.881818
102631598	'Gm29895'	lncRNA	0.0133333	0.00666667	0	0.03	0.01	0.01	0.01	0	-1.22375	0.54581
102631599	'Gm29896'	lncRNA	1.8	0.993333	2.27	2.37	0.76	1.68	0.41	0.89	-0.963611	0.204821
102631600	'Gm29897'	lncRNA	0.0166667	0.0433333	0.02	0	0.03	0	0.08	0.05	1.13834	0.559379
102631602	'Gm29899'	lncRNA	1.85	1.49667	0.8	0.59	4.16	2.44	0.61	1.44	-1.05164	0.0662852
102631604	'Gm29901'	lncRNA	0.00666667	0.00333333	0	0	0.02	0	0.01	0	-0.873648	0.789594
102631609	'Gm29906'	lncRNA	0	0.07	0	0	0	0	0.03	0.18	3.82229	0.167408
102631611	'Gm29908'	lncRNA	0	0.0133333	0	0	0	0.01	0.01	0.02	3.43992	0.160065
102631616	'Gm14642'	lncRNA	0	0.03	0	0	0	0	0	0.09	1.66226	0.680215
102631618	'Gm29913'	lncRNA	0.02	0.01	0.03	0	0.03	0.03	0	0	-1.17147	0.715463
102631622	'Gm29917'	lncRNA	0.28	0.37	0.23	0.34	0.27	0.23	0.58	0.3	0.0311625	0.962552
102631623	'Gm29918'	lncRNA	0.0933333	0.0266667	0.06	0.1	0.12	0	0	0.08	-1.52116	0.480749
102631624	'Gm29919'	lncRNA	0.683333	0.19	0.4	0.59	1.06	0.13	0.17	0.27	-2.07108	0.00605132
102631626	'Gm29921'	lncRNA	0	0	0	0	0	0	0	0
102631632	'Gm29924'	lncRNA	0.77	0.23	1.02	0.54	0.75	0.15	0.35	0.19	-1.85293	0.000386333
102631635	'Gm29927'	lncRNA	0	0.00666667	0	0	0	0	0.02	0	2.86019	0.470382
102631637	'Gm29928'	lncRNA	0.0666667	0.07	0.04	0.05	0.11	0.02	0.1	0.09	0.549785	0.566897
102631645	'Gm29932'	lncRNA	0.0366667	0.0233333	0	0.07	0.04	0.03	0.04	0	-0.820525	0.73863
102631646	'Gm29933'	lncRNA	0	0.00666667	0	0	0	0.01	0.01	0	1.57972	0.695801
102631647	'Gm16041'	lncRNA	0.61	0.563333	0.61	0.64	0.58	0.34	0.68	0.67	-0.332767	0.30179
102631649	'Gm29935'	lncRNA	0	0	0	0	0	0	0	0
102631654	'Gm29938'	lncRNA	0.0566667	0.0666667	0.1	0.03	0.04	0.02	0.09	0.09	0.247987	0.803375
102631656	'Gm29940'	lncRNA	0	0	0	0	0	0	0	0
102631660	'Gm29943'	lncRNA	0	0	0	0	0	0	0	0
102631662	'Gm29945'	lncRNA	0.00666667	0	0.02	0	0	0	0	0	-1.21265	0.766326
102631663	'Gm29946'	lncRNA	0	0	0	0	0	0	0	0
102631665	'Gm29948'	lncRNA	0.243333	0.463333	0.22	0.36	0.15	0.25	0.64	0.5	0.699275	0.201909
102631674	'Gm28913'	lncRNA	0.413333	0.5	0.42	0.49	0.33	0.42	0.54	0.54	0.131567	0.681484
102631679	'2810048H02Rik'	lncRNA	0	0.01	0	0	0	0	0.03	0	0.710899	0.861693
102631685	'Gm29642'	lncRNA	0.03	0.01	0	0	0.09	0	0	0.03	-1.71057	0.620175
102631694	'Gm29967'	lncRNA	0.00666667	0.00666667	0.02	0	0	0	0	0.02	-0.250873	0.950976
102631696	'Gm29968'	lncRNA	0.3	0.233333	0.22	0.46	0.22	0.06	0.33	0.31	-0.622322	0.468532
102631706	'Gm29976'	lncRNA	0.03	0.0233333	0.03	0.03	0.03	0	0	0.07	-0.652637	0.691694
102631709	'Gm29979'	lncRNA	0.0166667	0.0333333	0.05	0	0	0	0.1	0	1.16588	0.74361
102631723	'Gm29992'	lncRNA	0	0	0	0	0	0	0	0
102631725	'Gm29994'	lncRNA	0.02	0.00333333	0	0.04	0.02	0	0	0.01	-1.11335	0.730509
102631729	'Gm29997'	lncRNA	0.556667	0.72	0.5	0.73	0.44	0.37	1.04	0.75	0.141187	0.702056
102631731	'Gm29998'	lncRNA	0.0566667	0.0333333	0.06	0.04	0.07	0.02	0.04	0.04	-1.73713	0.159885
102631739	'Gm30003'	lncRNA	0	0.00666667	0	0	0	0	0.01	0.01	1.60392	0.691221
102631751	'Gm30012'	lncRNA	0.0666667	0.103333	0.15	0	0.05	0.12	0.19	0	1.27881	0.502066
102631755	'Gm30015'	lncRNA	0.0533333	0.0566667	0.06	0.04	0.06	0	0.13	0.04	-0.071956	0.96134
102631757	'Gm15318'	lncRNA	1.52333	1.71	0.92	1.84	1.81	1.26	1.94	1.93	-0.369237	0.363578
102631761	'Gm30018'	lncRNA	0.556667	0.286667	0.38	0.7	0.59	0.2	0.36	0.3	-1.18265	0.0278101
102631762	'Gm30019'	lncRNA	0.0133333	0.0533333	0	0.04	0	0.04	0.12	0	2.19077	0.393271
102631763	'Gm30020'	lncRNA	0	0.0166667	0	0	0	0	0.05	0	0.710899	0.861693
102631777	'Gm30028'	lncRNA	0.81	0.77	0.73	0.72	0.98	0.5	1.02	0.79	-0.288384	0.320432
102631780	'Gm17552'	lncRNA	0.116667	0.203333	0.12	0.1	0.13	0.13	0.29	0.19	0.642666	0.222529
102631782	'Gm30031'	lncRNA	0.0133333	0.0166667	0.01	0.01	0.02	0.01	0.03	0.01	-0.263456	0.861651
102631784	'Gm13267'	lncRNA	0	0	0	0	0	0	0	0
102631786	'Gm30034'	lncRNA	0	0.00666667	0	0	0	0	0.02	0	0.710899	0.861693
102631791	'Gm11465'	lncRNA	0.0233333	0.0166667	0	0.07	0	0	0	0.05	-0.250873	0.950976
102631796	'Gm30042'	lncRNA	0.0166667	0.00666667	0.02	0.01	0.02	0	0.02	0	-2.12721	0.292259
102631802	'Gm30048'	lncRNA	0.0666667	0	0	0	0.2	0	0	0	-2.67151	0.503781
102631806	'Gm38440'	lncRNA	0.136667	0.386667	0.13	0.17	0.11	0.27	0.31	0.58	0.832625	0.159446
102631812	'Gm30054'	lncRNA	0.04	0.0566667	0.08	0.03	0.01	0.05	0.08	0.04	0.430329	0.654518
102631813	'Gm30055'	lncRNA	0.04	0.00666667	0.1	0	0.02	0.02	0	0	-1.77234	0.54201
102631816	'Gm30057'	lncRNA	3.95667	2.89667	2.81	5.15	3.91	1.82	5.18	1.69	-0.659258	0.0973824
102631817	'Gm30058'	lncRNA	0.166667	0.41	0.35	0.1	0.05	0.46	0.55	0.22	1.12526	0.292753
102631820	'Gm30061'	lncRNA	0.163333	0.196667	0.18	0.1	0.21	0.05	0.17	0.37	0.104427	0.880741
102631821	'Gm11682'	lncRNA	0.0133333	0.05	0.02	0.02	0	0.02	0.08	0.05	1.90698	0.276992
102631824	'Gm30064'	lncRNA	0.00333333	0.00666667	0.01	0	0	0.02	0	0	0.653118	0.864926
102631827	'Gm30066'	lncRNA	0.266667	0.233333	0.34	0.12	0.34	0.2	0.36	0.14	-0.324373	0.669169
102631828	'Gm30067'	lncRNA	0.00333333	0.00333333	0	0	0.01	0	0.01	0	-0.250873	0.950976
102631829	'Gm30068'	lncRNA	0	0.0166667	0	0	0	0	0.05	0	0.710899	0.861693
102631839	'Gm30073'	lncRNA	0.49	0.613333	0.44	0.7	0.33	0.25	0.59	1	0.20368	0.776055
102631840	'Gm11999'	lncRNA	0	0.0133333	0	0	0	0	0.04	0	0.710899	0.861693
102631841	'Gm26629'	lncRNA	0	0	0	0	0	0	0	0
102631843	'Gm30074'	lncRNA	0	0	0	0	0	0	0	0
102631845	'Gm30075'	lncRNA	0	0.00666667	0	0	0	0.01	0.01	0	3.15065	0.304006
102631854	'Gm30081'	lncRNA	13.82	10.8767	12.03	12.79	16.64	12.32	9.18	11.13	-0.481188	0.053789
102631855	'Gm30082'	lncRNA	0.0833333	0.266667	0.21	0.04	0	0.08	0.29	0.43	1.48737	0.291197
102631859	'Gm30085'	lncRNA	0.01	0.0366667	0	0	0.03	0.03	0.05	0.03	1.63117	0.509289
102631860	'Gm30086'	lncRNA	0.0133333	0.05	0.01	0.01	0.02	0.14	0	0.01	-0.230546	0.903304
102631865	'Gm30091'	lncRNA	0.31	0.256667	0.44	0.36	0.13	0.07	0.13	0.57	-0.755373	0.189238
102631869	'Gm30093'	lncRNA	0	0	0	0	0	0	0	0
102631873	'Gm30097'	lncRNA	0.0566667	0.176667	0	0	0.17	0.08	0.36	0.09	1.53673	0.471953
102631874	'Gm20627'	lncRNA	0.196667	0.306667	0.27	0.32	0	0.11	0.45	0.36	0.170824	0.873139
102631886	'Gm30107'	lncRNA	0.406667	0.166667	0.01	1.18	0.03	0.26	0.03	0.21	-1.29551	0.301706
102631887	'Gm30108'	lncRNA	0	0.136667	0	0	0	0.26	0.15	0	2.17591	0.576542
102631889	'Gm16638'	lncRNA	0.17	0.336667	0.15	0.13	0.23	0.19	0.55	0.27	1.07278	0.0351945
102631890	'Gm30110'	lncRNA	0.663333	0.26	0.9	0.19	0.9	0.07	0.42	0.29	-1.58391	0.0664478
102631899	'Gm30117'	lncRNA	12.3433	8.15667	11.36	16.68	8.99	6.84	11.84	5.79	-0.6928	0.0418094
102631903	'Gm30120'	lncRNA	0.0133333	0.01	0.01	0	0.03	0	0.02	0.01	-0.687906	0.754829
102631905	'Gm30122'	lncRNA	5.99	4.24333	8.41	2.63	6.93	2.2	4.92	5.61	-0.808279	0.0588554
102631912	'Ndufb1'	lncRNA	10.4833	16.4967	8.39	13.31	9.75	18.87	16.43	14.19	0.281288	0.301921
102631926	'Gm30134'	lncRNA	0	0.00333333	0	0	0	0.01	0	0	0.710899	0.861693
102631932	'Gm30139'	lncRNA	0.17	0.08	0.07	0.12	0.32	0.03	0.13	0.08	-1.38695	0.0642363
102631936	'Gm30141'	lncRNA	0	0.02	0	0	0	0.01	0.05	0	2.55964	0.471524
102631939	'Gm12977'	lncRNA	0.01	0.00333333	0	0.03	0	0	0.01	0	-2.09281	0.521233
102631941	'Gm30144'	lncRNA	0.0133333	0.00666667	0	0	0.04	0.01	0.01	0	-0.83949	0.765617
102631948	'Gm30149'	lncRNA	0.67	0.51	1.35	0.28	0.38	0.73	0.32	0.48	0.374368	0.566173
102631949	'Gm30150'	lncRNA	0.09	0.0633333	0.16	0.11	0	0.04	0.15	0	-0.328956	0.877192
102631960	'Gm30159'	lncRNA	0.0766667	0.0266667	0.13	0.04	0.06	0	0	0.08	-1.49731	0.370535
102631961	'Gm26634'	lncRNA	0.00666667	0.00666667	0	0	0.02	0	0.02	0	-0.250873	0.950976
102631962	'Gm30160'	lncRNA	0	0.00333333	0	0	0	0	0	0.01	0.710899	0.861693
102631968	'Gm30164'	lncRNA	0.00333333	0.00333333	0.01	0	0	0.01	0	0	-1.21926	0.744943
102631969	'Gm30165'	lncRNA	0.696667	0.643333	0.71	0.58	0.8	0.38	0.87	0.68	-0.328421	0.416823
102631977	'9230110K08Rik'	lncRNA	0.0666667	0.0266667	0.2	0	0	0.08	0	0	-1.32016	0.63105
102631979	'LOC102631979'	lncRNA	0.126667	0.386667	0.19	0.1	0.09	0.19	0.53	0.44	1.40941	0.00112617
102631981	'Gm30173'	lncRNA	0.0433333	0.333333	0.04	0.03	0.06	0.22	0.16	0.62	1.99194	0.16401
102631986	'Gm15524'	lncRNA	0.00333333	0.0133333	0	0.01	0	0	0	0.04	1.28627	0.71591
102631989	'Gm30177'	lncRNA	0.0333333	0.0433333	0.05	0.04	0.01	0.02	0.09	0.02	0.159683	0.892015
102631991	'Gm30178'	lncRNA	0	0	0	0	0	0	0	0
102631992	'LOC102631992'	lncRNA	0.426667	0.99	0.15	0.3	0.83	0.62	1.1	1.25	1.12873	0.0258888
102631993	'Gm15756'	lncRNA	0.0633333	0	0	0.19	0	0	0	0	-2.63857	0.509271
102632004	'Gm30187'	lncRNA	0	0	0	0	0	0	0	0
102632007	'Gm30188'	lncRNA	0.326667	0.333333	0.55	0.09	0.34	0.18	0.67	0.15	1.2163	0.0542557
102632008	'Gm30189'	lncRNA	0.0233333	0.09	0.06	0.01	0	0.06	0.08	0.13	1.57529	0.240342
102632011	'Gm30192'	lncRNA	0.0133333	0.03	0	0.04	0	0.04	0.05	0	1.60074	0.574481
102632021	'Gm30199'	lncRNA	0	0.00666667	0	0	0	0	0.02	0	1.54378	0.702621
102632029	'Gm30206'	lncRNA	0.723333	0.0466667	1	0.57	0.6	0.14	0	0	-3.96515	0.0215636
102632031	'Gm15728'	lncRNA	0.0133333	0.0333333	0.03	0.01	0	0.01	0.07	0.02	0.0151362	0.993438
102632036	'Gm30211'	lncRNA	0.03	0.15	0.07	0.01	0.01	0.4	0.02	0.03	0.244727	0.852177
102632038	'Gm30213'	lncRNA	0.146667	0.156667	0.07	0	0.37	0.05	0.28	0.14	0.628477	0.678965
102632040	'Gm30215'	lncRNA	0.156667	0.566667	0.46	0	0.01	0.44	1	0.26	0.40926	0.772919
102632045	'Gm30220'	lncRNA	0.0166667	0	0	0.05	0	0	0	0	-1.21265	0.766326
102632053	'A330032P22Rik'	lncRNA	0.37	0.523333	0.64	0.28	0.19	0.34	0.34	0.89	-0.230497	0.72546
102632060	'Gm30233'	lncRNA	0.406667	0.476667	0.49	0.45	0.28	0.23	0.75	0.45	-0.0901907	0.832734
102632061	'Gm30234'	lncRNA	0.0133333	0	0.04	0	0	0	0	0	-1.21265	0.766326
102632064	'Gm30236'	lncRNA	0.0233333	0.0166667	0.05	0	0.02	0.01	0.01	0.03	-0.532448	0.755279
102632069	'Gm30240'	lncRNA	0.0133333	0.01	0.03	0.01	0	0	0	0.03	-0.2693	0.929913
102632072	'Gm30242'	lncRNA	0	0	0	0	0	0	0	0
102632075	'Gm30244'	lncRNA	0.02	0.0166667	0.06	0	0	0	0	0.05	-0.250873	0.950976
102632077	'Gm30246'	lncRNA	0.116667	0	0	0.35	0	0	0	0	-3.85882	0.257416
102632078	'Gm12290'	lncRNA	0.00333333	0.01	0	0.01	0	0	0.03	0	0.582572	0.882221
102632087	'Gm13373'	lncRNA	0.00333333	0.0666667	0	0	0.01	0	0.2	0	1.70013	0.544954
102632090	'Gm30255'	lncRNA	0.01	0	0.03	0	0	0	0	0	-1.21265	0.766326
102632091	'Gm30256'	lncRNA	0	0.01	0	0	0	0	0.03	0	0.710899	0.861693
102632093	'Gm30258'	lncRNA	0	0.00333333	0	0	0	0.01	0	0	1.06722	0.60071
102632094	'Gm30259'	lncRNA	0	0.00666667	0	0	0	0	0	0.02	2.66602	0.501897
102632096	'Gm38442'	lncRNA	0.0466667	0.0766667	0.08	0.05	0.01	0.04	0.09	0.1	0.444157	0.606181
102632099	'Gm30262'	lncRNA	8.27667	13.26	5.07	11.73	8.03	8.79	16.74	14.25	0.327809	0.435476
102632100	'Gm30263'	lncRNA	0	0	0	0	0	0	0	0
102632106	'Gm30266'	lncRNA	0.00333333	0.00666667	0	0.01	0	0	0.02	0	0.582572	0.882221
102632112	'Gm30270'	lncRNA	0.37	0.33	0.35	0.52	0.24	0.3	0.37	0.32	0.0376129	0.968296
102632115	'Gm30272'	lncRNA	0.0833333	0	0	0.25	0	0	0	0	-1.21265	0.766326
102632116	'Gm30273'	lncRNA	0.906667	0.91	0.97	1.12	0.63	0.69	1.24	0.8	-0.20641	0.581245
102632124	'Gm26901'	lncRNA	0.98	0.82	1.98	0.28	0.68	0.81	0.75	0.9	0.447871	0.379093
102632129	'Gm30283'	lncRNA	0.0266667	0.0333333	0	0	0.08	0	0.04	0.06	0.0992889	0.966171
102632130	'Gm30284'	lncRNA	0.423333	0.603333	0.33	0.34	0.6	0.46	0.67	0.68	0.328528	0.476844
102632132	'Gm30286'	lncRNA	0.02	0.01	0.02	0.04	0	0	0	0.03	-0.855904	0.69013
102632136	'Gm20482'	lncRNA	0.243333	0.253333	0.18	0.29	0.26	0.49	0.27	0	-0.0292153	0.976527
102632144	'Gm16246'	lncRNA	0.00333333	0.02	0	0.01	0	0.03	0.03	0	1.94712	0.464455
102632148	'Gm30298'	lncRNA	1.10333	0.966667	1.12	1.15	1.04	0.78	1.3	0.82	-0.355975	0.208134
102632151	'Gm30301'	lncRNA	0.07	0.0166667	0.09	0.02	0.1	0.05	0	0	-1.99609	0.267819
102632155	'Gm24105'	lncRNA	96.5167	113.077	60.35	89.9	139.3	81.81	153.85	103.57	-0.124659	0.723716
102632159	'Gm30306'	lncRNA	0	0.0133333	0	0	0	0.04	0	0	0.710899	0.861693
102632161	'Gm30308'	lncRNA	0.316667	0.05	0	0.46	0.49	0.15	0	0	-2.69543	0.272636
102632163	'Gm30310'	lncRNA	0.0766667	0.1	0.09	0.11	0.03	0.07	0.15	0.08	-0.488351	0.586631
102632165	'Gm13388'	lncRNA	0.02	0.00666667	0.01	0.05	0	0	0.02	0	-2.07287	0.386026
102632170	'Gm30316'	lncRNA	0.0766667	0.0933333	0.13	0.04	0.06	0.08	0.08	0.12	0.094879	0.891975
102632174	'Gm30319'	lncRNA	0.686667	0.97	0.66	0.68	0.72	0.49	1.39	1.03	0.158528	0.692687
102632177	'Gm30321'	lncRNA	0.0133333	0	0.04	0	0	0	0	0	-1.21265	0.766326
102632179	'Gm28347'	lncRNA	0	0.573333	0	0	0	1.12	0	0.6	2.21674	0.565545
102632187	'Gm30327'	lncRNA	0.0233333	0.0733333	0.07	0	0	0	0.15	0.07	1.20818	0.686673
102632191	'Gm30331'	lncRNA	0	0.233333	0	0	0	0.49	0.21	0	3.17571	0.297721
102632199	'Gm30339'	lncRNA	0	0.00666667	0	0	0	0	0	0.02	1.66226	0.680215
102632212	'Gm30352'	lncRNA	0.156667	0.1	0.04	0.22	0.21	0.09	0.04	0.17	-0.368819	0.659598
102632216	'Gm30354'	lncRNA	0	0.00333333	0	0	0	0	0.01	0	1.54378	0.702621
102632222	'Gm17182'	lncRNA	0.05	0.01	0	0.08	0.07	0.03	0	0	-2.11137	0.436891
102632228	'Gm30363'	lncRNA	0.0466667	0.0233333	0.05	0.04	0.05	0.01	0.04	0.02	-1.18423	0.224914
102632229	'Gm30364'	lncRNA	0.01	0.01	0	0.01	0.02	0.02	0	0.01	0.20849	0.92509
102632230	'Gm30365'	lncRNA	0.203333	0.15	0.02	0.59	0	0.03	0	0.42	-1.89306	0.13064
102632231	'Gm2245'	lncRNA	0.0266667	0.0533333	0.02	0.05	0.01	0.07	0.03	0.06	0.972927	0.426496
102632234	'Gm30368'	lncRNA	0.0633333	0.203333	0.06	0.09	0.04	0.14	0.23	0.24	1.44879	0.0102572
102632236	'Gm30369'	lncRNA	0.116667	0.16	0.27	0.04	0.04	0.09	0.25	0.14	0.215835	0.836053
102632238	'Gm30371'	lncRNA	0.23	0.23	0.23	0.21	0.25	0.14	0.3	0.25	-0.194049	0.646517
102632241	'Gm30373'	lncRNA	0.0833333	0.0733333	0.08	0.09	0.08	0.06	0.08	0.08	-0.112495	0.853293
102632242	'Gm30374'	lncRNA	0	0.00666667	0	0	0	0.02	0	0	0.710899	0.861693
102632246	'Gm12354'	lncRNA	2.11667	1.86	1.75	3.18	1.42	1.36	2.21	2.01	-0.485505	0.399321
102632247	'Gm30377'	lncRNA	0.0266667	0.0133333	0	0	0.08	0	0	0.04	-0.250873	0.950976
102632248	'Gm30378'	lncRNA	0.776667	0.696667	0.78	0.78	0.77	0.7	0.99	0.4	-0.422773	0.429308
102632251	'Gm16143'	lncRNA	0.07	0.0333333	0.11	0	0.1	0	0.1	0	-1.17154	0.71679
102632266	'Gm30392'	lncRNA	0	0	0	0	0	0	0	0
102632272	'Gm20717'	lncRNA	0.0133333	0	0.02	0.02	0	0	0	0	-2.12046	0.599385
102632274	'Gm28818'	lncRNA	0.88	1.23333	0.62	1.5	0.52	0.16	0.45	3.09	-1.22602	0.00711999
102632284	'Gm30400'	lncRNA	0.25	0.186667	0.25	0.21	0.29	0.14	0.22	0.2	-0.645535	0.27309
102632287	'Gm30402'	lncRNA	0	0	0	0	0	0	0	0
102632292	'1700127F24Rik'	lncRNA	0	0	0	0	0	0	0	0
102632296	'Gm30408'	lncRNA	0.0333333	0.0433333	0.04	0.03	0.03	0.03	0.1	0	0.125894	0.950122
102632297	'Gm30409'	lncRNA	0.356667	0.31	0.3	0.46	0.31	0.26	0.4	0.27	-0.391703	0.448419
102632299	'Gm30411'	lncRNA	0	0.0366667	0	0	0	0.07	0.04	0	2.17591	0.576542
102632302	'Hoxb3os'	lncRNA	0.21	0.406667	0.3	0.06	0.27	1	0.05	0.17	1.18275	0.51361
102632307	'Gm30416'	lncRNA	0.0133333	0	0	0.04	0	0	0	0	-1.21265	0.766326
102632308	'Gm30417'	lncRNA	0	0.02	0	0	0	0	0.06	0	1.54378	0.702621
102632313	'Gm30421'	lncRNA	0.00333333	0	0.01	0	0	0	0	0	-1.21265	0.766326
102632315	'Gm14232'	lncRNA	0	0	0	0	0	0	0	0
102632318	'Gm30423'	lncRNA	0.01	0.0333333	0	0.03	0	0	0.1	0	1.1657	0.746139
102632324	'Gm30427'	lncRNA	0.31	0.34	0.47	0.11	0.35	0.31	0.41	0.3	-0.0180592	0.97358
102632331	'Gm30431'	lncRNA	1.03667	0.856667	1.43	1.16	0.52	0.36	0.64	1.57	-0.516376	0.370021
102632339	'Gm30438'	lncRNA	0.00666667	0	0	0.02	0	0	0	0	-2.05607	0.611033
102632340	'Gm30439'	lncRNA	0.183333	0.14	0.16	0.19	0.2	0.07	0.2	0.15	-0.643734	0.192316
102632344	'Gm28876'	lncRNA	0.343333	0.396667	0.06	0.73	0.24	0.11	0.63	0.45	0.139844	0.857874
102632346	'Gm29040'	lncRNA	0.00333333	0	0.01	0	0	0	0	0	-1.21265	0.766326
102632348	'Gm30444'	lncRNA	0	0.0466667	0	0	0	0.07	0.02	0.05	2.94209	0.277535
102632350	'Gm30446'	lncRNA	2.76333	3.57	2.61	3.16	2.52	2.12	4.82	3.77	0.0920238	0.733882
102632352	'Gm28643'	lncRNA	0.12	0.00666667	0	0.07	0.29	0.02	0	0	-4.02713	0.0582763
102632366	'Gm30458'	lncRNA	0.00333333	0.00333333	0	0.01	0	0	0	0.01	-0.250873	0.950976
102632372	'Gm30461'	lncRNA	0	0.01	0	0	0	0	0.03	0	1.54378	0.702621
102632375	'Gm30464'	lncRNA	0.2	0.216667	0.32	0.12	0.16	0.18	0.24	0.23	0.00808721	0.986889
102632377	'Gm30466'	lncRNA	0.0133333	0.00666667	0.01	0.01	0.02	0	0.01	0.01	-1.56835	0.435122
102632381	'Gm30470'	lncRNA	0.02	0.0366667	0	0	0.06	0	0.11	0	-0.250873	0.950976
102632387	'Gm30474'	lncRNA	0.0266667	0.0166667	0.03	0.01	0.04	0.02	0.01	0.02	-0.000863163	0.999554
102632388	'Gm38444'	lncRNA	0.0633333	0.0766667	0	0.19	0	0.06	0.1	0.07	0.0117513	0.994893
102632389	'Gm24463'	lncRNA	2.54333	1.22	1.84	2.05	3.74	1.7	0.32	1.64	-1.24587	0.105143
102632391	'Gm30476'	lncRNA	0	0	0	0	0	0	0	0
102632394	'Gm26910'	lncRNA	0.786667	0.856667	0.52	0.95	0.89	0.65	0.93	0.99	-0.0772821	0.830322
102632408	'Gm30487'	lncRNA	0.2	0.303333	0.06	0.33	0.21	0.27	0.29	0.35	0.417189	0.487386
102632411	'Gm30489'	lncRNA	2.3	2.28333	3.54	1.03	2.33	1.53	2.89	2.43	-0.194502	0.625059
102632415	'LOC102632415'	lncRNA	0.02	0.0366667	0.05	0	0.01	0.01	0.08	0.02	0.483525	0.785502
102632417	'Gm30493'	lncRNA	0.0166667	0.0133333	0.02	0.01	0.02	0.01	0.02	0.01	-0.134426	0.905712
102632418	'Gm30494'	lncRNA	0.01	0.00666667	0.01	0.01	0.01	0	0.02	0	-0.305566	0.896355
102632420	'Gm16118'	lncRNA	0.0133333	0.0733333	0.01	0.01	0.02	0.02	0.03	0.17	1.20491	0.272554
102632429	'Gm30504'	lncRNA	0	0.02	0	0	0	0	0	0.06	1.66226	0.680215
102632430	'Gm30505'	lncRNA	0.853333	0.943333	0.6	1.31	0.65	0.66	1.01	1.16	-0.0697218	0.87755
102632432	'Gm30507'	lncRNA	0.0266667	0.0366667	0	0.08	0	0.01	0.08	0.02	0.0308499	0.987723
102632434	'Gm30509'	lncRNA	0.37	0.203333	0.25	0.21	0.65	0.28	0.14	0.19	-1.01662	0.276939
102632435	'Gm30510'	lncRNA	0.07	0.0433333	0	0.12	0.09	0	0.13	0	-1.00463	0.674621
102632438	'Gm13709'	lncRNA	0.0566667	0.01	0.08	0.03	0.06	0.01	0.01	0.01	-3.17042	0.0392914
102632440	'Gm30512'	lncRNA	0.686667	0.623333	0.65	0.82	0.59	0.51	0.57	0.79	-0.313568	0.298157
102632444	'Gm30515'	lncRNA	0.11	0.106667	0.1	0.12	0.11	0.08	0.13	0.11	-0.246465	0.397231
102632452	'Gm30520'	lncRNA	0	0.06	0	0	0	0	0.18	0	0.710899	0.861693
102632457	'Gm30524'	lncRNA	0.02	0.05	0.01	0.01	0.04	0.07	0.04	0.04	1.48314	0.326065
102632460	'Gm30527'	lncRNA	0.0266667	0	0.08	0	0	0	0	0	-2.77104	0.487381
102632461	'Gm30528'	lncRNA	0.0466667	0.283333	0.05	0.09	0	0.06	0.5	0.29	1.90853	0.133807
102632462	'Gm30529'	lncRNA	0.273333	0.196667	0.16	0.37	0.29	0.22	0.15	0.22	-0.599954	0.491287
102632463	'Prox1os'	lncRNA	11.2767	8.40333	12.67	11.44	9.72	6.66	9.31	9.24	-0.642168	0.00395821
102632465	'Gm13391'	lncRNA	0.373333	0.626667	0.38	0.26	0.48	0.59	0.93	0.36	0.174376	0.725252
102632468	'Gm30532'	lncRNA	0.0666667	0.00666667	0.11	0.09	0	0.02	0	0	-0.250873	0.950976
102632472	'Gm30536'	lncRNA	3.09	4.92667	3.35	2.79	3.13	4.15	3.46	7.17	0.585676	0.0742757
102632477	'Gm30539'	lncRNA	0	0.00666667	0	0	0	0	0	0.02	0.710899	0.861693
102632479	'Gm30541'	lncRNA	0.0366667	0.0433333	0.04	0.04	0.03	0.02	0.06	0.05	0.139162	0.814588
102632481	'Gm30543'	lncRNA	0	0.15	0	0	0	0	0.45	0	0.710899	0.861693
102632484	'Gm26691'	lncRNA	0	0.01	0	0	0	0	0.01	0.02	2.20921	0.567555
102632491	'Gm30550'	lncRNA	0	0.03	0	0	0	0	0	0.09	2.66602	0.501897
102632492	'Gm30551'	lncRNA	0.01	0	0	0	0.03	0	0	0	-1.21265	0.766326
102632496	'Gm30554'	lncRNA	0	0	0	0	0	0	0	0	-1.21265	0.766326
102632501	'Gm30559'	lncRNA	0	0	0	0	0	0	0	0
102632503	'Gm30561'	lncRNA	0	0	0	0	0	0	0	0
102632505	'Gm30562'	lncRNA	0.0666667	0.1	0.11	0.09	0	0	0.3	0	0.264624	0.925926
102632507	'Gm30563'	lncRNA	0	0	0	0	0	0	0	0
102632511	'Gm30567'	lncRNA	0.696667	0.76	0.41	0.77	0.91	0.36	0.95	0.97	-0.146955	0.800362
102632513	'Gm30569'	lncRNA	0	0.00666667	0	0	0	0	0	0.02	0.710899	0.861693
102632514	'Gm13479'	lncRNA	0.0166667	0.00666667	0.02	0.01	0.02	0	0.01	0.01	-2.07469	0.26057
102632516	'Gm30571'	lncRNA	0.03	0	0.09	0	0	0	0	0	-2.77104	0.487381
102632520	'Gm30575'	lncRNA	0.0166667	0.00666667	0.02	0.02	0.01	0.01	0	0.01	-2.10761	0.188806
102632522	'Gm30577'	lncRNA	0.0933333	0.0933333	0.1	0.09	0.09	0.08	0.06	0.14	-0.0507688	0.948964
102632531	'Gm30582'	lncRNA	0.09	0.13	0.16	0.06	0.05	0.15	0.21	0.03	-0.91616	0.362171
102632534	'Gm30585'	lncRNA	0.476667	0.42	0.32	0.57	0.54	0.19	0.85	0.22	-0.457084	0.548285
102632538	'C230034O21Rik'	lncRNA	0	0.00666667	0	0	0	0	0.01	0.01	1.60392	0.691221
102632541	'LOC102632541'	lncRNA	0.03	0.04	0.07	0.02	0	0.09	0.02	0.01	0.082444	0.959341
102632544	'Gm30590'	lncRNA	0.0433333	0.13	0.13	0	0	0	0	0.39	1.70212	0.605146
102632547	'Gm12984'	lncRNA	0.00333333	0	0.01	0	0	0	0	0	-1.21265	0.766326
102632559	'Gm30601'	lncRNA	0.0133333	0.0133333	0.04	0	0	0	0	0.04	-0.250873	0.950976
102632562	'Gm30603'	lncRNA	0.03	0.24	0.02	0	0.07	0.18	0.44	0.1	1.46383	0.2225
102632563	'Gm30604'	lncRNA	0.0466667	0.00666667	0	0.08	0.06	0	0.02	0	-1.84804	0.436238
102632566	'Gm30605'	lncRNA	0.62	0.543333	0.49	0.57	0.8	0.33	0.64	0.66	-0.39684	0.234508
102632568	'Gm16116'	lncRNA	0.176667	0.123333	0.12	0.26	0.15	0.17	0.11	0.09	-0.657979	0.32829
102632573	'Gm30611'	lncRNA	0.15	0.0266667	0.09	0	0.36	0.08	0	0	-2.46714	0.34612
102632580	'Gm30618'	lncRNA	0	0.0333333	0	0	0	0	0.1	0	1.54378	0.702621
102632582	'Gm30620'	lncRNA	0	0.00333333	0	0	0	0	0.01	0	0.710899	0.861693
102632586	'Gm30624'	lncRNA	0.0266667	0.01	0.08	0	0	0	0.03	0	-0.250873	0.950976
102632589	'Gm26232'	lncRNA	0	0	0	0	0	0	0	0
102632593	'Gm30627'	lncRNA	0	0	0	0	0	0	0	0
102632594	'A330001L22Rik'	lncRNA	0.15	0.28	0.23	0.12	0.1	0.26	0.37	0.21	0.657013	0.290681
102632597	'Gm28523'	lncRNA	0.0633333	0.113333	0.05	0.06	0.08	0.04	0.13	0.17	0.538126	0.4631
102632602	'Gm16553'	lncRNA	0.0366667	0.0333333	0.02	0	0.09	0	0.1	0	-0.319232	0.904094
102632605	'Gm30635'	lncRNA	0.0366667	0.0166667	0.03	0.06	0.02	0.01	0.01	0.03	-1.24379	0.112223
102632606	'Gm30636'	lncRNA	0	0.0333333	0	0	0	0.02	0	0.08	2.65244	0.446203
102632609	'Gm30639'	lncRNA	0	0.0533333	0	0	0	0	0.16	0	0.710899	0.861693
102632621	'Gm30648'	lncRNA	0.0766667	0.17	0.16	0.06	0.01	0.15	0.18	0.18	0.467053	0.560733
102632623	'Gm30649'	lncRNA	0	0.0366667	0	0	0	0.02	0.07	0.02	3.16049	0.230705
102632635	'Gm26843'	lncRNA	1.16	0.896667	1.27	0.85	1.36	0.58	1.14	0.97	-0.557093	0.117256
102632638	'Gm26628'	lncRNA	0	0.0133333	0	0	0	0.02	0	0.02	1.63878	0.684638
102632657	'Gm12678'	lncRNA	0	0.0166667	0	0	0	0	0	0.05	1.66226	0.680215
102632664	'9430083M05Rik'	lncRNA	0.2	0.0833333	0	0.31	0.29	0.25	0	0	-1.29194	0.685613
102632666	'Gm30682'	lncRNA	0.00333333	0.0166667	0.01	0	0	0	0.02	0.03	1.97578	0.45379
102632669	'Gm16206'	lncRNA	0	0	0	0	0	0	0	0
102632681	'Gm30690'	lncRNA	0.01	0.01	0.02	0.01	0	0	0.02	0.01	-0.0581447	0.966683
102632684	'Gm30692'	lncRNA	0.2	0.17	0.04	0.04	0.52	0.3	0.21	0	-0.0812031	0.953415
102632686	'Gm16351'	lncRNA	0	0.0166667	0	0	0	0.01	0.02	0.02	5.46385	0.000718545
102632687	'Gm30693'	lncRNA	0.05	0.413333	0.02	0.01	0.12	0.28	0.8	0.16	2.74165	0.0162754
102632698	'Gm30701'	lncRNA	0	0	0	0	0	0	0	0
102632707	'Gm30706'	lncRNA	0.0733333	0.0733333	0.08	0.14	0	0.01	0.18	0.03	-0.440386	0.773213
102632708	'Gm15523'	lncRNA	0.39	0.29	0.25	0.21	0.71	0.18	0.6	0.09	-0.817271	0.257869
102632716	'Gm30712'	lncRNA	0.126667	0.0566667	0.04	0.13	0.21	0.07	0.05	0.05	-0.123778	0.90237
102632717	'Gm30713'	lncRNA	0.156667	0.24	0.12	0	0.35	0.18	0.3	0.24	0.527053	0.657502
102632722	'Gm30718'	lncRNA	0.01	0.0133333	0.01	0	0.02	0.01	0.02	0.01	-0.259083	0.900926
102632727	'Gm30723'	lncRNA	1.71	2.51667	1.48	2.07	1.58	1.55	3.06	2.94	0.468618	0.1077
102632728	'Gm30724'	lncRNA	0.19	1.18333	0	0.25	0.32	0.32	2.91	0.32	0.415125	0.724712
102632732	'Gm30728'	lncRNA	0.00333333	0.00333333	0	0	0.01	0.01	0	0	-0.250873	0.950976
102632755	'Gm30744'	lncRNA	0.00333333	0.00666667	0	0	0.01	0.01	0	0.01	0.674483	0.836999
102632756	'Gm30745'	lncRNA	0.0633333	0.243333	0.07	0	0.12	0.54	0.19	0	1.84827	0.316031
102632766	'Gm30754'	lncRNA	0	0.0433333	0	0	0	0.06	0.05	0.02	3.18454	0.21497
102632769	'Gm30757'	lncRNA	0	0	0	0	0	0	0	0
102632773	'Gm30760'	lncRNA	0	0.0166667	0	0	0	0	0.05	0	0.710899	0.861693
102632777	'Gm30762'	lncRNA	0	0.00666667	0	0	0	0.02	0	0	0.710899	0.861693
102632783	'Gm30767'	lncRNA	0.0733333	0.16	0.07	0.12	0.03	0.11	0.11	0.26	0.0644171	0.943311
102632789	'Gm30771'	lncRNA	0.0166667	0.0833333	0.03	0	0.02	0	0.2	0.05	1.42696	0.451677
102632801	'Gm30779'	lncRNA	0	0.0166667	0	0	0	0	0.05	0	0.710899	0.861693
102632804	'Gm30782'	lncRNA	0.0266667	0.0466667	0	0	0.08	0	0.12	0.02	0.529679	0.818818
102632805	'Gm30783'	lncRNA	0.00666667	0.01	0	0.02	0	0	0	0.03	0.853778	0.784886
102632806	'Gm30784'	lncRNA	6.43	1.42667	7.24	5.19	6.86	1.21	1.84	1.23	-2.3768	5.28073e-18
102632809	'Gm11205'	lncRNA	0.566667	0.116667	0.73	0.32	0.65	0	0	0.35	-2.47915	0.270397
102632811	'Gm30788'	lncRNA	0.0566667	0.166667	0.01	0.09	0.07	0.36	0.14	0	-0.485073	0.718205
102632812	'Gm30789'	lncRNA	0.576667	0.71	0.45	0.89	0.39	0.49	0.82	0.82	0.199602	0.591163
102632816	'Gm30792'	lncRNA	0.01	0	0	0.03	0	0	0	0
102632818	'Gm30794'	lncRNA	0.166667	0.336667	0.13	0.27	0.1	0.23	0.44	0.34	0.749112	0.35007
102632820	'Gm13707'	lncRNA	0.203333	0.21	0.24	0.2	0.17	0.14	0.11	0.38	-0.233134	0.764533
102632827	'Gm30799'	lncRNA	0	0.00333333	0	0	0	0	0.01	0	0.710899	0.861693
102632831	'Gm29590'	lncRNA	0.00666667	0.00333333	0	0	0.02	0	0.01	0	-1.12615	0.768752
102632833	'Gm30802'	lncRNA	0.18	0.323333	0.17	0.17	0.2	0.3	0.39	0.28	0.668911	0.0319834
102632839	'Gm30807'	lncRNA	0.2	0.233333	0.22	0.2	0.18	0.14	0.3	0.26	0.0246748	0.945025
102632849	'Gm30814'	lncRNA	0	0	0	0	0	0	0	0
102632854	'Gm17115'	lncRNA	0.343333	0.453333	0.13	0.46	0.44	0.36	0.23	0.77	-0.0800566	0.91816
102632856	'Gm30820'	lncRNA	0.543333	0.236667	0.31	0.48	0.84	0.2	0.26	0.25	-1.46182	0.0113962
102632860	'Gm30823'	lncRNA	0	0.0166667	0	0	0	0.02	0.03	0	1.57972	0.695801
102632865	'Gm30827'	lncRNA	0.523333	0.483333	0.38	0.27	0.92	0.2	0.49	0.76	0.115599	0.704846
102632873	'Gm30835'	lncRNA	0	0.0433333	0	0	0	0	0.13	0	1.54378	0.702621
102632874	'Gm30836'	lncRNA	0.0133333	0.0633333	0	0	0.04	0	0.13	0.06	1.20812	0.688653
102632876	'Lnclep'	lncRNA	0	0	0	0	0	0	0	0
102632880	'Gm30842'	lncRNA	7.79667	5.55667	5.41	11.14	6.84	4.59	7.13	4.95	-0.707829	0.0274644
102632881	'Gm30843'	lncRNA	20.33	7.54667	21.03	15.62	24.34	7.98	7.62	7.04	-1.88114	4.53477e-24
102632886	'Gm30845'	lncRNA	0.323333	0.07	0.19	0.13	0.65	0.04	0.06	0.11	-1.43903	0.107801
102632888	'Gm30847'	lncRNA	0.5	0.09	0.32	0.82	0.36	0.02	0	0.25	-1.61723	0.339516
102632892	'Gm30849'	lncRNA	0.616667	0.443333	0.59	0.86	0.4	0.35	0.52	0.46	-0.481679	0.433171
102632898	'Gm16230'	lncRNA	0.253333	0.2	0.57	0.19	0	0.28	0.11	0.21	-0.558441	0.751808
102632901	'Gm10685'	lncRNA	0.0533333	0.0333333	0.11	0.05	0	0.02	0.06	0.02	0.909355	0.526206
102632911	'Gm30863'	lncRNA	0	0.03	0	0	0	0.03	0	0.06	2.23304	0.56114
102632914	'Gm30866'	lncRNA	1.06	1.14	1.12	0.94	1.12	0.72	1.56	1.14	-0.0924796	0.753477
102632922	'Gm30873'	lncRNA	0.0566667	0.02	0.07	0.06	0.04	0.04	0.02	0	-2.11888	0.0847747
102632923	'Gm30874'	lncRNA	0	0.00333333	0	0	0	0.01	0	0	0.710899	0.861693
102632924	'Gm30875'	lncRNA	0.0333333	0.02	0	0.02	0.08	0.02	0.02	0.02	-0.951782	0.542497
102632926	'Gm30877'	lncRNA	0.2	0.173333	0.17	0.16	0.27	0.15	0.17	0.2	-0.395206	0.45327
102632932	'Gm30881'	lncRNA	0.01	0.0433333	0.03	0	0	0.04	0.03	0.06	1.97934	0.391687
102632934	'Gm30883'	lncRNA	0.0566667	0	0	0.17	0	0	0	0	-2.05607	0.611033
102632942	'Gm30888'	lncRNA	0	0.0133333	0	0	0	0	0.02	0.02	2.20921	0.567555
102632943	'Gm30889'	lncRNA	0	0	0	0	0	0	0	0
102632944	'Gm30890'	lncRNA	0	0.206667	0	0	0	0.05	0.46	0.11	4.03067	0.0704476
102632946	'Gm30892'	lncRNA	0	0.0133333	0	0	0	0	0.04	0	0.710899	0.861693
102632951	'Gm30896'	lncRNA	1.01	0.04	0.19	0.14	2.7	0.09	0.03	0	-2.39343	0.0489153
102632957	'9130214F15Rik'	lncRNA	0.02	0	0	0	0.06	0	0	0	-2.67151	0.503781
102632958	'Gm30900'	lncRNA	0	0	0	0	0	0	0	0
102632966	'Gm30908'	lncRNA	0.0133333	0.04	0.02	0	0.02	0.04	0.04	0.04	1.31885	0.488801
102632967	'Gm30909'	lncRNA	0.05	0	0	0.15	0	0	0	0	-3.05228	0.442616
102632975	'Gm30916'	lncRNA	0.91	0.346667	1.17	1.06	0.5	0.31	0.22	0.51	-1.58413	0.0489836
102632980	'Lncbate6'	lncRNA	0.26	0.53	0.26	0.21	0.31	0.3	0.17	1.12	1.16394	0.242681
102632986	'Gm16035'	lncRNA	0.99	1.37667	1	1.16	0.81	1.08	1.4	1.65	0.296129	0.197643
102632989	'Gm30925'	lncRNA	0.21	0.213333	0	0.2	0.43	0.19	0.05	0.4	0.520296	0.781585
102632992	'Gm30927'	lncRNA	0.0133333	0.0666667	0.02	0.02	0	0.1	0	0.1	2.47351	0.192391
102632993	'Gm30928'	lncRNA	0.00333333	0.00666667	0	0	0.01	0.01	0	0.01	-0.204093	0.945716
102632994	'Gm11592'	lncRNA	0.0333333	0.1	0	0.1	0	0.12	0.07	0.11	1.12064	0.611217
102632995	'Gm30929'	lncRNA	0	0	0	0	0	0	0	0
102632998	'Gm30931'	lncRNA	1.02667	0.956667	0.96	1.48	0.64	1.91	0.19	0.77	0.2482	0.709902
102633000	'2310043M15Rik'	lncRNA	0.243333	0.106667	0	0.14	0.59	0.06	0.26	0	-1.61756	0.28853
102633002	'Gm30934'	lncRNA	0.0433333	0.0466667	0.06	0.03	0.04	0.03	0.07	0.04	-0.169852	0.860154
102633004	'Gm30936'	lncRNA	0	0.00333333	0	0	0	0	0	0.01	0.710899	0.861693
102633006	'Gm30938'	lncRNA	0.29	0.576667	0.38	0.28	0.21	0.46	0.54	0.73	0.856547	0.0634941
102633007	'Gm26564'	lncRNA	0.186667	0.153333	0.22	0.14	0.2	0.12	0.13	0.21	-0.423985	0.455914
102633008	'Gm38450'	lncRNA	0.22	0.106667	0	0.34	0.32	0	0.32	0	-1.36011	0.463253
102633020	'Gm30948'	lncRNA	0.11	0.13	0.08	0.1	0.15	0.09	0.13	0.17	0.0419125	0.939886
102633035	'Gm28979'	lncRNA	0	0	0	0	0	0	0	0
102633037	'Gm30958'	lncRNA	1.75333	2.13667	1.67	1.8	1.79	1.42	2.54	2.45	0.106246	0.641297
102633038	'Gm30959'	lncRNA	4.61333	2.13	4.16	4.78	4.9	4.12	0.98	1.29	-1.17208	0.0197874
102633040	'Gm30961'	lncRNA	0	0.03	0	0	0	0	0	0.09	0.710899	0.861693
102633042	'Gm30963'	lncRNA	0.0666667	0.103333	0.08	0.09	0.03	0.1	0.02	0.19	0.336968	0.782539
102633046	'Gm30966'	lncRNA	0.0466667	0.07	0	0	0.14	0	0.07	0.14	0.367602	0.89536
102633048	'Gm30967'	lncRNA	0.56	2.15333	0.58	0.46	0.64	1.93	1.36	3.17	1.64131	8.02734e-06
102633049	'Gm30968'	lncRNA	0.00333333	0.01	0	0.01	0	0.02	0.01	0	0.783908	0.769626
102633052	'Gm30970'	lncRNA	0.0833333	0.06	0.07	0.12	0.06	0.05	0.04	0.09	-0.665393	0.44605
102633053	'Gm30971'	lncRNA	0	0	0	0	0	0	0	0
102633061	'Gm30978'	lncRNA	0.0466667	0.0333333	0.1	0	0.04	0	0.05	0.05	-0.273235	0.905068
102633065	'Gm13470'	lncRNA	0.02	0.2	0.06	0	0	0.6	0	0	1.65348	0.617996
102633067	'Gm30983'	lncRNA	0	0	0	0	0	0	0	0
102633068	'Gm30984'	lncRNA	0.106667	0.196667	0.06	0.04	0.22	0.14	0.36	0.09	1.13694	0.297772
102633071	'Gm14167'	lncRNA	0.12	0.0266667	0	0.36	0	0.08	0	0	-2.09285	0.519885
102633078	'Gm30992'	lncRNA	0.09	0.18	0.12	0.1	0.05	0.21	0.18	0.15	0.804068	0.12916
102633081	'Gm12610'	lncRNA	0.303333	0.12	0.64	0.16	0.11	0.05	0.31	0	-2.32052	0.17127
102633087	'Gm30998'	lncRNA	0	0.0266667	0	0	0	0.05	0	0.03	2.21674	0.565545
102633093	'Gm31003'	lncRNA	0	0	0	0	0	0	0	0
102633095	'Gm31005'	lncRNA	0.0366667	0.0966667	0.01	0.07	0.03	0.01	0.12	0.16	0.293369	0.802213
102633103	'Gm31012'	lncRNA	0.123333	0.123333	0.03	0.11	0.23	0.07	0.18	0.12	-0.239366	0.830119
102633107	'Gm31015'	lncRNA	0.123333	0.01	0.34	0	0.03	0	0	0.03	-0.795668	0.724396
102633118	'Gm31025'	lncRNA	0	0.00666667	0	0	0	0	0.02	0	1.54378	0.702621
102633119	'Gm31026'	lncRNA	0	0	0	0	0	0	0	0
102633132	'Gm31036'	lncRNA	0.346667	0.283333	0.16	0.31	0.57	0.19	0.28	0.38	-0.693434	0.243692
102633143	'Gm31045'	lncRNA	0	0.00666667	0	0	0	0	0.02	0	0.710899	0.861693
102633148	'Gm31050'	lncRNA	0	0.0266667	0	0	0	0	0.08	0	1.54378	0.702621
102633149	'9430053O09Rik'	lncRNA	0.05	0.06	0.03	0.06	0.06	0.04	0.07	0.07	0.149166	0.789024
102633151	'M5C1000I18Rik'	lncRNA	0	0.00666667	0	0	0	0.02	0	0	0.710899	0.861693
102633152	'Gm28703'	lncRNA	1.41333	1.44667	1.5	1.3	1.44	0.99	1.74	1.61	-0.160024	0.439781
102633155	'Gm31054'	lncRNA	0.503333	1.08333	0.25	0.25	1.01	0.81	1.07	1.37	1.29735	0.0543829
102633159	'Gm31057'	lncRNA	0.0133333	0	0.04	0	0	0	0	0	-2.18279	0.588195
102633163	'Gm31060'	lncRNA	0.01	0.0133333	0	0.03	0	0	0	0.04	-0.250873	0.950976
102633169	'Gm31064'	lncRNA	0.03	0.0633333	0.05	0.02	0.02	0.15	0.02	0.02	0.110239	0.930487
102633171	'Gm31066'	lncRNA	0	0.0366667	0	0	0	0	0.06	0.05	2.60387	0.454404
102633190	'2410003I16Rik'	lncRNA	0.886667	0.866667	1	1.1	0.56	0.65	0.89	1.06	-0.230594	0.505843
102633192	'Gm31080'	lncRNA	0.00666667	0.0533333	0	0.02	0	0.04	0.05	0.07	2.24932	0.313113
102633194	'Gm31082'	lncRNA	0.00666667	0.00666667	0	0.02	0	0.02	0	0	-0.250873	0.950976
102633197	'Gm31085'	lncRNA	0	0.0233333	0	0	0	0.07	0	0	0.710899	0.861693
102633203	'Gm31090'	lncRNA	1.82	1.85333	1.75	2.1	1.61	0.92	2.54	2.1	-0.209482	0.584027
102633204	'Gm31091'	lncRNA	0.116667	0.11	0.06	0.16	0.13	0.08	0.19	0.06	-0.330823	0.723331
102633205	'Gm31092'	lncRNA	0	0.0266667	0	0	0	0	0	0.08	0.710899	0.861693
102633220	'Gm31102'	lncRNA	0	0.0166667	0	0	0	0.01	0.02	0.02	2.92809	0.281016
102633221	'Gm31103'	lncRNA	0	0	0	0	0	0	0	0
102633226	'Gm31107'	lncRNA	0.00333333	0.00666667	0.01	0	0	0	0	0.02	0.699502	0.854455
102633229	'Gm31109'	lncRNA	0.01	0	0.03	0	0	0	0	0	-1.21265	0.766326
102633233	'Gm31111'	lncRNA	0.04	0.0766667	0.06	0	0.06	0.01	0.16	0.06	0.783092	0.574771
102633236	'Gm13481'	lncRNA	0.0133333	0	0.04	0	0	0	0	0	-2.18279	0.588195
102633239	'4930573G07Rik'	lncRNA	0	0.0133333	0	0	0	0.03	0.01	0	3.18808	0.304633
102633244	'Gm26710'	lncRNA	0.15	0.406667	0.18	0.16	0.11	0.61	0.31	0.3	0.879474	0.268386
102633248	'Gm31120'	lncRNA	0.11	0.02	0.26	0.07	0	0	0	0.06	-2.51748	0.332625
102633249	'Gm31121'	lncRNA	0.373333	0.163333	0.13	0.97	0.02	0.09	0.4	0	-1.63861	0.297703
102633257	'Gm31125'	lncRNA	0.0833333	0.05	0	0	0.25	0.15	0	0	-0.807265	0.80432
102633259	'Gm16249'	lncRNA	0.316667	0.51	0.41	0.37	0.17	0.25	0.77	0.51	0.509957	0.447669
102633260	'Gm31127'	lncRNA	0.0366667	0.356667	0.04	0.06	0.01	0.16	0.63	0.28	2.30643	0.00349211
102633263	'Gm31130'	lncRNA	0.0566667	0	0	0	0.17	0	0	0	-2.67151	0.503781
102633270	'Gm31134'	lncRNA	0.0366667	0.06	0.06	0.04	0.01	0.03	0.05	0.1	0.651836	0.512575
102633275	'Gm31138'	lncRNA	0.29	0.163333	0.28	0.35	0.24	0.11	0.22	0.16	-0.794811	0.49836
102633277	'Gm38452'	lncRNA	0.456667	0.196667	0.47	0.51	0.39	0.13	0.26	0.2	-1.42177	0.0227836
102633278	'Gm31140'	lncRNA	0.0266667	0.29	0	0.08	0	0.18	0.29	0.4	1.96626	0.39768
102633279	'Gm31141'	lncRNA	0	0	0	0	0	0	0	0
102633283	'Gm31145'	lncRNA	0.0433333	0.01	0.04	0.02	0.07	0	0.02	0.01	-0.951956	0.4682
102633291	'Gm31152'	lncRNA	0.0366667	0.0433333	0.04	0.03	0.04	0.01	0.06	0.06	-0.0760795	0.937958
102633294	'Gm31155'	lncRNA	0.01	0	0	0.03	0	0	0	0	-1.21265	0.766326
102633297	'Gm31157'	lncRNA	0	0.00666667	0	0	0	0	0	0.02	0.710899	0.861693
102633300	'Gm31159'	lncRNA	0.00333333	0.01	0.01	0	0	0.01	0.01	0.01	0.184525	0.880596
102633311	'Gm31108'	lncRNA	0.646667	0.256667	1.37	0	0.57	0.77	0	0	-1.21926	0.744943
102633317	'Gm31172'	lncRNA	0.0266667	0.0166667	0.08	0	0	0.03	0	0.02	-0.71517	0.776421
102633320	'Gm31175'	lncRNA	0	0.01	0	0	0	0	0.03	0	2.1258	0.594985
102633321	'4930448E22Rik'	lncRNA	0.03	0.07	0.02	0.03	0.04	0.07	0.1	0.04	0.883165	0.504537
102633342	'Gm31190'	lncRNA	0.136667	0.0233333	0.26	0.07	0.08	0.07	0	0	-2.49695	0.274741
102633347	'Gm26708'	lncRNA	0	0.08	0	0	0	0	0	0.24	2.9887	0.44643
102633348	'Gm31194'	lncRNA	1.06	1.79667	1.52	1.1	0.56	1.01	2.39	1.99	0.645657	0.187822
102633356	'Gm31201'	lncRNA	0.313333	0.543333	0.41	0.33	0.2	0.48	0.72	0.43	0.611009	0.241141
102633360	'Gm31204'	lncRNA	0.0666667	0.07	0	0.12	0.08	0.03	0.11	0.07	-0.20825	0.871508
102633373	'Gm31214'	lncRNA	0.156667	0.24	0.17	0.17	0.13	0.09	0.39	0.24	0.405556	0.462836
102633388	'Gm31223'	lncRNA	0.313333	0.3	0.12	0.22	0.6	0.31	0.39	0.2	0.122733	0.883919
102633389	'Gm31224'	lncRNA	0	0.0466667	0	0	0	0	0.14	0	1.54378	0.702621
102633392	'Gm31227'	lncRNA	0.0433333	0.05	0	0.13	0	0	0.15	0	-0.261479	0.928091
102633393	'Gm31228'	lncRNA	0.02	0.00333333	0.05	0	0.01	0	0	0.01	-2.19596	0.419333
102633396	'Gm31231'	lncRNA	0	0.00333333	0	0	0	0	0	0.01	0.710899	0.861693
102633400	'Gm20506'	lncRNA	0.0433333	0.103333	0.08	0.04	0.01	0.04	0.06	0.21	1.07653	0.313203
102633401	'Gm31235'	lncRNA	1.52667	2.74	2.33	1.52	0.73	3.22	2.81	2.19	0.734213	0.0801779
102633406	'Gm31240'	lncRNA	0.0133333	0	0	0	0.04	0	0	0	-2.08756	0.605326
102633407	'Gm26847'	lncRNA	0.0466667	0.0166667	0.06	0.01	0.07	0.01	0.03	0.01	-1.59568	0.270345
102633409	'Gm31242'	lncRNA	0.00666667	0	0	0.02	0	0	0	0	-1.21265	0.766326
102633417	'Gm31249'	lncRNA	0.0433333	0.11	0.03	0.07	0.03	0.07	0.19	0.07	1.14358	0.110086
102633419	'Gm31251'	lncRNA	0	0.00333333	0	0	0	0	0	0.01	3.62155	0.11572
102633422	'Gm31253'	lncRNA	0.0133333	0.00666667	0.02	0.01	0.01	0	0.01	0.01	-0.642574	0.636007
102633429	'Gm31259'	lncRNA	0.0866667	0.0466667	0	0.13	0.13	0	0	0.14	-1.11335	0.730509
102633432	'Gm31262'	lncRNA	0.67	0.72	0.86	0.62	0.53	0.58	0.85	0.73	-0.0736533	0.725774
102633435	'Gm26535'	lncRNA	0	0	0	0	0	0	0	0
102633437	'Chrna1os'	lncRNA	1.45667	0.953333	1.17	1.98	1.22	0.69	0.83	1.34	-0.818036	0.148989
102633439	'Gm14154'	lncRNA	14.76	12.06	13.85	14.82	15.61	7.82	13.38	14.98	-0.487646	0.0303423
102633440	'Gm26763'	lncRNA	0.483333	0.106667	0.26	0.64	0.55	0.09	0.12	0.11	-2.39722	2.35479e-06
102633444	'Gm31268'	lncRNA	0.0433333	0.12	0.07	0.04	0.02	0.12	0.15	0.09	1.17597	0.224301
102633449	'Gm31271'	lncRNA	0.0733333	0	0	0.22	0	0	0	0	-3.05228	0.442616
102633459	'Gm31277'	lncRNA	0.0166667	0.0133333	0	0.05	0	0.02	0.02	0	-0.809923	0.77439
102633464	'Gm31282'	lncRNA	0.00666667	0.0266667	0	0.01	0.01	0	0.03	0.05	1.5707	0.456739
102633468	'Gm31286'	lncRNA	0.07	0	0	0.21	0	0	0	0	-2.05607	0.611033
102633471	'Gm31288'	lncRNA	0.00333333	0.0233333	0	0.01	0	0.03	0.03	0.01	1.42493	0.18004
102633473	'Gm31289'	lncRNA	0	0.08	0	0	0	0.1	0	0.14	3.23361	0.283729
102633474	'Gm31290'	lncRNA	0	0.00333333	0	0	0	0	0	0.01	2.23304	0.56114
102633475	'Gm31291'	lncRNA	0.02	0.0966667	0.02	0.03	0.01	0.01	0.11	0.17	1.51787	0.217575
102633477	'Gm27243'	lncRNA	0.2	0.1	0.12	0.33	0.15	0.06	0.23	0.01	-1.61313	0.0657302
102633478	'Gm16090'	lncRNA	0.0566667	0.0333333	0.07	0.04	0.06	0	0	0.1	-0.888058	0.618893
102633480	'Gm31294'	lncRNA	0.02	0	0.03	0	0.03	0	0	0	-2.13576	0.596631
102633484	'Gm31298'	lncRNA	0	0.0633333	0	0	0	0	0	0.19	0.710899	0.861693
102633486	'Gm31300'	lncRNA	0.0733333	0.0966667	0.12	0.06	0.04	0.07	0.11	0.11	0.221481	0.835188
102633492	'Gm31305'	lncRNA	0.0133333	0.01	0.01	0.01	0.02	0.01	0.01	0.01	-0.391746	0.746561
102633503	'Gm31313'	lncRNA	0.0266667	0.00666667	0.07	0.01	0	0	0	0.02	-0.81917	0.765588
102633510	'Gm31320'	lncRNA	0	0.0266667	0	0	0	0.08	0	0	0.710899	0.861693
102633513	'Gm31323'	lncRNA	0.816667	0.906667	0.76	0.91	0.78	0.61	1.58	0.53	-0.0249279	0.958084
102633515	'Gm31324'	lncRNA	0.01	0	0.03	0	0	0	0	0	-1.21265	0.766326
102633516	'Peak1os'	lncRNA	0.0166667	0.02	0.01	0.01	0.03	0.01	0.03	0.02	0.273648	0.817949
102633522	'Gm31330'	lncRNA	33.9233	34.3467	33.37	33.08	35.32	23.14	41.35	38.55	-0.188809	0.350136
102633526	'Gm31333'	lncRNA	6.29667	2.85667	4.75	8.16	5.98	3.16	2.98	2.43	-1.35667	4.1276e-06
102633543	'Gm31342'	lncRNA	0	0.06	0	0	0	0	0.18	0	0.710899	0.861693
102633551	'Gm31349'	lncRNA	0.513333	0.64	0.64	0.43	0.47	0.39	0.89	0.64	0.104753	0.690657
102633555	'Gm14051'	lncRNA	0	0.01	0	0	0	0	0.03	0	0.710899	0.861693
102633560	'Gm31356'	lncRNA	0.07	0.0766667	0.07	0.07	0.07	0.08	0.06	0.09	-0.0690679	0.900575
102633572	'Gm31364'	lncRNA	0.37	0.23	0.45	0.55	0.11	0.16	0.3	0.23	-0.913224	0.290158
102633573	'Gm31365'	lncRNA	0.176667	0.123333	0.23	0.23	0.07	0.13	0.17	0.07	-0.73432	0.338024
102633583	'Gm31374'	lncRNA	0.0166667	0.0666667	0.05	0	0	0.07	0.09	0.04	1.95731	0.397944
102633601	'Gm31386'	lncRNA	0	0.0233333	0	0	0	0	0.07	0	0.710899	0.861693
102633603	'Gm31388'	lncRNA	0.08	0.0466667	0.13	0.08	0.03	0.02	0.03	0.09	-0.756207	0.46348
102633607	'Gm31391'	lncRNA	0.0766667	0.286667	0.03	0.08	0.12	0.1	0.52	0.24	1.53076	0.0919213
102633608	'Gm31392'	lncRNA	6.97	7.34	6	7.46	7.45	4.72	9.09	8.21	-0.1412	0.555569
102633615	'Gm31399'	lncRNA	0.00333333	0.01	0	0	0.01	0.01	0.01	0.01	1.23063	0.641408
102633616	'Gm31400'	lncRNA	0.05	0.0166667	0.03	0	0.12	0.05	0	0	-1.56456	0.534502
102633617	'Gm31401'	lncRNA	0.0366667	0	0	0.11	0	0	0	0	-2.05607	0.611033
102633618	'Gm31402'	lncRNA	0.01	0	0.03	0	0	0	0	0	-2.18279	0.588195
102633622	'Gm31406'	lncRNA	0.02	0.0366667	0.03	0.01	0.02	0	0.08	0.03	0.451389	0.818094
102633625	'Gm31409'	lncRNA	0.0266667	0.0133333	0.04	0.03	0.01	0.02	0.01	0.01	-1.15964	0.329023
102633633	'Gm31416'	lncRNA	0.02	0.04	0.03	0.03	0	0.03	0.04	0.05	0.598797	0.686689
102633634	'Gm26876'	lncRNA	0.00666667	0.0166667	0.02	0	0	0.03	0.01	0.01	1.66476	0.553354
102633636	'Gm31418'	lncRNA	0.926667	2.36	0.55	0.81	1.42	1.91	2.14	3.03	0.913524	0.0509364
102633639	'Gm31420'	lncRNA	0.00666667	0.0233333	0	0	0.02	0.02	0.05	0	1.19255	0.693096
102633661	'Gm31432'	lncRNA	0.0266667	0.07	0.06	0.02	0	0.01	0.14	0.06	0.0646786	0.966047
102633663	'Gm31434'	lncRNA	0.673333	0.326667	0.76	0.59	0.67	0.23	0.49	0.26	-1.27941	0.000143355
102633665	'Gm31436'	lncRNA	0	0	0	0	0	0	0	0
102633667	'Gm31437'	lncRNA	0	0	0	0	0	0	0	0
102633673	'Etaa1os'	lncRNA	0.46	0.553333	0.1	0.77	0.51	0.25	1.41	0	0.0780806	0.955643
102633677	'5330425B07Rik'	lncRNA	0.0466667	0.00666667	0.05	0	0.09	0	0.02	0	-1.89551	0.425702
102633685	'Gm31449'	lncRNA	0.73	0.793333	0.68	0.51	1	0.48	0.62	1.28	0.271671	0.582738
102633688	'Gm28441'	lncRNA	0.02	0	0.03	0.03	0	0	0	0	-2.12046	0.599385
102633689	'Gm31452'	lncRNA	0	0	0	0	0	0	0	0
102633697	'Gm31458'	lncRNA	0.03	0.313333	0	0	0.09	0.16	0.69	0.09	2.42813	0.263418
102633705	'C530043A13Rik'	lncRNA	0	0.0166667	0	0	0	0	0.05	0	1.54378	0.702621
102633714	'Gm31473'	lncRNA	0	0.00333333	0	0	0	0.01	0	0	0.710899	0.861693
102633716	'Gm31475'	lncRNA	0	0.0266667	0	0	0	0	0.04	0.04	2.60387	0.454404
102633720	'Gm29638'	lncRNA	0	0.0166667	0	0	0	0.05	0	0	0.710899	0.861693
102633721	'Gm31479'	lncRNA	0.0366667	0.0733333	0.02	0.07	0.02	0.02	0.08	0.12	0.929084	0.409294
102633730	'Gm31485'	lncRNA	0.673333	0.71	0.71	0.72	0.59	0.43	1.08	0.62	-0.145478	0.62282
102633732	'Gm31486'	lncRNA	0	0.01	0	0	0	0.03	0	0	0.710899	0.861693
102633739	'Gm31492'	lncRNA	0	0.0566667	0	0	0	0	0.09	0.08	2.60387	0.454404
102633743	'Gm31496'	lncRNA	0.02	0	0	0.06	0	0	0	0	-1.21265	0.766326
102633747	'Gm31499'	lncRNA	0.07	0.12	0.03	0.14	0.04	0.07	0.2	0.09	0.567077	0.50582
102633753	'4930534H03Rik'	lncRNA	0.00666667	0.04	0	0.02	0	0	0.04	0.08	2.93817	0.360869
102633754	'Gm31504'	lncRNA	0.02	0.02	0.06	0	0	0	0	0.06	-0.250873	0.950976
102633758	'Gm31508'	lncRNA	30.3467	7.42333	25.1	32.3	33.64	8.78	7.02	6.47	-2.46918	2.23548e-29
102633762	'Gm31512'	lncRNA	0.03	0.0433333	0.04	0.02	0.03	0	0.07	0.06	0.157536	0.907434
102633770	'Gm31517'	lncRNA	0.0733333	0.00666667	0	0.05	0.17	0.01	0.01	0	-1.24517	0.594445
102633773	'Gm31520'	lncRNA	0	0.00666667	0	0	0	0	0.02	0	0.710899	0.861693
102633775	'Gm31522'	lncRNA	0.796667	1.41333	0.35	1	1.04	0.83	1.27	2.14	0.594333	0.20335
102633780	'Gm28321'	lncRNA	0	0.0166667	0	0	0	0.01	0	0.04	2.65244	0.446203
102633781	'Gm29183'	lncRNA	0	0	0	0	0	0	0	0
102633785	'Gm31527'	lncRNA	2.54	2.18	1.61	2.63	3.38	1.7	2.98	1.86	-0.291316	0.378099
102633788	'Gm31529'	lncRNA	0	0	0	0	0	0	0	0
102633790	'Gm31531'	lncRNA	0.0266667	0.163333	0.06	0	0.02	0.16	0.21	0.12	2.89139	0.0228397
102633799	'Gm29087'	lncRNA	0	0	0	0	0	0	0	0
102633811	'Gm31545'	lncRNA	0.736667	0.9	0.56	0.61	1.04	0.85	1.16	0.69	0.0817923	0.864195
102633812	'Gm31546'	lncRNA	0.336667	0.2	0.29	0.26	0.46	0.15	0.35	0.1	-0.955322	0.158234
102633814	'Gm31547'	lncRNA	0	0.0266667	0	0	0	0	0.05	0.03	2.93817	0.360869
102633818	'Gm31550'	lncRNA	0.0933333	0.1	0.11	0.05	0.12	0.07	0.15	0.08	-0.120781	0.836711
102633824	'Gm13261'	lncRNA	0.0233333	0.01	0.04	0.03	0	0	0	0.03	-1.15743	0.7184
102633826	'Gm31557'	lncRNA	0.05	0.0333333	0.12	0.02	0.01	0	0.08	0.02	-0.732685	0.616861
102633829	'Gm31560'	lncRNA	0.173333	0.116667	0.2	0.19	0.13	0.12	0.06	0.17	-0.903686	0.221594
102633833	'Gm38455'	lncRNA	10.4867	9.68	13.27	10.64	7.55	13.19	5.89	9.96	-0.247364	0.503179
102633836	'Gm31566'	lncRNA	0.07	0.133333	0.07	0.07	0.07	0.09	0.17	0.14	0.62971	0.122306
102633839	'Gm31569'	lncRNA	0.436667	0.236667	0.47	0.32	0.52	0.21	0.33	0.17	-1.04344	0.0141845
102633856	'Gm31583'	lncRNA	19.0867	10.3433	16.04	32.37	8.85	15.57	3.94	11.52	-0.95394	0.216023
102633863	'Gm31588'	lncRNA	0.35	0.44	0.63	0.23	0.19	0.29	0.48	0.55	0.532071	0.258258
102633865	'Gm31590'	lncRNA	0.0133333	0	0	0.04	0	0	0	0	-1.21265	0.766326
102633867	'Gm31592'	lncRNA	0.0133333	0	0.04	0	0	0	0	0	-1.21265	0.766326
102633868	'Gm31593'	lncRNA	0.0133333	0.01	0.04	0	0	0	0.02	0.01	-0.940602	0.685851
102633870	'Gm31594'	lncRNA	0	0.0433333	0	0	0	0	0	0.13	2.24968	0.572985
102633871	'Gm31595'	lncRNA	0.04	0.0466667	0.02	0.08	0.02	0.03	0.02	0.09	0.215723	0.869433
102633874	'Gm31597'	lncRNA	0.02	0.04	0	0.03	0.03	0.03	0	0.09	0.816866	0.729463
102633878	'Gm31600'	lncRNA	0.42	0.966667	0.63	0.28	0.35	0.61	0.3	1.99	2.03327	0.000786953
102633880	'A730081D07Rik'	lncRNA	0.0233333	0.0866667	0.02	0.05	0	0.05	0.06	0.15	1.59004	0.277942
102633894	'Gm31610'	lncRNA	0	0.00333333	0	0	0	0.01	0	0	0.710899	0.861693
102633899	'Gm31614'	lncRNA	0.25	0.23	0.39	0.18	0.18	0.16	0.35	0.18	-0.308942	0.52983
102633900	'Gm31615'	lncRNA	0.0133333	0	0.02	0.02	0	0	0	0	-2.12046	0.599385
102633901	'Gm31616'	lncRNA	0.02	0	0.06	0	0	0	0	0	-1.21265	0.766326
102633902	'Gm31617'	lncRNA	0	0.01	0	0	0	0	0	0.03	0.710899	0.861693
102633905	'Gm31619'	lncRNA	0.49	0.816667	0.61	0.3	0.56	0.6	0.97	0.88	0.546446	0.0943394
102633913	'Gm31623'	lncRNA	0.0633333	0.05	0.09	0.06	0.04	0.05	0.07	0.03	-0.306979	0.626911
102633914	'Gm31624'	lncRNA	0.00666667	0.00666667	0.02	0	0	0	0.02	0	-0.250873	0.950976
102633923	'Bmncr'	lncRNA	1.88333	1.95667	1.9	2.05	1.7	1.14	2.57	2.16	-0.151559	0.58149
102633924	'Gm31630'	lncRNA	0.9	0.923333	0.75	0.79	1.16	0.76	1.02	0.99	-0.172455	0.566535
102633925	'Gm13782'	lncRNA	0.396667	0.296667	0.41	0.33	0.45	0.25	0.27	0.37	-0.539134	0.112736
102633928	'Sox5os4'	lncRNA	0.806667	1.45	0.61	0.83	0.98	1.14	0.94	2.27	0.529576	0.394744
102633929	'Gm31633'	lncRNA	0.0166667	0.183333	0.01	0.04	0	0.52	0	0.03	0.644243	0.725558
102633930	'Gm19911'	lncRNA	0.0166667	0.00666667	0	0.04	0.01	0	0.02	0	-0.998831	0.683517
102633936	'Gm31638'	lncRNA	0.0166667	0.0333333	0.03	0	0.02	0	0.03	0.07	0.95911	0.632776
102633937	'Gm31639'	lncRNA	0.0433333	0.00333333	0.08	0	0.05	0	0	0.01	-2.97444	0.206758
102633938	'Gm38456'	lncRNA	15.95	13.1767	12.04	20.82	14.99	8.39	21.63	9.51	-0.580319	0.10273
102633939	'Gm15518'	lncRNA	0.0166667	0.0433333	0.04	0	0.01	0.04	0.07	0.02	1.71653	0.269415
102633941	'Gm31641'	lncRNA	0.00333333	0	0.01	0	0	0	0	0
102633946	'Gm31645'	lncRNA	0.443333	0.653333	0.62	0.17	0.54	0.7	0.56	0.7	0.546988	0.420589
102633948	'Gm31647'	lncRNA	0	0.0766667	0	0	0	0.23	0	0	1.61501	0.689124
102633949	'Gm31648'	lncRNA	0	0.0366667	0	0	0	0	0.11	0	0.710899	0.861693
102633960	'Gm31657'	lncRNA	0.126667	0.15	0.27	0.09	0.02	0.09	0.21	0.15	0.177913	0.850632
102633964	'Gm31661'	lncRNA	0.13	0.1	0.18	0.09	0.12	0.03	0.13	0.14	-0.59987	0.522942
102633970	'Gm31667'	lncRNA	0.0333333	0.02	0.1	0	0	0.04	0.02	0	1.2154	0.684628
102633971	'Gm31668'	lncRNA	0.12	0.303333	0.33	0.03	0	0.25	0	0.66	1.45129	0.366337
102633974	'Gm28905'	lncRNA	3.85	3.94333	3.48	3.79	4.28	2.72	5.27	3.84	-0.105998	0.660639
102633983	'Gm31676'	lncRNA	0.02	0.08	0	0	0.06	0.05	0	0.19	1.68796	0.548665
102633984	'Gm31677'	lncRNA	0.00666667	0.02	0	0.02	0	0.02	0.04	0	1.19251	0.693733
102633993	'Gm31683'	lncRNA	0	0.0233333	0	0	0	0	0	0.07	2.66602	0.501897
102633994	'Gm31684'	lncRNA	2.19667	1.98	1.96	1.73	2.9	1.18	2.32	2.44	-0.353579	0.278585
102634002	'Gm31692'	lncRNA	0.00333333	0.00666667	0	0.01	0	0.02	0	0	0.653151	0.866654
102634003	'Gm31693'	lncRNA	0.386667	0.533333	0.67	0.24	0.25	0.31	0.68	0.61	0.250523	0.743166
102634011	'Gm26868'	lncRNA	0.00666667	0	0	0.02	0	0	0	0	-1.21265	0.766326
102634013	'Gm31701'	lncRNA	0	0	0	0	0	0	0	0
102634017	'Gm13817'	lncRNA	0.01	0.01	0.01	0.01	0.01	0.01	0.02	0	-0.281935	0.892507
102634020	'Gm31706'	lncRNA	0.67	0.83	0.5	0.78	0.73	0.54	1.18	0.77	0.0460591	0.904007
102634027	'Gm31711'	lncRNA	0.0266667	0.0266667	0	0.04	0.04	0	0.08	0	-0.274204	0.927811
102634034	'Gm31718'	lncRNA	0.686667	0.463333	0.89	0.37	0.8	0.41	0.5	0.48	-0.960793	0.0468429
102634035	'Gm31719'	lncRNA	0.0133333	0.02	0	0	0.04	0	0.06	0	1.16574	0.745527
102634036	'Gm13847'	lncRNA	0.00666667	0	0.02	0	0	0	0	0	-1.21265	0.766326
102634042	'Gm7568'	lncRNA	0	0.00333333	0	0	0	0	0.01	0	0.710899	0.861693
102634043	'Gm31724'	lncRNA	0.12	0.156667	0.04	0.02	0.3	0.08	0.19	0.2	0.208888	0.864261
102634044	'Gm31725'	lncRNA	0.0866667	0.08	0.12	0.06	0.08	0.07	0.14	0.03	-0.327867	0.66319
102634045	'Gm31726'	lncRNA	0.00333333	0.00333333	0	0	0.01	0	0	0.01	-0.250873	0.950976
102634049	'Gm31728'	lncRNA	0.53	0.753333	0.62	0.45	0.52	0.61	1.01	0.64	0.446376	0.126936
102634055	'Gm31734'	lncRNA	0.423333	0.52	0.54	0.46	0.27	0.35	0.54	0.67	0.0820359	0.866073
102634056	'Gm31735'	lncRNA	0.0833333	0.126667	0.05	0.04	0.16	0.08	0.2	0.1	0.877031	0.521214
102634060	'Gm19708'	lncRNA	0.00666667	0.02	0.01	0.01	0	0.05	0	0.01	0.200565	0.926519
102634061	'Gm31739'	lncRNA	0.01	0	0	0.03	0	0	0	0	-1.21265	0.766326
102634067	'Gm31742'	lncRNA	0.0333333	0.0466667	0.03	0.04	0.03	0.03	0.08	0.03	0.31755	0.846576
102634074	'Gm31746'	lncRNA	0	0.00333333	0	0	0	0	0.01	0	0.710899	0.861693
102634079	'Slc36a3os'	lncRNA	0	0.01	0	0	0	0	0.03	0	0.710899	0.861693
102634083	'Gm31751'	lncRNA	0	0	0	0	0	0	0	0
102634087	'Gm31754'	lncRNA	0.0266667	0.0666667	0.01	0.04	0.03	0.03	0.03	0.14	0.267214	0.86578
102634088	'Gm31755'	lncRNA	0	0	0	0	0	0	0	0
102634096	'Gm11476'	lncRNA	0.723333	0.553333	0.75	0.63	0.79	0.64	0.47	0.55	0.388584	0.526671
102634101	'Gm31763'	lncRNA	0	0.0133333	0	0	0	0	0.04	0	0.710899	0.861693
102634113	'Gm31774'	lncRNA	0.0433333	0.0933333	0.03	0.05	0.05	0.01	0.24	0.03	1.16667	0.368723
102634132	'B230208B08Rik'	lncRNA	0.103333	0.1	0.16	0.1	0.05	0.07	0.13	0.1	-0.26857	0.714593
102634136	'Gm31792'	lncRNA	0.01	0.00333333	0	0.03	0	0	0.01	0	-1.64861	0.413059
102634148	'Gm31803'	lncRNA	0	0	0	0	0	0	0	0
102634150	'Gm31805'	lncRNA	0.0966667	0.1	0.17	0.08	0.04	0.04	0.14	0.12	0.215157	0.795394
102634155	'Gm17025'	lncRNA	0.09	0.13	0.03	0.18	0.06	0.1	0.17	0.12	-0.0453982	0.953196
102634159	'Gm28644'	lncRNA	0.0466667	0.296667	0.09	0.01	0.04	0.1	0.21	0.58	2.06929	0.0136953
102634160	'Gm31812'	lncRNA	0.196667	0.603333	0.14	0.26	0.19	0.64	0.51	0.66	1.35372	0.0436241
102634161	'Gm31813'	lncRNA	0.01	0.18	0	0	0.03	0	0.22	0.32	2.9518	0.194383
102634162	'Gm31814'	lncRNA	2.76333	2.74333	1.43	2.51	4.35	1.61	3.5	3.12	0.151492	0.711055
102634163	'Gm31815'	lncRNA	0	0.00666667	0	0	0	0.01	0.01	0	1.57972	0.695801
102634165	'Gm31816'	lncRNA	0.0233333	0.226667	0.07	0	0	0.09	0	0.59	3.21187	0.107446
102634170	'Gm31819'	lncRNA	0.00333333	0	0	0.01	0	0	0	0	-1.21265	0.766326
102634171	'Gm31820'	lncRNA	0.0566667	0.0333333	0.02	0.14	0.01	0.05	0.02	0.03	0.328898	0.747422
102634174	'Gm16104'	lncRNA	0	0	0	0	0	0	0	0
102634183	'Gm31828'	lncRNA	0	0	0	0	0	0	0	0
102634184	'Gm31829'	lncRNA	0.00666667	0.0133333	0.02	0	0	0	0	0.04	0.699502	0.854455
102634187	'Gm31831'	lncRNA	1.23	0.756667	1.7	0.58	1.41	0.69	0.57	1.01	-0.878986	0.115847
102634191	'Gm31834'	lncRNA	0.18	0.243333	0.15	0.18	0.21	0.26	0.12	0.35	0.197608	0.705199
102634193	'Gm31835'	lncRNA	0	0.00666667	0	0	0	0	0	0.02	0.710899	0.861693
102634198	'Gm31839'	lncRNA	0.01	0.02	0	0	0.03	0.04	0.02	0	1.21536	0.686605
102634204	'Gm31845'	lncRNA	0	0.00666667	0	0	0	0	0.02	0	0.710899	0.861693
102634210	'Gm31850'	lncRNA	0.0166667	0.0133333	0.04	0.01	0	0.01	0.02	0.01	-0.298497	0.874868
102634213	'Gm31852'	lncRNA	0.52	0.606667	0.44	0.7	0.42	0.44	0.63	0.75	-0.1968	0.616238
102634218	'Gm25404'	lncRNA	0.313333	0.28	0.3	0.28	0.36	0.05	0.43	0.36	-0.450113	0.533223
102634229	'Gm31862'	lncRNA	0.123333	0.156667	0.11	0.15	0.11	0.16	0.14	0.17	0.0713801	0.878354
102634238	'Gm31870'	lncRNA	0	0	0	0	0	0	0	0
102634239	'Gm31871'	lncRNA	0	0.02	0	0	0	0.06	0	0	2.20031	0.581709
102634240	'Gm31872'	lncRNA	0.0666667	0.0966667	0.08	0.08	0.04	0.04	0.09	0.16	0.357673	0.619953
102634254	'Gm31884'	lncRNA	0	0	0	0	0	0	0	0
102634258	'Gm31887'	lncRNA	0	0.0133333	0	0	0	0	0.04	0	0.710899	0.861693
102634261	'Gm31888'	lncRNA	0.03	0.03	0.05	0.04	0	0	0.09	0	-0.316872	0.916181
102634262	'Gm31889'	lncRNA	0.196667	0.246667	0.07	0.22	0.3	0.11	0.44	0.19	-0.133693	0.883393
102634268	'Kbtbd8os'	lncRNA	0	0	0	0	0	0	0	0
102634271	'Gm31896'	lncRNA	1.93333	3.49	1.64	2.02	2.14	2.45	3.63	4.39	0.656883	0.0169236
102634273	'Gm31897'	lncRNA	0.103333	0.103333	0.11	0.15	0.05	0.06	0.17	0.08	0.0529286	0.958078
102634278	'Gm31901'	lncRNA	0.0333333	0.0533333	0.04	0.06	0	0.03	0.03	0.1	0.513144	0.78816
102634280	'Gm48908'	lncRNA	0.153333	0.38	0.07	0.2	0.19	0.42	0.02	0.7	0.801987	0.440006
102634283	'Gm31905'	lncRNA	24.2533	21.2233	22.16	24.1	26.5	15.08	22.96	25.63	-0.388768	0.0635839
102634286	'Gm31907'	lncRNA	0.2	0.21	0.38	0.08	0.14	0.18	0.3	0.15	0.0385851	0.954963
102634288	'Gm31909'	lncRNA	0.52	0.443333	0.62	0.46	0.48	0.39	0.55	0.39	-0.412572	0.088899
102634293	'Gm31914'	lncRNA	0.486667	0.426667	0.43	0.47	0.56	0.28	0.51	0.49	-0.393221	0.158331
102634309	'Gm11419'	lncRNA	0.613333	1.56	0.27	0.72	0.85	0.87	1.33	2.48	1.23231	0.0503903
102634323	'Gm14320'	lncRNA	0.0833333	0.14	0.02	0.07	0.16	0.25	0.04	0.13	0.261826	0.826298
102634328	'Gm31936'	lncRNA	0.106667	0.05	0	0.21	0.11	0.1	0	0.05	-0.774769	0.751914
102634331	'Gm31939'	lncRNA	0.02	0.01	0.05	0	0.01	0.01	0	0.02	0.347895	0.887353
102634332	'Gm31940'	lncRNA	0.0166667	0	0.05	0	0	0	0	0	-1.21265	0.766326
102634351	'Gm31953'	lncRNA	0.00333333	0.02	0	0.01	0	0.04	0.01	0.01	2.23432	0.328365
102634353	'Gm31954'	lncRNA	0	0.00333333	0	0	0	0	0.01	0	0.710899	0.861693
102634356	'Gm31957'	lncRNA	0.01	0.04	0.03	0	0	0	0.03	0.09	1.67098	0.551549
102634363	'Gm31963'	lncRNA	0.103333	0.33	0.16	0.15	0	0.43	0.56	0	0.720138	0.726028
102634366	'Gm31966'	lncRNA	0.0433333	0.0333333	0.06	0	0.07	0.06	0.03	0.01	-0.284659	0.854719
102634376	'Gm23952'	lncRNA	0	0	0	0	0	0	0	0
102634378	'Gm31974'	lncRNA	0.0233333	0	0.07	0	0	0	0	0	-2.18279	0.588195
102634392	'Gm31984'	lncRNA	0.823333	0.976667	0.82	0.74	0.91	0.64	1.34	0.95	0.0393413	0.887567
102634394	'Gm31986'	lncRNA	0.04	0	0	0.01	0.11	0	0	0	-2.66126	0.469072
102634395	'Gm31987'	lncRNA	1.78333	1.15	2.26	2.13	0.96	1.66	0.69	1.1	-0.760676	0.229529
102634397	'Gm31989'	lncRNA	0.126667	0.113333	0.3	0.04	0.04	0.2	0.14	0	-0.732157	0.651427
102634398	'Gm31990'	lncRNA	0.02	0.0333333	0.06	0	0	0	0.05	0.05	0.642243	0.844026
102634400	'Gm31992'	lncRNA	4.34333	4.74333	4.91	4.37	3.75	4.22	5.58	4.43	-0.14997	0.500706
102634407	'Gm24576'	lncRNA	0.386667	0.07	0	0.05	1.11	0.09	0.09	0.03	0.179315	0.908199
102634410	'Gm31998'	lncRNA	0.133333	0.126667	0.2	0.13	0.07	0.16	0.13	0.09	-0.0975719	0.91102
102634411	'Gm31999'	lncRNA	0	0	0	0	0	0	0	0
102634417	'Gm32002'	lncRNA	0	0	0	0	0	0	0	0
102634418	'Gm32003'	lncRNA	0	0.00666667	0	0	0	0	0.02	0	0.710899	0.861693
102634419	'Gm32004'	lncRNA	0.0233333	0.02	0.05	0	0.02	0.02	0.04	0	0.27907	0.91004
102634421	'Gm32006'	lncRNA	2.07667	1.68667	0.4	5.47	0.36	1.53	3.02	0.51	-0.809723	0.536061
102634423	'Gm32008'	lncRNA	0.04	0.0433333	0	0.02	0.1	0.06	0	0.07	0.0663059	0.972507
102634428	'Gm32013'	lncRNA	0	0	0	0	0	0	0	0
102634431	'Gm32014'	lncRNA	0.0666667	0.07	0.06	0.05	0.09	0.05	0.05	0.11	-0.0673842	0.921795
102634434	'Gm32017'	lncRNA	0.03	0.116667	0.05	0.02	0.02	0.24	0.06	0.05	0.164509	0.834896
102634443	'Gm32024'	lncRNA	0.0333333	0.0433333	0.04	0.01	0.05	0.04	0.09	0	-0.300985	0.843122
102634445	'Gm32026'	lncRNA	1.07667	1.12	0.75	0.99	1.49	0.81	1.41	1.14	-0.0153524	0.978837
102634448	'Gm32029'	lncRNA	0.0233333	0.14	0.04	0.03	0	0.26	0.04	0.12	2.21278	0.219756
102634450	'Gm32031'	lncRNA	0.803333	0.446667	0.93	0.42	1.06	0.19	0.25	0.9	-1.3445	0.135852
102634456	'Gm32036'	lncRNA	0	0.00333333	0	0	0	0.01	0	0	1.61501	0.689124
102634461	'Gm32039'	lncRNA	0.02	0.02	0.01	0.02	0.03	0	0.03	0.03	-0.0110294	0.994448
102634468	'Gm32045'	lncRNA	0.00666667	0.00333333	0.01	0	0.01	0.01	0	0	-0.250873	0.950976
102634469	'Gm32046'	lncRNA	0.0233333	0.0466667	0.07	0	0	0	0.14	0	-1.2194	0.746248
102634473	'Gm29669'	lncRNA	0.113333	0.28	0.19	0.12	0.03	0.18	0.22	0.44	1.14618	0.288861
102634474	'Gm32050'	lncRNA	0.0466667	0	0.08	0.06	0	0	0	0	-2.68401	0.462795
102634475	'Gm32051'	lncRNA	0	0.0133333	0	0	0	0	0.04	0	0.710899	0.861693
102634481	'9330159H11Rik'	lncRNA	0.223333	0.226667	0.4	0.13	0.14	0.14	0.29	0.25	-0.142638	0.736329
102634484	'Gm32057'	lncRNA	0.00666667	0.0166667	0	0	0.02	0	0	0.05	1.28623	0.715307
102634487	'Gm32059'	lncRNA	1.53	2.11333	1.16	1.72	1.71	1.95	2.75	1.64	0.176925	0.683296
102634494	'Gm32063'	lncRNA	17.7433	14.34	19.18	19.34	14.71	13.49	12.9	16.63	-0.507285	0.0215362
102634496	'Gm32064'	lncRNA	0.0966667	0.09	0.11	0.08	0.1	0.07	0.13	0.07	-0.29856	0.401036
102634500	'Gm32067'	lncRNA	0.05	0.0566667	0.08	0.07	0	0.09	0	0.08	-0.25404	0.885768
102634511	'Gm32076'	lncRNA	0.00666667	0.00333333	0.01	0.01	0	0	0.01	0	-1.15749	0.720642
102634521	'Gm32082'	lncRNA	0.09	0.0366667	0.06	0.05	0.16	0.05	0.06	0	-1.58339	0.431176
102634523	'Gm32084'	lncRNA	0.0366667	0.0166667	0.06	0.05	0	0	0	0.05	-1.21679	0.636122
102634524	'Gm32085'	lncRNA	0.0166667	0.0266667	0.05	0	0	0.04	0.04	0	0.96185	0.708566
102634525	'Gm38467'	lncRNA	0.0566667	0.04	0	0.17	0	0	0.06	0.06	-0.789288	0.779663
102634530	'Gm32089'	lncRNA	0	0	0	0	0	0	0	0
102634533	'Gm14966'	lncRNA	0.513333	0.52	0.55	0.56	0.43	0.59	0.57	0.4	-0.112998	0.807484
102634534	'Gm32091'	lncRNA	0.00333333	0.00333333	0	0.01	0	0	0	0.01	-0.533454	0.793584
102634535	'Gm32092'	lncRNA	0.0466667	0.0466667	0	0	0.14	0	0.14	0	-0.291077	0.934284
102634544	'Gm32098'	lncRNA	0.69	0.586667	0.83	0.43	0.81	0.54	0.66	0.56	-0.262983	0.449273
102634546	'Gm32100'	lncRNA	0.33	0.363333	0.24	0.35	0.4	0.11	0.54	0.44	-0.117568	0.876138
102634559	'Gm29443'	lncRNA	0.01	0.01	0	0.01	0.02	0.01	0.02	0	-0.242251	0.893587
102634560	'Gm32110'	lncRNA	0.0366667	0.27	0.04	0.07	0	0.13	0.3	0.38	2.56931	0.0594911
102634563	'Gm32112'	lncRNA	0.0333333	0	0	0.1	0	0	0	0	-2.05607	0.611033
102634564	'Gm32113'	lncRNA	0.00333333	0	0	0.01	0	0	0	0	-1.21265	0.766326
102634569	'Gm32117'	lncRNA	0.08	0.0666667	0.07	0.1	0.07	0.06	0.08	0.06	-0.537764	0.514152
102634582	'Gm32126'	lncRNA	0.0366667	0.02	0	0	0.11	0.06	0	0	-0.250873	0.950976
102634584	'2900024J01Rik'	lncRNA	0.106667	0.15	0.24	0.08	0	0.14	0.2	0.11	0.344751	0.759687
102634586	'Gm32128'	lncRNA	0.326667	0.196667	0.22	0.45	0.31	0.14	0.08	0.37	-1.06265	0.244175
102634589	'Gm32131'	lncRNA	0.0666667	0.0566667	0.05	0	0.15	0.02	0.04	0.11	-0.402856	0.793493
102634592	'Gm32133'	lncRNA	0.243333	0.493333	0.25	0.22	0.26	0.4	0.44	0.64	0.521699	0.210369
102634594	'Gm32135'	lncRNA	0.0366667	0.0233333	0.04	0.02	0.05	0.01	0.06	0	-0.938199	0.484803
102634598	'Gm32139'	lncRNA	1.67667	1.94667	1.5	2.79	0.74	1.31	2.23	2.3	-0.0417361	0.948739
102634601	'Gm32142'	lncRNA	0.153333	0.0933333	0.1	0.21	0.15	0.07	0.09	0.12	-0.970791	0.254303
102634602	'Gm32143'	lncRNA	0.00666667	0.0466667	0	0.02	0	0	0.14	0	1.57967	0.639934
102634603	'Gm32144'	lncRNA	0.603333	0.596667	0.48	0.78	0.55	0.26	1.19	0.34	-0.120748	0.843359
102634607	'Gm32148'	lncRNA	0.0933333	0.163333	0.28	0	0	0.49	0	0	0.653118	0.864926
102634610	'Gm32150'	lncRNA	0.0133333	0	0.04	0	0	0	0	0	-1.21265	0.766326
102634630	'Gm32168'	lncRNA	0.74	0.486667	1.01	0.61	0.6	0.41	0.57	0.48	-0.804009	0.0705283
102634634	'Gm20491'	lncRNA	0.103333	0.256667	0.2	0.06	0.05	0.2	0.2	0.37	1.31769	0.250996
102634642	'Gm32178'	lncRNA	0.92	1.10333	1.05	0.87	0.84	1.26	1.13	0.92	0.166796	0.634849
102634646	'Gm12915'	lncRNA	0.35	0.38	0.36	0.43	0.26	0.34	0.33	0.47	-0.0597081	0.917072
102634650	'Gm32184'	lncRNA	0.186667	0.283333	0	0.11	0.45	0.23	0.33	0.29	0.545516	0.597464
102634652	'Gm32186'	lncRNA	0.0166667	0.0133333	0.02	0.01	0.02	0	0.02	0.02	-0.721897	0.545146
102634653	'Gm32187'	lncRNA	0.373333	0.336667	0.46	0.22	0.44	0.13	0.13	0.75	-0.151387	0.807351
102634656	'Gm32190'	lncRNA	0.0166667	0	0.02	0.03	0	0	0	0	-2.68401	0.462795
102634657	'Gm32191'	lncRNA	0.25	0.0233333	0	0.34	0.41	0.07	0	0	-3.43136	0.11736
102634658	'Gm27198'	lncRNA	0	0	0	0	0	0	0	0
102634665	'Gm32197'	lncRNA	2.63	2.52	2.92	2.1	2.87	1.47	2.99	3.1	-0.372941	0.363825
102634667	'Gm32199'	lncRNA	0	0.01	0	0	0	0	0.03	0	0.710899	0.861693
102634668	'Gm32200'	lncRNA	0.13	0.11	0.13	0.08	0.18	0.1	0.06	0.17	-0.0621214	0.951914
102634670	'Gm32202'	lncRNA	0.283333	2.43	0.17	0.19	0.49	1.32	2.27	3.7	2.90445	7.03997e-05
102634676	'Gm32208'	lncRNA	0.0233333	0.0166667	0.02	0.02	0.03	0.01	0.02	0.02	-1.0669	0.158231
102634677	'Gm32209'	lncRNA	0	0.1	0	0	0	0.13	0	0.17	3.45138	0.227717
102634680	'Gm14210'	lncRNA	0.00333333	0.00666667	0	0.01	0	0	0.02	0	0.582572	0.882221
102634683	'Gm13012'	lncRNA	0.0466667	0.0266667	0.04	0.06	0.04	0.01	0.06	0.01	-1.12	0.302066
102634685	'Gm17197'	lncRNA	0.03	0	0	0	0.09	0	0	0	-2.67151	0.503781
102634697	'Gm15984'	lncRNA	0.0266667	0.14	0.08	0	0	0.35	0.07	0	0.0534805	0.983165
102634702	'Gm32224'	lncRNA	0	0.00666667	0	0	0	0.01	0	0.01	1.63878	0.684638
102634708	'Gm11695'	lncRNA	3.43667	11.21	6.01	1.02	3.28	9.97	11.54	12.12	1.55043	0.00138859
102634711	'Gm32230'	lncRNA	0.0166667	0	0	0	0.05	0	0	0	-2.08756	0.605326
102634716	'4930520E11Rik'	lncRNA	0.19	0.0533333	0.43	0.1	0.04	0.04	0.08	0.04	-1.99726	0.16343
102634718	'Gm32236'	lncRNA	0.126667	0.24	0.14	0.16	0.08	0.17	0.26	0.29	0.780015	0.212997
102634725	'Gm32243'	lncRNA	0.0533333	0	0.16	0	0	0	0	0	-1.21265	0.766326
102634726	'Gm29012'	lncRNA	0.3	0.71	0.48	0.26	0.16	0.7	0.67	0.76	1.07509	0.122955
102634732	'Gm32245'	lncRNA	0.00666667	0.01	0.02	0	0	0	0	0.03	0.699502	0.854455
102634737	'Gm32249'	lncRNA	0.76	0.743333	0.78	0.55	0.95	0.69	0.94	0.6	-0.20032	0.516375
102634739	'Gm32250'	lncRNA	1.69667	2.36	2.07	1.59	1.43	1.93	2.34	2.81	0.295164	0.239479
102634748	'Gm32255'	lncRNA	0.0166667	0	0	0	0.05	0	0	0	-3.086	0.437411
102634750	'Gm32257'	lncRNA	0.45	0.293333	0.12	0.58	0.65	0.04	0.62	0.22	-0.27886	0.743014
102634755	'Gm32261'	lncRNA	0.0733333	0.04	0.16	0	0.06	0	0.12	0	-1.20174	0.562764
102634756	'Gm32262'	lncRNA	0.373333	0.36	0.44	0.31	0.37	0.18	0.51	0.39	-0.238091	0.394695
102634757	'Gm32263'	lncRNA	0.02	0.0233333	0.04	0.02	0	0.03	0.04	0	0.620128	0.849783
102634762	'Gm32267'	lncRNA	0	0.02	0	0	0	0.03	0	0.03	1.63878	0.684638
102634765	'Gm32269'	lncRNA	0.126667	0.266667	0.11	0.15	0.12	0.22	0.33	0.25	0.931077	0.227072
102634769	'Gm32273'	lncRNA	0.183333	0.733333	0.29	0.14	0.12	0.46	0.65	1.09	1.85975	0.0151186
102634772	'Gm32275'	lncRNA	0.0966667	0.0933333	0.14	0.05	0.1	0.06	0.18	0.04	-0.380224	0.580709
102634773	'Gm32276'	lncRNA	0.06	0	0.14	0	0.04	0	0	0	-2.13576	0.596631
102634776	'Gm32279'	lncRNA	0	0	0	0	0	0	0	0
102634780	'Gm32282'	lncRNA	0.13	0.05	0	0.31	0.08	0.15	0	0	-1.5207	0.547845
102634781	'Gm32283'	lncRNA	0.0633333	0.04	0.19	0	0	0.04	0.04	0.04	-0.732648	0.743897
102634786	'Gm32287'	lncRNA	1.80667	1.26333	1.88	1.71	1.83	1.18	1.66	0.95	-0.825316	0.00748221
102634792	'Gm32293'	lncRNA	0.0166667	0.0733333	0.03	0.01	0.01	0.05	0.13	0.04	2.10356	0.0981467
102634793	'Gm32294'	lncRNA	0	0.05	0	0	0	0.15	0	0	2.20031	0.581709
102634795	'Gm32296'	lncRNA	0.02	0	0.06	0	0	0	0	0	-1.21265	0.766326
102634803	'Gm32302'	lncRNA	0	0	0	0	0	0	0	0
102634806	'Gm32304'	lncRNA	0.763333	2.24333	0.79	1.03	0.47	0.88	4.41	1.44	1.44888	0.00517816
102634811	'Gm32309'	lncRNA	0	0.00333333	0	0	0	0	0.01	0	-0.330486	0.912454
102634812	'Gm11694'	lncRNA	0.0233333	0.0366667	0	0	0.07	0.03	0.02	0.06	0.371179	0.851597
102634818	'Gm32313'	lncRNA	0.623333	0.66	0.71	0.5	0.66	0.55	0.91	0.52	-0.127127	0.642565
102634820	'Gm32315'	lncRNA	0	0.00666667	0	0	0	0	0.02	0	0.710899	0.861693
102634821	'Gm32316'	lncRNA	0.0866667	0.0666667	0.2	0.06	0	0.05	0.09	0.06	-0.463057	0.752222
102634823	'Gm32317'	lncRNA	0.576667	0.44	0.22	0.82	0.69	0.59	0.24	0.49	-0.579552	0.304737
102634827	'Gm38468'	lncRNA	0	0.03	0	0	0	0.03	0.06	0	2.15116	0.583185
102634830	'Gm32322'	lncRNA	0	0.00666667	0	0	0	0	0.02	0	1.54378	0.702621
102634835	'B230220B15Rik'	lncRNA	9.10667	9.05667	5.89	12.2	9.23	4.74	12.63	9.8	-0.382118	0.285297
102634838	'Gm32328'	lncRNA	0	0.00666667	0	0	0	0	0.02	0	0.710899	0.861693
102634839	'Gm26666'	lncRNA	0.01	0.00666667	0.02	0.01	0	0	0	0.02	-0.212144	0.943277
102634849	'Gm32336'	lncRNA	0.54	0.69	0.5	0.42	0.7	0.65	0.76	0.66	0.16978	0.696328
102634850	'Gm32337'	lncRNA	0.02	0.02	0.02	0.02	0.02	0.01	0.03	0.02	-0.115439	0.790573
102634853	'Gm13652'	lncRNA	0.01	0	0	0.03	0	0	0	0	-2.63857	0.509271
102634855	'Gm32339'	lncRNA	0	0.04	0	0	0	0.04	0.04	0.04	3.18454	0.21497
102634858	'Gm32342'	lncRNA	0.826667	2.24667	1.34	0.66	0.48	2.33	1.4	3.01	1.14184	0.00268445
102634862	'Gm32345'	lncRNA	0.00333333	0.0133333	0	0	0.01	0.02	0	0.02	1.67624	0.546372
102634871	'Gm32352'	lncRNA	0.02	0.02	0.06	0	0	0	0	0.06	-1.21917	0.74405
102634873	'D830015G05Rik'	lncRNA	0.21	0.283333	0.07	0.33	0.23	0.34	0.14	0.37	0.316727	0.673306
102634878	'Gm32356'	lncRNA	0.0233333	0.02	0	0	0.07	0.06	0	0	-0.250873	0.950976
102634881	'Gm32358'	lncRNA	3.28	3.04	3.06	3.53	3.25	2.07	3.05	4	-0.338683	0.137497
102634888	'Gm32364'	lncRNA	0.0266667	0.06	0.07	0.01	0	0.05	0.13	0	1.1425	0.4108
102634899	'Gm32374'	lncRNA	0	0.05	0	0	0	0.02	0	0.13	3.46581	0.239566
102634900	'Gm16685'	lncRNA	0.03	0	0.09	0	0	0	0	0	-1.21265	0.766326
102634903	'Gm32377'	lncRNA	0.01	0	0.03	0	0	0	0	0	-1.21265	0.766326
102634904	'Gm9909'	lncRNA	0.00333333	0	0	0	0.01	0	0	0	-1.71052	0.62259
102634906	'Gm32379'	lncRNA	0.00333333	0.01	0	0	0.01	0	0.03	0	1.02451	0.736584
102634910	'Gm32383'	lncRNA	0.0133333	0.0166667	0.01	0	0.03	0.01	0	0.04	0.194161	0.929976
102634911	'Gm32384'	lncRNA	0.06	0.06	0.12	0	0.06	0.03	0.06	0.09	-0.280061	0.863545
102634912	'Gm32385'	lncRNA	0	0.02	0	0	0	0.03	0.03	0	0.710899	0.861693
102634919	'Gm32389'	lncRNA	0	0.01	0	0	0	0	0	0.03	0.710899	0.861693
102634922	'Gm32391'	lncRNA	1.47333	1.64	1.58	1.65	1.19	1.52	1.77	1.63	-0.199568	0.407738
102634923	'Gm32392'	lncRNA	0	0.0166667	0	0	0	0	0.01	0.04	2.24968	0.572985
102634926	'Gm12426'	lncRNA	0.256667	0.223333	0.31	0.25	0.21	0.15	0.26	0.26	-0.201739	0.579964
102634931	'Gm32398'	lncRNA	0.343333	0.31	0.26	0.44	0.33	0.22	0.35	0.36	-0.34111	0.306941
102634933	'Gm26871'	lncRNA	0.66	0.493333	1.21	0.28	0.49	0.86	0.52	0.1	-0.822984	0.0353384
102634940	'Gm32401'	lncRNA	0.0633333	0.0366667	0.09	0.08	0.02	0.07	0.04	0	-0.855683	0.571703
102634944	'Gm32404'	lncRNA	0.183333	0.316667	0.17	0.14	0.24	0.25	0.44	0.26	0.624686	0.229121
102634950	'Gm32409'	lncRNA	0	0.02	0	0	0	0	0	0.06	1.66226	0.680215
102634953	'Gm32412'	lncRNA	0.00666667	0	0.01	0	0.01	0	0	0	-1.21265	0.766326
102634962	'Gm27252'	lncRNA	0.09	0.0433333	0.16	0.01	0.1	0.03	0.05	0.05	-0.51657	0.611756
102634964	'Gm24474'	lncRNA	0	0.00333333	0	0	0	0	0.01	0	0.710899	0.861693
102634966	'Gm32420'	lncRNA	0	0	0	0	0	0	0	0
102634967	'Gm16341'	lncRNA	0.00666667	0.0233333	0.02	0	0	0.03	0.02	0.02	1.97049	0.401925
102634970	'Gm32422'	lncRNA	0.113333	0.216667	0	0.18	0.16	0.21	0.24	0.2	0.694893	0.557133
102634973	'Gm32425'	lncRNA	0.15	0.0433333	0.12	0.15	0.18	0.03	0.05	0.05	-2.05443	0.00887895
102634983	'Gm32432'	lncRNA	0.41	0.36	0.37	0.46	0.4	0.24	0.42	0.42	-0.456549	0.0549393
102634986	'Gm32435'	lncRNA	0.01	0.0366667	0.02	0.01	0	0.03	0.05	0.03	1.07564	0.591373
102634989	'Gm32438'	lncRNA	0	0.00333333	0	0	0	0	0.01	0	0.710899	0.861693
102634991	'Gm32440'	lncRNA	0.0966667	0.0533333	0.02	0.23	0.04	0.05	0.02	0.09	-1.01895	0.437155
102635004	'Gm32449'	lncRNA	0.00666667	0	0.02	0	0	0	0	0	-1.21265	0.766326
102635006	'Gm32450'	lncRNA	0	0	0	0	0	0	0	0
102635015	'Gm32457'	lncRNA	0.0233333	0.0666667	0	0	0.07	0	0	0.2	1.28623	0.715307
102635017	'Gm32458'	lncRNA	0.07	0.0666667	0.08	0.03	0.1	0.03	0.05	0.12	-0.236398	0.753975
102635020	'Gm32461'	lncRNA	5.28667	5.1	9.68	2.74	3.44	2.47	11.64	1.19	0.0681177	0.868573
102635021	'Gm32462'	lncRNA	0.0466667	0.0633333	0.04	0	0.1	0.07	0.12	0	0.224134	0.894909
102635028	'Gm32468'	lncRNA	0.0533333	4.28	0	0.15	0.01	8.97	0.98	2.89	6.23676	9.141e-07
102635029	'Gm32469'	lncRNA	1.41667	1.76	1.74	1.66	0.85	0.9	2.26	2.12	0.0951466	0.806758
102635036	'Gm38472'	lncRNA	0	0	0	0	0	0	0	0
102635037	'Gm32474'	lncRNA	0.0666667	0.0166667	0.03	0.1	0.07	0	0	0.05	-3.12355	0.124075
102635042	'Gm32478'	lncRNA	0.02	0	0.06	0	0	0	0	0	-2.77104	0.487381
102635047	'Gm32483'	lncRNA	2.32333	2.25	2.6	2.38	1.99	1.61	2.95	2.19	-0.0797182	0.739257
102635051	'Gm32486'	lncRNA	0	0	0	0	0	0	0	0
102635057	'Gm32489'	lncRNA	0.34	0.313333	0.47	0.47	0.08	0.19	0.59	0.16	-0.386434	0.73653
102635065	'Gm32496'	lncRNA	0.0433333	0.0433333	0.07	0.06	0	0	0.13	0	-0.316872	0.916181
102635066	'Gm32497'	lncRNA	0.0333333	0.02	0.01	0.05	0.04	0.01	0.01	0.04	-0.933578	0.343389
102635069	'Gm32498'	lncRNA	0.02	0.0533333	0.04	0	0.02	0.05	0.05	0.06	0.455856	0.635898
102635071	'Gm26944'	lncRNA	2.80333	2.24333	3.38	1.71	3.32	1.69	1.95	3.09	-0.252677	0.151073
102635078	'Gm32504'	lncRNA	0.00333333	0.01	0.01	0	0	0	0.01	0.02	1.29103	0.541693
102635083	'Gm26685'	lncRNA	0	0	0	0	0	0	0	0
102635086	'Gm32510'	lncRNA	0.626667	0.463333	0.25	0.96	0.67	0.4	0.3	0.69	-0.691442	0.398581
102635087	'Gm32511'	lncRNA	0.883333	0.99	0.59	1.18	0.88	1.06	1.12	0.79	0.0382474	0.920283
102635092	'Gm32515'	lncRNA	0	0.0366667	0	0	0	0	0	0.11	0.710899	0.861693
102635104	'Gm32525'	lncRNA	0	0.0133333	0	0	0	0	0.04	0	0.710899	0.861693
102635108	'Gm32528'	lncRNA	0.753333	0.726667	0.9	0.56	0.8	0.43	0.93	0.82	-0.248409	0.463777
102635113	'Gm32533'	lncRNA	0.00666667	0.01	0	0	0.02	0	0.02	0.01	0.642238	0.845373
102635117	'Gm32537'	lncRNA	0.2	0.166667	0.4	0.05	0.15	0.13	0.11	0.26	-0.558089	0.579875
102635119	'Gm32539'	lncRNA	0.02	0	0	0.06	0	0	0	0	-2.05607	0.611033
102635120	'Gm32540'	lncRNA	3.92333	2.74	3.28	5.51	2.98	1.86	4.4	1.96	-0.815865	0.0265369
102635123	'Gm32542'	lncRNA	1.93333	0.526667	2.13	2.03	1.64	0.61	0.5	0.47	-2.19929	1.7175e-06
102635124	'Gm32543'	lncRNA	0.0333333	0.0433333	0	0.03	0.07	0.03	0.04	0.06	1.17732	0.494997
102635128	'Gm32546'	lncRNA	0.07	0.15	0.1	0.08	0.03	0.1	0.32	0.03	0.867557	0.392045
102635129	'Gm32547'	lncRNA	0.663333	0.58	0.67	0.58	0.74	0.47	0.7	0.57	-0.564192	0.18149
102635133	'Gm10777'	lncRNA	2.33333	2.23333	2.47	2.31	2.22	1.6	2.8	2.3	-0.14292	0.552279
102635134	'Gm32551'	lncRNA	0.01	0.00666667	0	0	0.03	0.01	0.01	0	-1.2533	0.640589
102635136	'Gm26671'	lncRNA	0.08	0.17	0.05	0.06	0.13	0.15	0.11	0.25	1.06978	0.326538
102635137	'Gm32553'	lncRNA	0.813333	0.66	1.14	0.72	0.58	0.41	0.98	0.59	-0.511092	0.208041
102635141	'Gm32554'	lncRNA	0	0.0333333	0	0	0	0	0	0.1	3.25191	0.379724
102635142	'Gm32555'	lncRNA	0.0133333	0.0166667	0.01	0.01	0.02	0	0.02	0.03	0.102703	0.955877
102635144	'Gm32556'	lncRNA	0.406667	0.456667	0.45	0.4	0.37	0.37	0.49	0.51	-0.00397438	0.989768
102635146	'Gm32558'	lncRNA	0.0733333	0.0433333	0.11	0.02	0.09	0	0.11	0.02	-0.703256	0.608429
102635154	'Gm20234'	lncRNA	0	0.0366667	0	0	0	0.05	0.06	0	1.57972	0.695801
102635157	'Gm32566'	lncRNA	0.0566667	0.0666667	0.05	0.02	0.1	0.02	0.12	0.06	0.151381	0.906696
102635158	'Gm32567'	lncRNA	0	0	0	0	0	0	0	0
102635160	'Gm32569'	lncRNA	0	0.01	0	0	0	0.03	0	0	2.20031	0.581709
102635170	'Gm32574'	lncRNA	0.03	0.0233333	0	0.06	0.03	0.01	0.03	0.03	-0.645268	0.770322
102635178	'Gm32581'	lncRNA	0.0266667	0	0	0	0.08	0	0	0	-2.08756	0.605326
102635184	'Gm27572'	lncRNA	0.00333333	0.00333333	0	0	0.01	0	0.01	0	-0.250873	0.950976
102635185	'Gm32587'	lncRNA	0	0	0	0	0	0	0	0
102635189	'Gm32591'	lncRNA	0	0.0133333	0	0	0	0	0.02	0.02	1.60392	0.691221
102635190	'Gm32592'	lncRNA	0	0.00666667	0	0	0	0	0.02	0	1.54378	0.702621
102635191	'Gm16573'	lncRNA	0.976667	0.826667	1.16	0.56	1.21	0.73	0.9	0.85	-0.398876	0.479671
102635192	'Gm16835'	lncRNA	0	0.0233333	0	0	0	0.03	0.04	0	3.16326	0.298355
102635194	'Gm32594'	lncRNA	0.0266667	0.0266667	0	0.04	0.04	0.04	0.04	0	-0.243231	0.927025
102635197	'Gm32597'	lncRNA	0.0233333	0.03	0	0.02	0.05	0.03	0.06	0	0.416389	0.822761
102635198	'Gm38476'	lncRNA	0.913333	0.796667	0.97	0.63	1.14	0.91	0.48	1	-0.356639	0.553729
102635200	'Gm16279'	lncRNA	0.156667	0.12	0.25	0.13	0.09	0.17	0.06	0.13	-0.482383	0.485733
102635203	'Gm32600'	lncRNA	0.123333	0.1	0.08	0.13	0.16	0.08	0.13	0.09	-0.479618	0.609339
102635210	'Gm32605'	lncRNA	0.39	0.323333	0.33	0.33	0.51	0.11	0.37	0.49	-0.410588	0.496948
102635226	'Gm32618'	lncRNA	18.82	18.2333	17.9	21.71	16.85	12.59	21.86	20.25	-0.196663	0.395469
102635229	'Gm32620'	lncRNA	0.0466667	0.0766667	0.11	0	0.03	0.06	0.07	0.1	0.525923	0.752281
102635233	'Gm32624'	lncRNA	1.09	1.47333	1.26	0.94	1.07	1.44	2.24	0.74	0.502054	0.329412
102635242	'Gm32632'	lncRNA	0.00666667	0	0	0.02	0	0	0	0	-1.21265	0.766326
102635243	'Gm32633'	lncRNA	0.203333	0.313333	0.32	0.1	0.19	0.18	0.45	0.31	0.491877	0.492533
102635253	'Gm32639'	lncRNA	0	0.0133333	0	0	0	0	0.03	0.01	2.88794	0.382127
102635257	'Gm32643'	lncRNA	0.74	0.426667	0.43	1.16	0.63	0.61	0.43	0.24	-0.957635	0.0409819
102635259	'Gm32645'	lncRNA	0.246667	0.293333	0.16	0.23	0.35	0.22	0.37	0.29	0.419069	0.387389
102635260	'Gm32646'	lncRNA	0.2	0.543333	0.22	0.38	0	0.3	0.93	0.4	1.33922	0.427401
102635262	'Gm32647'	lncRNA	2.12667	1.74	2.7	1.79	1.89	0.9	2.51	1.81	-0.607577	0.149555
102635265	'Gm32650'	lncRNA	0.0333333	0.0566667	0.04	0.06	0	0.04	0.06	0.07	0.440982	0.735599
102635268	'Gm15738'	lncRNA	0.01	0	0	0.03	0	0	0	0	-2.05607	0.611033
102635269	'Gm32652'	lncRNA	0.0866667	0.343333	0.08	0.07	0.11	0.34	0.3	0.39	1.3994	0.0150257
102635272	'Gm32655'	lncRNA	0.613333	0.7	1.08	0.45	0.31	0.71	0.83	0.56	0.171739	0.738477
102635274	'Gm32656'	lncRNA	0.156667	0.0133333	0	0	0.47	0	0.04	0	-0.291077	0.934284
102635276	'Gm32657'	lncRNA	0.56	0.19	0.82	0.23	0.63	0.17	0.28	0.12	-1.91799	6.00178e-06
102635277	'Gm32658'	lncRNA	2.42667	3.66333	3.24	2.49	1.55	1.59	5.78	3.62	0.177456	0.796587
102635286	'Gm32664'	lncRNA	0.03	0.0166667	0	0.09	0	0	0.05	0	-1.09513	0.77613
102635288	'Gm32666'	lncRNA	0.0733333	0.0166667	0.06	0.01	0.15	0	0	0.05	-2.20138	0.280934
102635290	'Ttc39aos1'	lncRNA	0	0.41	0	0	0	0.16	0.16	0.91	7.24433	1.19701e-06
102635295	'Gm32672'	lncRNA	0.00333333	0	0	0	0.01	0	0	0	-1.21265	0.766326
102635296	'Gm32673'	lncRNA	0.02	0.00666667	0.06	0	0	0.02	0	0	-0.250873	0.950976
102635298	'Gm32675'	lncRNA	0.0266667	0.16	0.05	0.03	0	0.01	0.09	0.38	1.17106	0.409828
102635305	'Gm15991'	lncRNA	0.02	0.0233333	0.03	0.02	0.01	0.02	0.02	0.03	0.116879	0.869245
102635307	'Gm32680'	lncRNA	0.0466667	0	0	0.14	0	0	0	0	-2.05607	0.611033
102635312	'Gm32685'	lncRNA	0.13	0.05	0.24	0.08	0.07	0.05	0.01	0.09	-1.50529	0.117276
102635316	'Gm32688'	lncRNA	0	0	0	0	0	0	0	0
102635317	'Gm32689'	lncRNA	0	0.29	0	0	0	0.32	0.11	0.44	4.63072	0.0150832
102635323	'Gm32694'	lncRNA	2.14333	1.61	2.18	2.67	1.58	1.12	2.31	1.4	-0.631123	0.0369222
102635324	'Gm32695'	lncRNA	0.19	0	0.57	0	0	0	0	0	-3.77334	0.276964
102635333	'Gm32700'	lncRNA	0.0166667	0.06	0	0	0.05	0.07	0.03	0.08	1.58823	0.438851
102635335	'Gm32701'	lncRNA	1.64667	1.94	1.44	1.83	1.67	1.62	2.92	1.28	0.0421562	0.903896
102635336	'Gm32702'	lncRNA	0.0366667	0.01	0.04	0.04	0.03	0.02	0.01	0	-1.99317	0.198669
102635337	'Gm32703'	lncRNA	0.0133333	0.0933333	0	0	0.04	0.08	0.04	0.16	2.78663	0.103533
102635344	'Gm32707'	lncRNA	0	0	0	0	0	0	0	0	1.63878	0.684638
102635345	'Gm32708'	lncRNA	0	0	0	0	0	0	0	0
102635346	'Gm32709'	lncRNA	0.0233333	0	0.03	0.03	0.01	0	0	0	-4.10843	0.0664654
102635349	'Gm38477'	lncRNA	0	0.133333	0	0	0	0	0.4	0	1.54378	0.702621
102635352	'Gm32714'	lncRNA	0.0633333	0.0233333	0.07	0.12	0	0	0.07	0	-1.72279	0.55771
102635359	'Gm32718'	lncRNA	0.39	0.2	0.65	0.16	0.36	0.13	0.29	0.18	-1.32298	0.0115525
102635364	'Gm32723'	lncRNA	0.0166667	0.01	0	0	0.05	0	0.03	0	-0.250873	0.950976
102635366	'Gm32724'	lncRNA	0.0166667	0.05	0	0.02	0.03	0.14	0.01	0	0.0391144	0.983998
102635368	'Gm32725'	lncRNA	0.566667	1.08	0.71	0.59	0.4	1.15	0.83	1.26	0.708141	0.049201
102635370	'Gm32727'	lncRNA	0.0266667	0.04	0	0.04	0.04	0	0.08	0.04	-0.243748	0.915892
102635376	'Gm32733'	lncRNA	0	0.0133333	0	0	0	0	0	0.04	0.710899	0.861693
102635384	'Gm32741'	lncRNA	0	0	0	0	0	0	0	0
102635391	'Gm32745'	lncRNA	0	0.116667	0	0	0	0	0	0.35	2.24968	0.572985
102635393	'Gm32747'	lncRNA	0.123333	0.126667	0.2	0.17	0	0	0	0.38	-0.212144	0.943277
102635402	'Gm32753'	lncRNA	0.0366667	0.0266667	0.08	0	0.03	0.02	0.06	0	-0.320327	0.889121
102635406	'Gm32756'	lncRNA	0	0.00333333	0	0	0	0	0.01	0	0.710899	0.861693
102635409	'4921525D07Rik'	lncRNA	0	0.00666667	0	0	0	0.02	0	0	1.61501	0.689124
102635412	'Gm32759'	lncRNA	0.02	0.06	0.06	0	0	0.03	0.15	0	1.22266	0.62523
102635426	'Gm32768'	lncRNA	0.00333333	0	0.01	0	0	0	0	0	-1.21265	0.766326
102635429	'Gm20655'	lncRNA	0.0333333	0.0666667	0.05	0.05	0	0.02	0.05	0.13	0.781858	0.416327
102635431	'Gm32770'	lncRNA	1.17667	1	1.31	1.34	0.88	0.47	1.22	1.31	-0.48665	0.354641
102635432	'Gm32771'	lncRNA	0	0	0	0	0	0	0	0
102635433	'Gm32772'	lncRNA	0.05	0	0.15	0	0	0	0	0	-2.18279	0.588195
102635434	'Gm32773'	lncRNA	0	0	0	0	0	0	0	0
102635441	'Gm32778'	lncRNA	0.113333	0.133333	0.14	0.09	0.11	0.06	0.19	0.15	-0.262631	0.697827
102635444	'Gm32780'	lncRNA	0.01	0	0.03	0	0	0	0	0	-1.21265	0.766326
102635448	'Gm32783'	lncRNA	0	0.0733333	0	0	0	0.05	0.01	0.16	3.21231	0.208982
102635453	'Gm32786'	lncRNA	0	0.01	0	0	0	0	0.03	0	2.1258	0.594985
102635455	'Gm32788'	lncRNA	0.0666667	0.173333	0.09	0.03	0.08	0.32	0.11	0.09	0.449416	0.467084
102635456	'Gm32789'	lncRNA	0.113333	0.19	0.24	0.1	0	0	0.23	0.34	0.467797	0.823657
102635458	'Gm32790'	lncRNA	0.0266667	0.0133333	0.07	0	0.01	0.02	0.02	0	-0.918038	0.528162
102635459	'Gm32791'	lncRNA	0.34	0.24	0.39	0.35	0.28	0.16	0.24	0.32	-0.714908	0.113665
102635461	'Gm32793'	lncRNA	0.00333333	0.00333333	0.01	0	0	0	0	0.01	-1.21917	0.74405
102635464	'Gm32796'	lncRNA	0	0	0	0	0	0	0	0
102635468	'Gm32798'	lncRNA	0	0.01	0	0	0	0	0	0.03	0.710899	0.861693
102635471	'Gm32800'	lncRNA	3.06667	4.66	2.81	2.64	3.75	4.88	1.07	8.03	0.366866	0.636018
102635472	'Gm32801'	lncRNA	5.32667	4.57667	4.95	5.44	5.59	3.91	4.68	5.14	-0.354762	0.0629231
102635474	'Gm32803'	lncRNA	0	0	0	0	0	0	0	0
102635479	'Gm32807'	lncRNA	0	0	0	0	0	0	0	0	-1.21265	0.766326
102635484	'Gm32810'	lncRNA	2.94	2.16	3.23	2.8	2.79	1.44	2.52	2.52	-0.655225	0.0168078
102635493	'Gm32816'	lncRNA	0.0633333	0.0333333	0	0	0.19	0	0.05	0.05	-1.2332	0.645584
102635494	'Gm12576'	lncRNA	6.98	6.43	7.13	9.15	4.66	4.9	9.3	5.09	-0.38196	0.243501
102635495	'Gm32817'	lncRNA	0.00333333	0.0633333	0.01	0	0	0.08	0.1	0.01	2.61596	0.216824
102635498	'Gm32819'	lncRNA	0.24	0.693333	0.37	0.07	0.28	0.7	0.81	0.57	1.47998	0.00197676
102635502	'Gm17396'	lncRNA	0	0	0	0	0	0	0	0
102635503	'Gm32822'	lncRNA	0.0133333	0.0133333	0.01	0.01	0.02	0.01	0.01	0.02	-0.225093	0.837159
102635504	'Gm32823'	lncRNA	0.00333333	0.01	0.01	0	0	0	0.03	0	-0.250873	0.950976
102635506	'Gm32825'	lncRNA	0.0433333	0	0.13	0	0	0	0	0	-2.77104	0.487381
102635509	'Gm32827'	lncRNA	0.00666667	0.00333333	0.02	0	0	0.01	0	0	-0.315704	0.918161
102635512	'Gm32828'	lncRNA	0.02	0	0	0	0.06	0	0	0	-1.21265	0.766326
102635521	'Gm26725'	lncRNA	0.17	0.18	0.08	0.38	0.05	0.31	0.16	0.07	-0.286295	0.805427
102635523	'Gm32835'	lncRNA	0.0133333	0.24	0.03	0	0.01	0.11	0.15	0.46	3.84526	0.00157721
102635529	'C130064B19Rik'	lncRNA	0	0	0	0	0	0	0	0
102635530	'Gm32840'	lncRNA	0.173333	1.00333	0	0.25	0.27	1.65	0.33	1.03	2.81498	0.0128342
102635531	'Gm32841'	lncRNA	0	0.0133333	0	0	0	0	0.04	0	0.710899	0.861693
102635537	'Gm32845'	lncRNA	0.343333	0.19	0.77	0.09	0.17	0.34	0.13	0.1	-0.537241	0.379341
102635539	'Gm32847'	lncRNA	0	0	0	0	0	0	0	0
102635541	'Gm32849'	lncRNA	0.0433333	0.0533333	0.06	0.04	0.03	0.03	0.09	0.04	0.11319	0.773863
102635542	'Gm20670'	lncRNA	0	0.00666667	0	0	0	0	0.02	0	0.710899	0.861693
102635544	'Gm26698'	lncRNA	0.606667	0.636667	0.92	0.5	0.4	0.49	0.73	0.69	-0.0300736	0.95825
102635549	'Gm32853'	lncRNA	0	0.02	0	0	0	0	0.06	0	2.1258	0.594985
102635550	'Gm32854'	lncRNA	0.00666667	0.0166667	0	0	0.02	0	0.02	0.03	1.24599	0.677858
102635553	'Gm15624'	lncRNA	0.0133333	0	0.03	0.01	0	0	0	0	-2.72716	0.450971
102635559	'Gm32861'	lncRNA	0	0.0266667	0	0	0	0	0.08	0	2.53925	0.523051
102635561	'Ggnbp2os'	lncRNA	1.41667	1.05667	1.44	1.69	1.12	0.87	1.03	1.27	-0.644938	0.228749
102635578	'Gm32872'	lncRNA	0.0333333	0.146667	0	0.1	0	0.22	0.11	0.11	1.95986	0.201673
102635582	'Gm32876'	lncRNA	1.47333	1.24333	1.61	2.41	0.4	0.99	1.1	1.64	-0.103854	0.875265
102635584	'Gm32878'	lncRNA	0.00333333	0	0	0	0.01	0	0	0	-1.21265	0.766326
102635588	'Gm32881'	lncRNA	0.87	0.82	0.79	1.04	0.78	0.59	1.02	0.85	-0.302418	0.248654
102635590	'Gm32882'	lncRNA	0.03	0.0166667	0	0	0.09	0	0	0.05	-1.17612	0.671428
102635593	'Gm28836'	lncRNA	0.0433333	0.0633333	0.06	0.01	0.06	0.01	0.1	0.08	0.447605	0.792388
102635594	'Gm32885'	lncRNA	0	0.03	0	0	0	0	0.09	0	0.710899	0.861693
102635597	'Gm32888'	lncRNA	1.25667	1.64	1.23	1.27	1.27	1.27	1.81	1.84	0.198448	0.27927
102635603	'Gm32894'	lncRNA	1.23667	0.53	0.14	0.38	3.19	0.5	0.14	0.95	-1.51523	0.189074
102635605	'Gm32896'	lncRNA	0.00666667	0.0133333	0.02	0	0	0	0.01	0.03	0.313909	0.864962
102635606	'Gm32897'	lncRNA	0.00666667	0	0	0.02	0	0	0	0	-1.21265	0.766326
102635614	'Gm32904'	lncRNA	0.0166667	0.02	0	0.05	0	0	0.02	0.04	-0.187186	0.94369
102635616	'Gm32906'	lncRNA	0.0233333	0.0166667	0	0	0.07	0	0	0.05	-0.590765	0.841679
102635619	'Gm32908'	lncRNA	0.0833333	0.0333333	0.14	0.02	0.09	0	0.06	0.04	-1.40476	0.32575
102635621	'Gm32910'	lncRNA	0	0.0933333	0	0	0	0.28	0	0	1.61501	0.689124
102635624	'Gm32912'	lncRNA	0.456667	0.746667	0.27	0.85	0.25	0.29	1.36	0.59	0.892922	0.0853879
102635625	'Gm32913'	lncRNA	0.01	0	0	0.03	0	0	0	0	-2.05607	0.611033
102635626	'Gm32914'	lncRNA	0.01	0.01	0.02	0	0.01	0	0	0.03	-0.225782	0.939546
102635630	'Gm32918'	lncRNA	0.00333333	0	0.01	0	0	0	0	0	-1.21917	0.74405
102635632	'Gm32920'	lncRNA	0.00333333	0	0	0	0.01	0	0	0	-1.21265	0.766326
102635633	'Gm32921'	lncRNA	0	0.0333333	0	0	0	0	0.1	0	1.54378	0.702621
102635635	'Gm32923'	lncRNA	0.01	0.0166667	0.01	0.02	0	0	0.05	0	-0.316872	0.916181
102635637	'Gm32925'	lncRNA	0.0466667	0.203333	0.06	0.08	0	0.13	0.25	0.23	2.1952	0.0131904
102635641	'Gm32928'	lncRNA	0.0966667	0.13	0	0.12	0.17	0.22	0.17	0	0.275626	0.868889
102635648	'Gm32934'	lncRNA	0.0166667	0.06	0	0.05	0	0.08	0.05	0.05	1.64745	0.504932
102635656	'Gm32940'	lncRNA	0.0933333	0.06	0.07	0.07	0.14	0.03	0.1	0.05	-0.612624	0.266282
102635661	'Gm5915'	lncRNA	0.0566667	0.06	0.03	0.09	0.05	0.03	0.08	0.07	-0.157455	0.862552
102635665	'Gm32945'	lncRNA	0.0133333	0	0	0	0.04	0	0	0	-1.21265	0.766326
102635666	'Gm32946'	lncRNA	0.00666667	0.0566667	0	0	0.02	0	0.15	0.02	1.92818	0.478275
102635671	'Gm32950'	lncRNA	0.02	0.0166667	0.06	0	0	0.01	0.03	0.01	-0.330428	0.877205
102635675	'Gm32952'	lncRNA	0	0.0366667	0	0	0	0.11	0	0	0.710899	0.861693
102635680	'Gm32957'	lncRNA	0.05	0.0366667	0.12	0.03	0	0.08	0.03	0	-0.297424	0.888752
102635685	'Gm32960'	lncRNA	0	0.0166667	0	0	0	0.05	0	0	0.710899	0.861693
102635688	'Gm32963'	lncRNA	0.0133333	0.00333333	0.02	0.01	0.01	0	0.01	0	-1.26378	0.385913
102635693	'Gm32965'	lncRNA	0.0133333	0.0233333	0	0.04	0	0	0	0.07	0.699736	0.856223
102635696	'Gm32968'	lncRNA	0.0566667	0.143333	0.02	0.07	0.08	0.09	0.13	0.21	1.14322	0.133077
102635698	'Gm26679'	lncRNA	0.00666667	0.00333333	0	0.01	0.01	0.01	0	0	0.437462	0.760545
102635699	'Gm32970'	lncRNA	0.00333333	0.0266667	0.01	0	0	0	0.06	0.02	0.642243	0.844026
102635702	'Gm32973'	lncRNA	0.21	0.633333	0.12	0.25	0.26	0.54	0.72	0.64	1.48142	0.041128
102635712	'Gm32980'	lncRNA	0.04	0.0333333	0.03	0.03	0.06	0.03	0.04	0.03	-0.32369	0.605886
102635731	'Gm32994'	lncRNA	0.536667	0.736667	1.04	0.12	0.45	0.23	0.78	1.2	0.65968	0.163686
102635733	'Gm32995'	lncRNA	1.76333	1.05667	1.57	1.73	1.99	0.53	1.39	1.25	-0.821843	0.00768347
102635735	'Gm32997'	lncRNA	0	0	0	0	0	0	0	0
102635736	'Gm32998'	lncRNA	0.16	0.24	0.03	0.28	0.17	0.06	0.54	0.12	-0.420293	0.656665
102635737	'Gm32999'	lncRNA	0.00333333	0.0133333	0	0	0.01	0	0.04	0	-0.250873	0.950976
102635743	'Gm33004'	lncRNA	0	0	0	0	0	0	0	0
102635747	'Gm33007'	lncRNA	2.61	2.89	3.69	2	2.14	1.63	3.76	3.28	-0.0494664	0.912182
102635749	'Gm33009'	lncRNA	0.316667	0.206667	0.26	0.46	0.23	0.2	0.34	0.08	-0.973034	0.353505
102635759	'Gm33016'	lncRNA	0.193333	0.203333	0.18	0.21	0.19	0.12	0.31	0.18	-0.11621	0.850339
102635763	'Gm33017'	lncRNA	0	0	0	0	0	0	0	0
102635764	'Gm33018'	lncRNA	0	0.02	0	0	0	0.06	0	0	0.710899	0.861693
102635769	'Gm33023'	lncRNA	0.06	0.0666667	0.05	0.03	0.1	0.05	0.12	0.03	0.00103526	0.999344
102635772	'Gm26748'	lncRNA	0.123333	0.06	0.19	0.04	0.14	0	0.04	0.14	-1.28652	0.266487
102635775	'Gm33027'	lncRNA	1.71667	2.16	1.9	1.63	1.62	1.38	2.37	2.73	0.10805	0.696475
102635780	'Gm33031'	lncRNA	0.0333333	0.0566667	0.03	0.04	0.03	0.03	0.07	0.07	0.546273	0.575229
102635783	'Gm11266'	lncRNA	3.67667	5.12667	5.32	3.42	2.29	3.75	6.55	5.08	0.42982	0.155926
102635786	'Gm17029'	lncRNA	0.0433333	0.00333333	0	0.11	0.02	0.01	0	0	-1.20749	0.598892
102635788	'Gm33036'	lncRNA	0.123333	0.46	0.06	0	0.31	0.88	0.18	0.32	1.52505	0.212615
102635792	'Gm33040'	lncRNA	0.00666667	0.0233333	0.02	0	0	0	0	0.07	1.70212	0.605146
102635793	'Gm33041'	lncRNA	0.0466667	0	0	0	0.14	0	0	0	-2.08756	0.605326
102635797	'Gm33045'	lncRNA	0.00666667	0.0166667	0.01	0.01	0	0	0.02	0.03	1.34208	0.537015
102635798	'Gm33046'	lncRNA	0.07	0.13	0.05	0.02	0.14	0.14	0.08	0.17	1.22947	0.320739
102635799	'Gm33047'	lncRNA	1.28	1.91667	1.44	1.2	1.2	1.53	2.36	1.86	0.396125	0.0196031
102635801	'Gm14206'	lncRNA	0.0233333	0.0633333	0.07	0	0	0.12	0.07	0	0.256199	0.926616
102635803	'Gm33050'	lncRNA	0.0133333	0	0.01	0.02	0.01	0	0	0	-3.59518	0.0535915
102635804	'Gm33051'	lncRNA	0.00666667	0.00666667	0.02	0	0	0	0.02	0	-0.250873	0.950976
102635808	'Gm33054'	lncRNA	0	0.06	0	0	0	0.18	0	0	0.710899	0.861693
102635822	'Gm33067'	lncRNA	0	0.0233333	0	0	0	0	0.07	0	0.710899	0.861693
102635826	'Gm16086'	lncRNA	0	0	0	0	0	0	0	0
102635831	'Gm33073'	lncRNA	0.0133333	0.0766667	0	0	0.04	0.04	0.19	0	1.91834	0.481062
102635832	'Gm33074'	lncRNA	0	0.0233333	0	0	0	0.07	0	0	1.61501	0.689124
102635834	'Gm33075'	lncRNA	0	0.03	0	0	0	0	0.09	0	0.710899	0.861693
102635844	'LOC102635844'	lncRNA	0.993333	1.25333	0.44	1.21	1.33	0.87	0.82	2.07	0.147863	0.803511
102635846	'Gm33085'	lncRNA	0.0266667	0.1	0.06	0.01	0.01	0.1	0.16	0.04	0.692003	0.634153
102635853	'Gm16283'	lncRNA	0.436667	0.53	0.22	0.68	0.41	0.84	0.54	0.21	-0.398266	0.656485
102635854	'Gm33090'	lncRNA	0.0466667	0.0566667	0.03	0.03	0.08	0.06	0.06	0.05	0.203648	0.844831
102635867	'Gm33097'	lncRNA	0.113333	0.253333	0.14	0.13	0.07	0.13	0.51	0.12	0.889447	0.119091
102635868	'Gm26728'	lncRNA	0.0666667	0.0633333	0.02	0.09	0.09	0.02	0.12	0.05	-0.304204	0.757792
102635870	'Gm12315'	lncRNA	0.0633333	0.12	0.05	0.06	0.08	0.12	0.07	0.17	0.713172	0.461378
102635874	'Gm33100'	lncRNA	0	0.0133333	0	0	0	0.02	0.01	0.01	2.19258	0.501756
102635876	'Gm33102'	lncRNA	0.283333	0.183333	0.38	0.19	0.28	0.03	0.41	0.11	-0.815844	0.489442
102635877	'Gm33103'	lncRNA	0	0.0566667	0	0	0	0.06	0.11	0	1.57972	0.695801
102635880	'Gm33104'	lncRNA	0.0166667	0.03	0	0.05	0	0.01	0.03	0.05	0.674525	0.837435
102635882	'Gm33106'	lncRNA	0.0133333	0.00333333	0.03	0	0.01	0	0.01	0	-1.17154	0.71679
102635884	'Gm33108'	lncRNA	0.0133333	0.0333333	0.03	0	0.01	0.02	0	0.08	1.3455	0.490063
102635888	'Gm33111'	lncRNA	0	0	0	0	0	0	0	0
102635894	'Gm33114'	lncRNA	0	0	0	0	0	0	0	0
102635898	'Gm33118'	lncRNA	0.0133333	0	0	0.01	0.03	0	0	0	-2.66126	0.469072
102635901	'Gm10444'	lncRNA	0.0966667	0.103333	0.17	0.09	0.03	0.11	0.16	0.04	-0.136164	0.915217
102635904	'Gm33122'	lncRNA	0	0	0	0	0	0	0	0
102635909	'Gm33126'	lncRNA	0.0433333	0.0466667	0.09	0.02	0.02	0	0.12	0.02	-1.88245	0.179921
102635912	'C030005K06Rik'	lncRNA	0	0.00666667	0	0	0	0.02	0	0	0.710899	0.861693
102635921	'Gm33135'	lncRNA	0.0766667	0.0733333	0	0.17	0.06	0.08	0.14	0	-0.431052	0.804986
102635929	'Gm33141'	lncRNA	0	0.183333	0	0	0	0.35	0	0.2	2.21674	0.565545
102635935	'Gm12320'	lncRNA	0	0.0566667	0	0	0	0.11	0.06	0	2.92259	0.373118
102635937	'Gm12348'	lncRNA	0	0.0466667	0	0	0	0.04	0.06	0.04	2.19258	0.501756
102635939	'Gm33148'	lncRNA	0	0.00666667	0	0	0	0	0.01	0.01	1.97578	0.45379
102635940	'Gm33149'	lncRNA	0.163333	0.346667	0.24	0.2	0.05	0.65	0.17	0.22	0.972449	0.393313
102635946	'Gm33155'	lncRNA	0.0366667	0.02	0.06	0.05	0	0.01	0.05	0	-0.101457	0.946097
102635948	'Gm16201'	lncRNA	0	0	0	0	0	0	0	0
102635952	'Gm33159'	lncRNA	0.156667	0.34	0.14	0.22	0.11	0.31	0.39	0.32	1.65342	0.0308462
102635953	'Gm33160'	lncRNA	0.03	0	0.09	0	0	0	0	0	-1.21265	0.766326
102635957	'Gm33162'	lncRNA	0.64	0.193333	0.35	0.87	0.7	0.23	0.29	0.06	-0.679989	0.538279
102635966	'Gm33167'	lncRNA	0.573333	0.4	0.7	0.35	0.67	0.27	0.48	0.45	-0.751753	0.0442363
102635967	'Gm33168'	lncRNA	0.103333	0.0966667	0.06	0.02	0.23	0.12	0.11	0.06	-0.254916	0.819569
102635971	'Gm33172'	lncRNA	0	0.00666667	0	0	0	0.02	0	0	0.710899	0.861693
102635977	'Gm33176'	lncRNA	0	0.0833333	0	0	0	0	0.25	0	2.1258	0.594985
102635981	'Gm33180'	lncRNA	0.706667	0.563333	0.76	0.92	0.44	0.38	0.72	0.59	-0.555998	0.26633
102635983	'Gm33182'	lncRNA	0.343333	0.343333	0.43	0.35	0.25	0.16	0.46	0.41	-0.196017	0.676109
102636000	'Gm33195'	lncRNA	0.06	0.12	0.11	0	0.07	0.23	0.1	0.03	0.80987	0.520876
102636003	'Gm33198'	lncRNA	0	0.00333333	0	0	0	0	0.01	0	0.710899	0.861693
102636004	'Gm33199'	lncRNA	0	0	0	0	0	0	0	0
102636006	'Gm33201'	lncRNA	0	0	0	0	0	0	0	0
102636011	'Gm38482'	lncRNA	0.476667	0.683333	0.66	0.43	0.34	0.4	1.13	0.52	0.295079	0.560713
102636015	'Gm33207'	lncRNA	0.00666667	0	0.02	0	0	0	0	0	-3.18776	0.419985
102636024	'LOC102636024'	lncRNA	0	0	0	0	0	0	0	0
102636025	'Gm33214'	lncRNA	0.09	0.00666667	0.01	0.02	0.24	0	0	0.02	-2.37079	0.238318
102636035	'Gm33219'	lncRNA	0.03	0.11	0.03	0.04	0.02	0.04	0.2	0.09	1.62753	0.0115204
102636037	'Gm38483'	lncRNA	0	0.00333333	0	0	0	0	0	0.01	0.710899	0.861693
102636039	'Gm33222'	lncRNA	0	0.0233333	0	0	0	0.01	0.06	0	2.55964	0.471524
102636040	'Gm33223'	lncRNA	0	0	0	0	0	0	0	0	-1.21265	0.766326
102636042	'Gm33224'	lncRNA	0	0	0	0	0	0	0	0
102636046	'Gm28548'	lncRNA	0	0	0	0	0	0	0	0
102636048	'Gm38485'	lncRNA	9.13	12.03	11.24	7.37	8.78	7.73	14.98	13.38	0.202356	0.392164
102636049	'Gm33228'	lncRNA	0.27	0.496667	0.04	0.15	0.62	0.5	0.43	0.56	0.692187	0.464974
102636055	'Gm38486'	lncRNA	0.476667	0.85	0.31	0.56	0.56	0.38	1.22	0.95	0.209978	0.562745
102636058	'Gm33235'	lncRNA	0.0933333	0.123333	0.04	0.08	0.16	0.05	0.1	0.22	-0.297032	0.730484
102636059	'Gm33236'	lncRNA	0	0.0633333	0	0	0	0	0.19	0	2.1258	0.594985
102636076	'Gm33248'	lncRNA	0	0	0	0	0	0	0	0
102636078	'Gm33250'	lncRNA	0.05	0.04	0.05	0.05	0.05	0.02	0	0.1	-0.580087	0.677545
102636085	'Gm33255'	lncRNA	0.59	0.623333	0.63	0.56	0.58	0.42	0.69	0.76	-0.120939	0.740408
102636088	'Gm33257'	lncRNA	0.07	0.0733333	0.12	0.03	0.06	0.03	0.08	0.11	-0.712438	0.483307
102636089	'Gm33258'	lncRNA	0	0	0	0	0	0	0	0
102636096	'Gm33263'	lncRNA	0.0966667	0.0266667	0.15	0.14	0	0	0	0.08	-2.15816	0.422856
102636107	'Gm33272'	lncRNA	177.567	136.567	63.02	78.24	391.44	190.18	159.37	60.15	-0.251516	0.761838
102636109	'Gm33273'	lncRNA	0.0433333	0	0	0.13	0	0	0	0	-2.05607	0.611033
102636111	'Gm33274'	lncRNA	0	0	0	0	0	0	0	0
102636118	'Gm33280'	lncRNA	0.206667	0.266667	0.24	0.04	0.34	0.22	0.23	0.35	0.208823	0.747732
102636119	'Gm33281'	lncRNA	0.0433333	0.0366667	0.02	0.03	0.08	0	0.06	0.05	-0.244878	0.845004
102636130	'Gm14061'	lncRNA	4.61667	1.95	6.03	0	7.82	0.82	2.34	2.69	-1.65459	0.165297
102636131	'Gm13067'	lncRNA	0.513333	2.36667	0.68	0.39	0.47	1.77	3.64	1.69	1.10559	0.0121076
102636141	'Gm33294'	lncRNA	0.00666667	0	0	0.02	0	0	0	0	-1.21265	0.766326
102636146	'Gm27177'	lncRNA	2.57333	3.62667	2.21	2.57	2.94	1.74	3.78	5.36	0.337899	0.435599
102636152	'Gm28068'	lncRNA	1.5	1.02	1.19	1.98	1.33	0.95	1.59	0.52	-1.026	0.00141936
102636154	'Gm16124'	lncRNA	2.59667	3.42667	1.91	3.07	2.81	3.06	3.69	3.53	0.201773	0.564478
102636155	'Gm33302'	lncRNA	0	0	0	0	0	0	0	0
102636160	'4930423B08Rik'	lncRNA	0.01	0.0166667	0.03	0	0	0	0.05	0	0.616252	0.844481
102636164	'Gm14502'	lncRNA	0.303333	0.42	0.3	0.24	0.37	0.22	0.63	0.41	0.146906	0.638575
102636167	'Gm33310'	lncRNA	0.506667	0.49	0.41	0.57	0.54	0.31	0.59	0.57	-0.27015	0.340266
102636175	'Gm33315'	lncRNA	0.23	0.243333	0.35	0.09	0.25	0.07	0.22	0.44	-0.290622	0.700378
102636178	'Gm33318'	lncRNA	1.17	0.8	0.94	1.13	1.44	0.76	0.87	0.77	-0.0875138	0.836352
102636180	'Gm33320'	lncRNA	0	0	0	0	0	0	0	0
102636183	'Parvaos'	lncRNA	0.01	0.03	0.03	0	0	0.03	0	0.06	1.26803	0.669599
102636188	'Gm33325'	lncRNA	0.02	0	0.06	0	0	0	0	0	-1.21265	0.766326
102636195	'Gm33330'	lncRNA	3.09	1.6	3.73	2.8	2.74	1.5	2.05	1.25	-1.14763	0.00208126
102636197	'Gm33332'	lncRNA	0	0.0766667	0	0	0	0.23	0	0	1.61501	0.689124
102636201	'Gm33336'	lncRNA	0	0.00666667	0	0	0	0	0.02	0	0.710899	0.861693
102636202	'Gm33337'	lncRNA	0	0	0	0	0	0	0	0
102636207	'Gm33340'	lncRNA	0	0.363333	0	0	0	1.09	0	0	1.61501	0.689124
102636213	'Gm33345'	lncRNA	0	0	0	0	0	0	0	0
102636221	'Gm33350'	lncRNA	0.0266667	0.0733333	0.02	0.05	0.01	0.03	0.06	0.13	1.1803	0.234796
102636224	'Gm33353'	lncRNA	0	0.00666667	0	0	0	0	0.02	0	2.1258	0.594985
102636226	'Gm33354'	lncRNA	0	0.00666667	0	0	0	0.02	0	0	0.710899	0.861693
102636227	'Gm33355'	lncRNA	0.08	0	0.24	0	0	0	0	0	-2.18279	0.588195
102636238	'Gm33361'	lncRNA	0.0133333	0.03	0.02	0	0.02	0.03	0.03	0.03	0.932121	0.222439
102636239	'Gm27042'	lncRNA	0.01	0.02	0	0.03	0	0.03	0.03	0	0.619979	0.851558
102636241	'Gm33363'	lncRNA	0.26	0.536667	0.34	0.26	0.18	0.44	0.59	0.58	0.740955	0.110014
102636246	'Gm33365'	lncRNA	0.78	0.393333	0.95	0.61	0.78	0.33	0.61	0.24	-1.21104	0.0331624
102636252	'Gm33371'	lncRNA	0	0	0	0	0	0	0	0
102636260	'Gm33376'	lncRNA	0	0.0466667	0	0	0	0	0.14	0	0.710899	0.861693
102636262	'Gm20544'	lncRNA	1.00333	1.7	0.92	1.01	1.08	1.03	2.99	1.08	0.52964	0.19994
102636263	'Gm33377'	lncRNA	2.06333	1.39333	2.05	1.75	2.39	0.99	2.04	1.15	-0.817739	0.0182312
102636268	'Gm33382'	lncRNA	0	0.0633333	0	0	0	0.03	0.02	0.14	2.9771	0.358968
102636274	'Gm33387'	lncRNA	0	0	0	0	0	0	0	0
102636277	'Gm33389'	lncRNA	0.366667	0.34	0.59	0.33	0.18	0.15	0.33	0.54	-0.208683	0.785603
102636278	'Gm33390'	lncRNA	0	0.0933333	0	0	0	0.08	0.2	0	2.15116	0.583185
102636303	'Gm33408'	lncRNA	0.01	0.00666667	0	0	0.03	0	0	0.02	-1.12623	0.766542
102636304	'Gm33409'	lncRNA	0.46	0.23	0.67	0.54	0.17	0.1	0.36	0.23	-1.33498	0.180328
102636307	'Gm33412'	lncRNA	0	0	0	0	0	0	0	0
102636309	'Gssos2'	lncRNA	1.27667	2.77	1.29	1.16	1.38	1.02	1.89	5.4	0.918795	0.0449165
102636313	'1500002C15Rik'	lncRNA	0.0366667	0.0466667	0.05	0.02	0.04	0.02	0.05	0.07	0.351072	0.659808
102636316	'Gm33418'	lncRNA	0.36	1.2	0	0.71	0.37	0	2	1.6	1.35656	0.476865
102636324	'Gm33424'	lncRNA	0	0.03	0	0	0	0	0.09	0	0.710899	0.861693
102636328	'Gm33427'	lncRNA	0.0566667	0.0666667	0.03	0.08	0.06	0.17	0	0.03	0.195152	0.906661
102636331	'Gm33429'	lncRNA	0.34	0.343333	0.51	0.31	0.2	0.2	0.47	0.36	-0.199524	0.76112
102636334	'Gm33432'	lncRNA	0	0.04	0	0	0	0	0.03	0.09	2.63454	0.451056
102636335	'Gm33433'	lncRNA	0.266667	0.163333	0.28	0.34	0.18	0.14	0.11	0.24	-0.917167	0.385426
102636338	'4930500F10Rik'	lncRNA	0.01	0.0833333	0	0	0.03	0.11	0.05	0.09	3.65492	0.0371423
102636342	'Gm33435'	lncRNA	0	0	0	0	0	0	0	0
102636346	'Gm33439'	lncRNA	0	0.0533333	0	0	0	0	0	0.16	0.710899	0.861693
102636347	'Gm33440'	lncRNA	0	0.06	0	0	0	0.02	0	0.16	1.3719	0.538357
102636350	'Gm33442'	lncRNA	0	0.00333333	0	0	0	0	0.01	0	0.710899	0.861693
102636354	'Gm33444'	lncRNA	0.0133333	0.0366667	0.01	0.01	0.02	0.03	0.05	0.03	1.16444	0.222102
102636359	'Gm33447'	lncRNA	1.03667	1.87667	1.52	0.39	1.2	1.87	2.28	1.48	0.508009	0.253725
102636361	'Gm33448'	lncRNA	0	0.01	0	0	0	0	0.03	0
102636367	'Rapgef3os2'	lncRNA	0.02	0.0566667	0	0.03	0.03	0	0.08	0.09	1.48008	0.388416
102636368	'Gm33454'	lncRNA	0.0233333	0.02	0.05	0.02	0	0.01	0.04	0.01	-0.314097	0.86122
102636372	'Gm33457'	lncRNA	0.293333	0.216667	0.37	0.3	0.21	0.17	0.35	0.13	-0.6766	0.285922
102636374	'Gm33459'	lncRNA	1.59667	0.793333	0.12	4.17	0.5	0.51	0.79	1.08	-1.2443	0.325006
102636376	'Gm33461'	lncRNA	0	0	0	0	0	0	0	0
102636377	'Gm33462'	lncRNA	3.48667	3.92333	2.3	4.15	4.01	2.26	4.19	5.32	-0.0656352	0.884382
102636382	'Gm33464'	lncRNA	0.02	0.0266667	0.02	0.03	0.01	0.02	0.02	0.04	0.0737301	0.935109
102636387	'Gm33467'	lncRNA	0.0133333	0.0133333	0	0.03	0.01	0.01	0.02	0.01	0.0988759	0.955525
102636393	'A930014E01Rik'	lncRNA	0	0.01	0	0	0	0	0.03	0	0.710899	0.861693
102636397	'Gm33473'	lncRNA	0.816667	1.04	0.91	0.83	0.71	0.7	1.59	0.83	0.135566	0.641223
102636399	'Gm33474'	lncRNA	0	0.02	0	0	0	0.01	0	0.05	1.63878	0.684638
102636400	'Gm33475'	lncRNA	0.00666667	0.02	0.02	0	0	0.04	0.02	0	1.2154	0.684628
102636405	'Gm33480'	lncRNA	0.00333333	0.01	0	0	0.01	0.02	0.01	0	1.96113	0.469027
102636408	'Gm33482'	lncRNA	0.01	0.0266667	0	0	0.03	0.05	0.03	0	1.21536	0.686605
102636409	'Gm33483'	lncRNA	0.0166667	0.01	0.04	0.01	0	0.02	0	0.01	-0.766027	0.688004
102636410	'Gm33484'	lncRNA	1.69333	1.66333	1.69	1.62	1.77	1.3	1.9	1.79	-0.216642	0.276376
102636412	'Gm33486'	lncRNA	0.01	0.01	0.03	0	0	0	0	0.03	-0.250873	0.950976
102636414	'Gm38487'	lncRNA	0.516667	0.583333	0.52	0.64	0.39	0.36	1.02	0.37	-0.049481	0.90094
102636415	'Gm33487'	lncRNA	0	0.00333333	0	0	0	0	0.01	0	0.710899	0.861693
102636424	'Gm33489'	lncRNA	0	0.0133333	0	0	0	0	0.04	0	1.54378	0.702621
102636431	'Gm33496'	lncRNA	0	0	0	0	0	0	0	0
102636441	'Gm33504'	lncRNA	0	0	0	0	0	0	0	0
102636445	'Gm33508'	lncRNA	0	0.0233333	0	0	0	0.07	0	0	1.61501	0.689124
102636446	'Gm33509'	lncRNA	0.17	0.243333	0.22	0.2	0.09	0.32	0.26	0.15	-0.108391	0.904015
102636447	'Gm33510'	lncRNA	0	0	0	0	0	0	0	0
102636453	'Gm33513'	lncRNA	0	0.0166667	0	0	0	0	0.05	0	0.710899	0.861693
102636458	'Gm33517'	lncRNA	0.163333	0.153333	0.15	0.1	0.24	0.14	0.15	0.17	-0.306382	0.601326
102636460	'Gm33519'	lncRNA	0.12	0.143333	0.27	0.09	0	0.08	0.15	0.2	0.0846298	0.953806
102636467	'Gm33524'	lncRNA	0.00666667	0.00666667	0.02	0	0	0	0.02	0	-0.250873	0.950976
102636471	'Gm33528'	lncRNA	0	0.136667	0	0	0	0	0.41	0	2.1258	0.594985
102636474	'Gm33531'	lncRNA	0.00333333	0.00666667	0.01	0	0	0	0	0.02	1.28612	0.713422
102636475	'Gm33532'	lncRNA	0.01	0.0133333	0.03	0	0	0	0.04	0	0.201657	0.951086
102636476	'Gm33533'	lncRNA	0.00333333	0	0	0.01	0	0	0	0	-1.21265	0.766326
102636478	'LOC102636478'	lncRNA	0	0	0	0	0	0	0	0
102636479	'Gm33534'	lncRNA	0.233333	0.333333	0.46	0.12	0.12	0.25	0.44	0.31	0.350647	0.523406
102636483	'Gm33538'	lncRNA	0.263333	0.19	0.27	0.18	0.34	0.17	0.3	0.1	-0.681832	0.496183
102636484	'Gm33539'	lncRNA	7.02	6.81333	7.39	7.6	6.07	7.55	4.58	8.31	-0.188135	0.53175
102636491	'Gm33543'	lncRNA	14.3333	24.6333	16.28	13.34	13.38	19.21	30.38	24.31	0.589471	0.00108346
102636498	'Gm33548'	lncRNA	0.0533333	0.00333333	0	0.11	0.05	0.01	0	0	-3.42811	0.118757
102636508	'Gm33554'	lncRNA	0	0.0266667	0	0	0	0	0.08	0	0.710899	0.861693
102636514	'Hand2os1'	lncRNA	2.54333	4.69	4.29	1.86	1.48	3.95	5.91	4.21	0.628994	0.100114
102636516	'Gm15742'	lncRNA	0.246667	0.233333	0.24	0.25	0.25	0.13	0.33	0.24	-0.310678	0.414768
102636518	'Gm33560'	lncRNA	0.133333	0.13	0.09	0.17	0.14	0.1	0.24	0.05	-0.150041	0.887563
102636520	'Gm33562'	lncRNA	2.5	3.99667	1.69	3.26	2.55	0.89	8.02	3.08	0.64154	0.275365
102636522	'Gm33564'	lncRNA	2.38667	0.69	2.55	1.64	2.97	0.41	0.3	1.36	-1.19217	0.0798801
102636542	'Gm33578'	lncRNA	0	0	0	0	0	0	0	0
102636545	'Gm33581'	lncRNA	0.01	0.00666667	0.01	0.02	0	0	0.02	0	-1.28609	0.57622
102636546	'Gm33582'	lncRNA	0.00333333	0.00666667	0.01	0	0	0	0.01	0.01	0.249098	0.928688
102636547	'Gm33583'	lncRNA	0.0566667	0.136667	0.04	0.11	0.02	0.07	0.19	0.15	0.138061	0.832528
102636549	'Gm33585'	lncRNA	0	0.00333333	0	0	0	0.01	0	0	2.62782	0.452907
102636550	'Gm33586'	lncRNA	0.15	0.16	0.04	0.08	0.33	0.05	0.28	0.15	0.112167	0.923295
102636553	'Gm33588'	lncRNA	0	0	0	0	0	0	0	0
102636557	'Gm33591'	lncRNA	0.63	1.16667	1.08	0.47	0.34	0.97	1.37	1.16	0.831301	0.0964312
102636564	'Gm33595'	lncRNA	0.04	0.02	0	0	0.12	0.03	0.03	0	-1.2533	0.640589
102636567	'Gm33597'	lncRNA	0.00333333	0.00333333	0.01	0	0	0.01	0	0	-0.250873	0.950976
102636575	'Gm14862'	lncRNA	0.103333	0.0833333	0.15	0.12	0.04	0.05	0.1	0.1	-0.623797	0.532173
102636578	'Gm33605'	lncRNA	1.16667	0.883333	1.48	1.15	0.87	0.67	0.98	1	-0.584367	0.0531455
102636582	'Gm26555'	lncRNA	0.0433333	0.05	0.03	0.04	0.06	0.03	0.07	0.05	-0.173333	0.78662
102636587	'Gm33609'	lncRNA	0.0233333	0.0166667	0	0.01	0.06	0	0.01	0.04	-1.22052	0.595608
102636590	'AV205837'	lncRNA	0	0.01	0	0	0	0	0.03	0	1.54378	0.702621
102636601	'Gm33620'	lncRNA	0.0266667	0	0	0	0.08	0	0	0	-2.08756	0.605326
102636604	'Gm33622'	lncRNA	0.36	0.213333	0.17	0.44	0.47	0.04	0.24	0.36	-0.597107	0.477508
102636606	'Gm33624'	lncRNA	0	0.00333333	0	0	0	0.01	0	0	0.710899	0.861693
102636612	'Gm33628'	lncRNA	0.0166667	0.0166667	0	0.05	0	0	0.05	0	-0.250873	0.950976
102636620	'Gm15326'	lncRNA	0.0666667	0.0466667	0.03	0.07	0.1	0.04	0	0.1	-0.614512	0.691444
102636625	'Gm33636'	lncRNA	0.00333333	0.02	0	0.01	0	0.01	0.03	0.02	2.43477	0.262279
102636630	'Gm33641'	lncRNA	0	0.0633333	0	0	0	0	0.01	0.18	3.23002	0.294595
102636635	'Gm33645'	lncRNA	0	0.02	0	0	0	0.06	0	0	0.710899	0.861693
102636636	'Gm33646'	lncRNA	0	0.0133333	0	0	0	0	0.04	0	0.710899	0.861693
102636637	'Gm33647'	lncRNA	0.00666667	0.0166667	0	0.02	0	0.05	0	0	0.805683	0.797807
102636639	'Gm33648'	lncRNA	0.00333333	0.0133333	0	0	0.01	0.04	0	0	1.65349	0.61997
102636640	'Gm33649'	lncRNA	0.253333	0.24	0.26	0.27	0.23	0.16	0.29	0.27	-0.284269	0.197874
102636641	'Gm26618'	lncRNA	0.02	0.00666667	0.05	0.01	0	0	0	0.02	-0.212144	0.943277
102636647	'Gm33655'	lncRNA	0	0.0166667	0	0	0	0	0.05	0	1.54378	0.702621
102636658	'Gm33663'	lncRNA	0.0133333	0.0266667	0	0.04	0	0.04	0.04	0	0.766446	0.771645
102636662	'Gm33667'	lncRNA	0.126667	0.376667	0.14	0.18	0.06	0.28	0.59	0.26	1.3224	0.251329
102636668	'Gm33671'	lncRNA	0	0.00666667	0	0	0	0	0.02	0	0.710899	0.861693
102636671	'Gm33674'	lncRNA	0	0	0	0	0	0	0	0
102636672	'Gm33675'	lncRNA	0.0166667	0.00666667	0	0.05	0	0.02	0	0	-1.21265	0.766326
102636676	'Gm33679'	lncRNA	0.263333	0.143333	0.16	0.35	0.28	0.13	0.15	0.15	-1.45192	0.373643
102636679	'Gm33682'	lncRNA	0.113333	0.09	0.17	0.03	0.14	0.08	0.16	0.03	-0.475554	0.615236
102636681	'Gm11342'	lncRNA	0.02	0	0.06	0	0	0	0	0	-1.21265	0.766326
102636691	'Gm29243'	lncRNA	0	0.103333	0	0	0	0.31	0	0	0.710899	0.861693
102636694	'Gm33694'	lncRNA	0.02	0.0766667	0	0	0.06	0	0.18	0.05	-0.019308	0.992823
102636699	'Gm33699'	lncRNA	0.0633333	0.653333	0.11	0.08	0	0.39	0.61	0.96	3.22779	0.000161103
102636700	'Gm19531'	lncRNA	0.00333333	0.00333333	0.01	0	0	0	0	0.01	-0.268742	0.93793
102636705	'Gm33703'	lncRNA	0.12	0.143333	0.02	0.21	0.13	0.16	0.16	0.11	0.00491858	0.995159
102636706	'Gm33704'	lncRNA	0.0333333	0	0.1	0	0	0	0	0	-1.21265	0.766326
102636716	'Gm33712'	lncRNA	0.00333333	0.03	0	0	0.01	0.05	0.01	0.03	1.64744	0.504327
102636729	'Gm33721'	lncRNA	0.0733333	1.15	0.08	0.04	0.1	0.5	0.98	1.97	4.08909	9.48397e-18
102636731	'Gm33723'	lncRNA	0.00666667	0.0166667	0	0.02	0	0	0.05	0	1.1657	0.746139
102636732	'Gm33724'	lncRNA	0.253333	0.163333	0.02	0.68	0.06	0.21	0.25	0.03	-1.73715	0.10417
102636735	'Gm33725'	lncRNA	0.02	0	0	0	0.06	0	0	0	-2.08756	0.605326
102636740	'Gm33730'	lncRNA	0.00666667	0.01	0	0.02	0	0.03	0	0	0.653151	0.866654
102636743	'Gm33732'	lncRNA	0	0.01	0	0	0	0	0.03	0	2.1258	0.594985
102636745	'Gm33733'	lncRNA	0.233333	0.156667	0.17	0.3	0.23	0.06	0.2	0.21	-0.801342	0.119311
102636754	'Gm33738'	lncRNA	0.0633333	0	0.02	0.17	0	0	0	0	-2.12046	0.599385
102636755	'Gm15323'	lncRNA	0	0	0	0	0	0	0	0
102636760	'Gm33742'	lncRNA	1.12333	1.65333	1.37	1.2	0.8	0.49	1.81	2.66	-0.246884	0.507564
102636765	'Gm33746'	lncRNA	0.00333333	0	0.01	0	0	0	0	0	-1.21265	0.766326
102636766	'Gm33747'	lncRNA	0.02	0.00666667	0	0.04	0.02	0.02	0	0	-0.615777	0.807728
102636781	'Gm16069'	lncRNA	0.0633333	0.0433333	0.07	0.09	0.03	0.1	0	0.03	-0.449264	0.786158
102636785	'Gm33760'	lncRNA	0	0.0366667	0	0	0	0	0	0.11	2.66602	0.501897
102636794	'Gm33767'	lncRNA	0.02	0	0	0.02	0.04	0	0	0	-2.66126	0.469072
102636799	'Gm33771'	lncRNA	0.0733333	0.116667	0.07	0.07	0.08	0.1	0.14	0.11	0.53576	0.151369
102636811	'Gm33780'	lncRNA	0.02	0.0166667	0.06	0	0	0.05	0	0	-0.250873	0.950976
102636813	'Gm33782'	lncRNA	0.03	0.0166667	0	0.09	0	0	0	0.05	0.699736	0.856223
102636818	'Gm33784'	lncRNA	0.15	0.0766667	0.11	0	0.34	0.16	0.07	0	-1.15625	0.487771
102636819	'Gm33785'	lncRNA	0.0166667	0.0166667	0.05	0	0	0	0.05	0	-0.250873	0.950976
102636820	'Gm33786'	lncRNA	0.0233333	0.0166667	0.07	0	0	0	0.05	0	-0.967925	0.764686
102636830	'Gm33790'	lncRNA	0.113333	0.0833333	0.18	0.1	0.06	0	0.17	0.08	-0.876055	0.614471
102636835	'Gm33795'	lncRNA	0.01	0.00333333	0.03	0	0	0	0.01	0	-1.80636	0.597218
102636836	'Gm17202'	lncRNA	0.0766667	0.0366667	0.07	0.15	0.01	0	0.1	0.01	-1.56423	0.253755
102636838	'Gm33797'	lncRNA	9.45	9.83667	9.53	9.41	9.41	6.66	12.03	10.82	-0.151308	0.496691
102636840	'Gm33799'	lncRNA	0.27	0.0866667	0.35	0.17	0.29	0.03	0.16	0.07	-1.86449	0.0422364
102636841	'LOC102636841'	lncRNA	0	0.00666667	0	0	0	0	0.01	0.01
102636843	'Gm33800'	lncRNA	0.00666667	0.06	0	0	0.02	0	0.17	0.01	2.03392	0.382811
102636848	'Gm33804'	lncRNA	0.5	0.406667	0.48	0.41	0.61	0.15	0.54	0.53	-0.530788	0.580687
102636849	'Gm14170'	lncRNA	0.0566667	0.06	0.1	0.01	0.06	0.09	0.07	0.02	-0.165098	0.892475
102636861	'Gm33814'	lncRNA	0	0.00666667	0	0	0	0	0.02	0	0.710899	0.861693
102636866	'Gm33819'	lncRNA	0	0.03	0	0	0	0.04	0.05	0	1.57972	0.695801
102636872	'Gm33823'	lncRNA	0.00666667	0.00666667	0	0.01	0.01	0.01	0.01	0	-2.07188	0.608165
102636877	'Gm33827'	lncRNA	0.0466667	0.03	0.12	0.02	0	0.02	0.07	0	-0.835067	0.669813
102636892	'Gm33841'	lncRNA	0.156667	0.126667	0.06	0.18	0.23	0.05	0.12	0.21	-0.416395	0.645872
102636895	'Gm33843'	lncRNA	0.0266667	0.0333333	0	0	0.08	0	0	0.1	-0.174057	0.951593
102636896	'2410080I02Rik'	lncRNA	0.533333	0.67	0.6	0.18	0.82	0.52	0.96	0.53	0.0922082	0.879142
102636898	'Gm33845'	lncRNA	0.433333	0.37	0.25	0.8	0.25	0.52	0.47	0.12	-0.46737	0.559776
102636903	'Gm17039'	lncRNA	0.00666667	0.00666667	0.01	0.01	0	0.01	0.01	0	0.148077	0.945873
102636904	'Gm33849'	lncRNA	0.0433333	0.0466667	0	0.13	0	0.04	0.05	0.05	-0.205305	0.930285
102636905	'Gm26908'	lncRNA	2.94	3.17667	2.84	3.23	2.75	2.28	4.58	2.67	-0.00736524	0.977228
102636915	'Gm33856'	lncRNA	0	0.00333333	0	0	0	0.01	0	0	0.653118	0.864926
102636917	'Gm33858'	lncRNA	0.0166667	0.15	0	0.03	0.02	0.17	0.23	0.05	2.34405	0.0925681
102636919	'Gm15199'	lncRNA	0.03	0.0233333	0	0.09	0	0.03	0.04	0	0.619979	0.851558
102636923	'Gm33862'	lncRNA	0.156667	0.11	0.04	0.05	0.38	0.05	0	0.28	-0.769437	0.63429
102636926	'Gm33864'	lncRNA	0.0466667	0.12	0.05	0.06	0.03	0.1	0.15	0.11	1.10333	0.249412
102636929	'Gm33867'	lncRNA	0.00666667	0.01	0	0	0.02	0.02	0.01	0	1.21536	0.686605
102636934	'Gm12707'	lncRNA	0	0.02	0	0	0	0.06	0	0	1.61501	0.689124
102636939	'Gm33873'	lncRNA	0	0.00666667	0	0	0	0	0.02	0	0.710899	0.861693
102636940	'Gm28209'	lncRNA	0.03	0.0833333	0.09	0	0	0	0	0.25	1.28612	0.713422
102636942	'Gm33875'	lncRNA	0.173333	0.136667	0.14	0.12	0.26	0	0.07	0.34	-0.225549	0.905371
102636944	'Gm33877'	lncRNA	0.423333	0.686667	0.45	0.45	0.37	0.46	1.11	0.49	0.467577	0.303447
102636945	'Gm26747'	lncRNA	0.18	0.31	0.19	0.13	0.22	0.16	0.59	0.18	0.0974875	0.894781
102636964	'Gm33889'	lncRNA	0.00666667	0	0	0	0.02	0	0	0	-1.21265	0.766326
102636965	'Gm33890'	lncRNA	0.913333	0.606667	0.73	0.9	1.11	0.13	0.84	0.85	-0.912039	0.225373
102636974	'Gm33898'	lncRNA	0	0	0	0	0	0	0	0
102636980	'Gm29538'	lncRNA	0	0.0533333	0	0	0	0.16	0	0	1.61501	0.689124
102636983	'Gm33905'	lncRNA	0.04	0.03	0.12	0	0	0.02	0.02	0.05	-0.304114	0.886806
102636986	'Gm15755'	lncRNA	0.103333	0	0	0.31	0	0	0	0	-2.63857	0.509271
102636992	'Gm33910'	lncRNA	0.116667	0	0.09	0.26	0	0	0	0	-3.40298	0.273921
102637007	'Gm33922'	lncRNA	0.0533333	0.0866667	0.12	0.04	0	0.11	0.15	0	0.489321	0.799332
102637008	'Gm33923'	lncRNA	0.0633333	0.0766667	0	0.05	0.14	0.09	0	0.14	0.222844	0.899314
102637009	'Gm33924'	lncRNA	0.42	0.08	1.26	0	0	0.11	0	0.13	-0.877968	0.75198
102637011	'Gm33926'	lncRNA	0.01	0.01	0.03	0	0	0	0.03	0	-0.250873	0.950976
102637026	'Gm33938'	lncRNA	0.0133333	0.0233333	0	0.04	0	0.02	0.02	0.03	0.675901	0.684471
102637028	'Gm33940'	lncRNA	0.0333333	0	0.01	0.01	0.08	0	0	0	-2.69445	0.382955
102637033	'Gm33944'	lncRNA	0.396667	0.2	0.47	0.03	0.69	0.26	0.07	0.27	-1.12706	0.284205
102637034	'Gm33945'	lncRNA	0.00666667	0	0	0	0.02	0	0	0	-1.21265	0.766326
102637038	'Banf2os'	lncRNA	0.0733333	0.0766667	0.07	0.08	0.07	0.05	0.1	0.08	-0.321755	0.527189
102637042	'Gm33951'	lncRNA	0.00666667	0	0.02	0	0	0	0	0	-1.21265	0.766326
102637053	'Gm33959'	lncRNA	0	0.0333333	0	0	0	0.03	0	0.07	2.23304	0.56114
102637063	'Gm33968'	lncRNA	0	0.00666667	0	0	0	0	0.02	0	0.710899	0.861693
102637067	'Gm33971'	lncRNA	0.0233333	0.0733333	0.04	0.03	0	0.06	0.08	0.08	1.32828	0.486002
102637069	'Gm33973'	lncRNA	0.07	0.0233333	0.13	0.04	0.04	0.03	0	0.04	-1.57901	0.43035
102637071	'Gm33974'	lncRNA	0.0166667	0	0	0	0.05	0	0	0	-2.08756	0.605326
102637077	'Gm33979'	lncRNA	0.07	0	0.07	0.06	0.08	0	0	0	-3.10416	0.267406
102637085	'Gm33987'	lncRNA	0.0266667	0.31	0	0.08	0	0.2	0.03	0.7	3.24081	0.0413594
102637089	'Gm33991'	lncRNA	0.563333	1.22	0.65	0.74	0.3	0.51	0.52	2.63	0.804447	0.296765
102637093	'Gm33993'	lncRNA	0	0.00666667	0	0	0	0	0.02	0	0.710899	0.861693
102637100	'Gm26911'	lncRNA	0.00333333	0	0	0	0.01	0	0	0	-1.28819	0.304177
102637112	'Gm34006'	lncRNA	0	0	0	0	0	0	0	0
102637113	'Gm34007'	lncRNA	0	0	0	0	0	0	0	0
102637122	'Gm34014'	lncRNA	1.03667	0.57	0.34	1.25	1.52	0.3	1.04	0.37	-1.12449	0.118321
102637126	'Gm34016'	lncRNA	0.0133333	0.133333	0	0.04	0	0.04	0.05	0.31	2.81954	0.076645
102637131	'Gm12976'	lncRNA	1.26333	0.856667	0.94	1.78	1.07	0.28	1.5	0.79	-0.151763	0.823402
102637132	'Gm34019'	lncRNA	0.0233333	0	0	0.07	0	0	0	0	-1.21265	0.766326
102637133	'Gm34020'	lncRNA	0.01	0.0466667	0.03	0	0	0.01	0.11	0.02	2.25024	0.242245
102637140	'Gm34026'	lncRNA	0	0.01	0	0	0	0	0.03	0	0.710899	0.861693
102637142	'Gm12326'	lncRNA	0	0	0	0	0	0	0	0
102637146	'Gm34030'	lncRNA	0.03	0.123333	0.09	0	0	0.21	0	0.16	1.99393	0.448712
102637148	'Gm34032'	lncRNA	0.196667	0.216667	0.2	0.18	0.21	0.13	0.43	0.09	-0.106256	0.830011
102637151	'Gm34035'	lncRNA	0.106667	0.15	0.09	0.16	0.07	0.14	0.14	0.17	0.199792	0.763102
102637161	'Gm34045'	lncRNA	0	0.0266667	0	0	0	0	0.08	0	0.710899	0.861693
102637167	'Gm34050'	lncRNA	1.49333	3.56333	1.28	1.7	1.5	3.66	2.36	4.67	1.06505	0.00119442
102637169	'Gm34052'	lncRNA	0	0	0	0	0	0	0	0
102637177	'Gm34056'	lncRNA	0	0.04	0	0	0	0	0.12	0	0.710899	0.861693
102637178	'Gm34057'	lncRNA	0.0433333	0.05	0.04	0.03	0.06	0.02	0.07	0.06	0.115578	0.895325
102637179	'Gm34058'	lncRNA	0.12	0.39	0	0.29	0.07	0	0.78	0.39	-0.234837	0.919017
102637182	'Gm34059'	lncRNA	0	0.00666667	0	0	0	0	0.02	0
102637184	'Gm34061'	lncRNA	0	0	0	0	0	0	0	0
102637188	'Gm34065'	lncRNA	0.0166667	0.0266667	0.01	0.04	0	0.03	0.05	0	0.948375	0.633534
102637194	'Gm34069'	lncRNA	0.0266667	0.0266667	0.05	0.02	0.01	0.03	0.04	0.01	-0.273374	0.837586
102637204	'Gm34077'	lncRNA	0.06	0.06	0.18	0	0	0.09	0.06	0.03	0.836818	0.510924
102637206	'Gm34079'	lncRNA	0.03	0.0166667	0.02	0.01	0.06	0.03	0.01	0.01	-1.41195	0.216956
102637209	'Gm34081'	lncRNA	0.0366667	0.0433333	0.02	0.05	0.04	0.03	0.08	0.02	-0.44335	0.672173
102637213	'Gm34084'	lncRNA	0.163333	0.183333	0.11	0	0.38	0.17	0.09	0.29	0.243495	0.881481
102637216	'Gm34086'	lncRNA	0.0433333	0.0166667	0.08	0.01	0.04	0.01	0.01	0.03	0.436408	0.766294
102637221	'Gm34090'	lncRNA	0.0133333	0.0366667	0.01	0.01	0.02	0.03	0.06	0.02	1.19178	0.193103
102637233	'Gm34102'	lncRNA	0.156667	0.0966667	0.03	0.37	0.07	0.09	0.15	0.05	-0.555185	0.637417
102637240	'Gm34107'	lncRNA	0	0.00666667	0	0	0	0	0	0.02	0.710899	0.861693
102637243	'Gm34110'	lncRNA	0.0166667	0.0166667	0.01	0.02	0.02	0	0.02	0.03	0.242447	0.852627
102637248	'Gm34114'	lncRNA	0.0266667	0	0.08	0	0	0	0	0	-2.18279	0.588195
102637250	'Gm11946'	lncRNA	0.06	0.0233333	0.18	0	0	0.01	0.05	0.01	-0.304114	0.886806
102637254	'Gm34119'	lncRNA	0.746667	1.89	1.39	0.54	0.31	1.52	1.95	2.2	1.68094	0.0015267
102637256	'Gm34121'	lncRNA	0.323333	0.586667	0.39	0.36	0.22	0.73	0.72	0.31	0.0680002	0.886569
102637270	'Gm34130'	lncRNA	0.146667	0	0	0	0.44	0	0	0	-3.67072	0.300594
102637278	'Gm13017'	lncRNA	0.136667	0.0566667	0.13	0.17	0.11	0.17	0	0	-3.15377	0.110424
102637289	'Gm34140'	lncRNA	0.01	0.0233333	0.02	0.01	0	0.01	0.02	0.04	1.33062	0.423146
102637300	'Gm34147'	lncRNA	0.23	0.0566667	0.43	0.01	0.25	0.03	0.05	0.09	-0.299542	0.709051
102637304	'Gm34150'	lncRNA	0.406667	0.176667	0.18	1.01	0.03	0.09	0.28	0.16	-0.680442	0.542768
102637309	'Gm34154'	lncRNA	0.0233333	0	0	0	0.07	0	0	0	-1.21265	0.766326
102637311	'Gm34156'	lncRNA	0	0	0	0	0	0	0	0
102637313	'Gm34157'	lncRNA	0	0	0	0	0	0	0	0
102637315	'Gm34159'	lncRNA	0.09	0.126667	0.18	0.04	0.05	0.04	0.13	0.21	0.312063	0.714441
102637331	'Gm34170'	lncRNA	0	0.0466667	0	0	0	0	0.14	0	1.54378	0.702621
102637333	'Gm34172'	lncRNA	0	0	0	0	0	0	0	0
102637341	'Gm34177'	lncRNA	0.0166667	0.0733333	0	0	0.05	0.17	0	0.05	1.98469	0.462441
102637343	'Gm34178'	lncRNA	0	0.00666667	0	0	0	0.01	0	0.01	2.23304	0.56114
102637345	'Gm34180'	lncRNA	0	0.01	0	0	0	0	0.03	0	0.710899	0.861693
102637346	'Gm34181'	lncRNA	0.04	0.143333	0	0.12	0	0.19	0.24	0	1.09731	0.600412
102637350	'Gm34185'	lncRNA	0.0433333	0	0.13	0	0	0	0	0	-1.21265	0.766326
102637351	'Gm34186'	lncRNA	0.0166667	0.00666667	0	0.05	0	0.02	0	0	-1.09524	0.774817
102637354	'Gm15886'	lncRNA	0.00666667	0.00666667	0.01	0.01	0	0	0	0.02	-0.212144	0.943277
102637355	'Gm34189'	lncRNA	0	0.00666667	0	0	0	0	0.02	0	0.710899	0.861693
102637364	'Gm34194'	lncRNA	0.00666667	0.17	0.01	0.01	0	0.03	0.3	0.18	3.0492	0.0432988
102637368	'Gm34197'	lncRNA	0.0733333	0.0733333	0.15	0.01	0.06	0.04	0.09	0.09	-0.185551	0.866034
102637370	'Gm34199'	lncRNA	0.0666667	0.1	0.03	0.05	0.12	0.1	0.15	0.05	0.407554	0.549369
102637376	'Gm34204'	lncRNA	0.34	0.28	0.36	0.24	0.42	0.21	0.34	0.29	-0.438741	0.356874
102637379	'Gm34207'	lncRNA	0	0	0	0	0	0	0	0
102637389	'Gm13021'	lncRNA	3.33333	4.67667	3.72	1.84	4.44	3.22	3.47	7.34	-0.220557	0.636961
102637398	'Gm34218'	lncRNA	0.0333333	0.0466667	0.02	0.05	0.03	0.02	0.07	0.05	0.434596	0.768021
102637404	'Gm26008'	lncRNA	0.24	0.21	0.31	0.12	0.29	0.18	0.18	0.27	-0.546882	0.318887
102637406	'Gm34223'	lncRNA	0.153333	0.126667	0.19	0.15	0.12	0.06	0.2	0.12	-0.327737	0.525488
102637410	'Gm34225'	lncRNA	0.03	0.0166667	0	0	0.09	0.05	0	0	-0.807265	0.80432
102637411	'Gm38498'	lncRNA	3.86667	1.89	3.78	4.51	3.31	0.91	2.58	2.18	-1.26436	0.000521692
102637420	'Gm34230'	lncRNA	0	0.02	0	0	0	0	0	0.06	2.24968	0.572985
102637422	'Gm34232'	lncRNA	0.146667	0.183333	0.14	0.19	0.11	0.12	0.26	0.17	0.120477	0.730825
102637425	'Gm34235'	lncRNA	0.836667	0.88	0.7	1.6	0.21	1.53	0.78	0.33	-0.123745	0.901063
102637427	'Gm34237'	lncRNA	0.243333	0.08	0.34	0.15	0.24	0.04	0	0.2	-1.82024	0.183402
102637436	'Gm26560'	lncRNA	0	0	0	0	0	0	0	0
102637438	'Gm34245'	lncRNA	0.00333333	0.00666667	0.01	0	0	0	0.02	0	1.16588	0.74361
102637443	'Gm34249'	lncRNA	0.0866667	0.05	0.11	0.05	0.1	0.04	0.06	0.05	-1.01407	0.190666
102637447	'Gm34253'	lncRNA	0	0.04	0	0	0	0	0.1	0.02	2.57257	0.467975
102637450	'Gm34255'	lncRNA	0.606667	0.543333	0.66	0.49	0.67	0.36	0.37	0.9	-0.313311	0.51446
102637452	'Gm34256'	lncRNA	0.04	0.01	0	0	0.12	0.01	0.02	0	-2.44688	0.426226
102637464	'Gm34267'	lncRNA	0.236667	0.573333	0.16	0.25	0.3	0.47	0.43	0.82	1.11762	0.09038
102637465	'Gm34268'	lncRNA	0.0833333	0.01	0.15	0	0.1	0.02	0.01	0	-2.13652	0.317849
102637466	'Gm34269'	lncRNA	0.00333333	0	0	0.01	0	0	0	0	-1.21265	0.766326
102637485	'Gm34280'	lncRNA	0.113333	0.123333	0.11	0.19	0.04	0.1	0.05	0.22	0.199144	0.822221
102637487	'Gm34282'	lncRNA	0.00333333	0	0	0	0.01	0	0	0	-1.21265	0.766326
102637489	'Gm34283'	lncRNA	0.02	0.01	0.02	0.01	0.03	0.01	0	0.02	-1.23789	0.347826
102637490	'Gm34284'	lncRNA	0.0566667	0	0	0	0.17	0	0	0	-2.08756	0.605326
102637491	'4930556I23Rik'	lncRNA	0	0	0	0	0	0	0	0
102637493	'Gm34286'	lncRNA	0.0133333	0.0233333	0	0.02	0.02	0.01	0.06	0	0.475484	0.826297
102637497	'Gm34289'	lncRNA	0.0333333	0.00666667	0.07	0	0.03	0.01	0	0.01	-1.25171	0.583674
102637500	'Gm34292'	lncRNA	0.133333	0.126667	0.13	0.16	0.11	0.23	0.03	0.12	-0.758656	0.38755
102637503	'Gm34295'	lncRNA	32.5567	36.2633	22.83	28.98	45.86	20.49	45.82	42.48	-0.192302	0.650312
102637515	'Gm19417'	lncRNA	0.1	0.0433333	0.11	0.09	0.1	0.05	0.03	0.05	-1.36608	9.30539e-05
102637517	'Gm34305'	lncRNA	0.25	0.276667	0.28	0.23	0.24	0.19	0.21	0.43	0.487384	0.559753
102637521	'Gm15736'	lncRNA	0.07	0	0.21	0	0	0	0	0	-3.18776	0.419985
102637526	'Gm34312'	lncRNA	0.0266667	0	0	0	0.08	0	0	0	-2.08756	0.605326
102637529	'Gm34315'	lncRNA	0.03	0.0433333	0.09	0	0	0	0.13	0	-0.250873	0.950976
102637530	'Gm34316'	lncRNA	0.03	0.0166667	0.05	0.02	0.02	0.02	0.03	0	-1.28503	0.537946
102637536	'Gm34320'	lncRNA	0	0.00666667	0	0	0	0	0.02	0	1.54378	0.702621
102637537	'Gm34321'	lncRNA	0.09	0.133333	0.12	0.09	0.06	0.09	0.17	0.14	0.378281	0.490146
102637538	'Gm34322'	lncRNA	0	0	0	0	0	0	0	0
102637540	'Gm34323'	lncRNA	0	0.03	0	0	0	0.09	0	0	0.710899	0.861693
102637541	'Gm34324'	lncRNA	0.00333333	0	0	0	0.01	0	0	0	-1.21265	0.766326
102637543	'Gm34325'	lncRNA	0	0.01	0	0	0	0.03	0	0	0.710899	0.861693
102637545	'Gm34327'	lncRNA	0	0.00333333	0	0	0	0.01	0	0	0.710899	0.861693
102637547	'Gm34328'	lncRNA	0.116667	0.226667	0.35	0	0	0	0	0.68	0.699502	0.854455
102637555	'Gm34333'	lncRNA	0.326667	1.05333	0.38	0.45	0.15	0.73	1.27	1.16	1.91722	0.0182957
102637557	'Gm34335'	lncRNA	0	0	0	0	0	0	0	0
102637567	'Gm34343'	lncRNA	0.02	0.0266667	0.06	0	0	0.02	0.05	0.01	0.469005	0.808922
102637568	'Gm34344'	lncRNA	0	0.03	0	0	0	0	0.09	0	0.710899	0.861693
102637570	'Gm34346'	lncRNA	0.116667	0.05	0.24	0.09	0.02	0.05	0.07	0.03	0.0858009	0.91557
102637574	'Gm34349'	lncRNA	0.103333	0.203333	0.1	0.07	0.14	0.1	0.15	0.36	0.766089	0.414544
102637575	'Gm34350'	lncRNA	0.03	0.01	0	0.01	0.08	0	0	0.03	-1.76561	0.470046
102637582	'Gm34353'	lncRNA	11.24	9.77667	10.18	10.94	12.6	6.77	10.04	12.52	-0.395594	0.10056
102637583	'Gm34354'	lncRNA	0.26	0.2	0.22	0.23	0.33	0.12	0.24	0.24	-0.617827	0.0716312
102637590	'Gm34360'	lncRNA	0.0633333	0.0266667	0.13	0	0.06	0	0.06	0.02	-1.77241	0.543407
102637598	'Gm34365'	lncRNA	0.05	0	0	0	0.15	0	0	0	-3.086	0.437411
102637607	'Gm34372'	lncRNA	0	0	0	0	0	0	0	0
102637611	'Gm34375'	lncRNA	0	0	0	0	0	0	0	0
102637612	'Gm34376'	lncRNA	0.0133333	0.0233333	0.02	0	0.02	0	0.07	0	0.251259	0.92957
102637613	'Gm12092'	lncRNA	0	0.00666667	0	0	0	0	0.01	0.01	1.60392	0.691221
102637627	'Gm34389'	lncRNA	0.0633333	0.0933333	0	0.05	0.14	0.02	0.11	0.15	0.393857	0.731394
102637630	'Gm34392'	lncRNA	0.203333	0	0.32	0	0.29	0	0	0	-2.13576	0.596631
102637640	'Gm12506'	lncRNA	0.0433333	0.02	0.02	0.01	0.1	0.01	0.02	0.03	0.122898	0.9256
102637642	'Gm34402'	lncRNA	0.436667	0.43	0.48	0.49	0.34	0.35	0.54	0.4	-0.217792	0.499731
102637643	'Gm34403'	lncRNA	0.08	0.0566667	0.24	0	0	0	0.1	0.07	-0.825086	0.70706
102637660	'Gm34414'	lncRNA	0.1	0.13	0.08	0.12	0.1	0.22	0.09	0.08	0.232923	0.69259
102637662	'Gm34416'	lncRNA	0.00666667	0	0	0.02	0	0	0	0	-1.21265	0.766326
102637672	'Gm26787'	lncRNA	0.143333	0.183333	0.1	0.2	0.13	0.15	0.18	0.22	0.14476	0.893215
102637674	'Gm34425'	lncRNA	0	0.123333	0	0	0	0.06	0.27	0.04	3.8912	0.0866719
102637682	'Gm26682'	lncRNA	0.0933333	0.116667	0.1	0.05	0.13	0.07	0.1	0.18	-0.0659251	0.944619
102637683	'Gm34431'	lncRNA	0.0366667	0.103333	0.04	0.05	0.02	0.09	0.13	0.09	1.22858	0.115465
102637693	'Gm26512'	lncRNA	0.376667	0.62	0.41	0.48	0.24	0.55	0.78	0.53	0.504911	0.374025
102637699	'Gm34442'	lncRNA	0.0366667	0.0333333	0.06	0	0.05	0.03	0	0.07	0.347895	0.887353
102637707	'Gm34448'	lncRNA	0.0233333	0.0933333	0	0.07	0	0	0.14	0.14	-0.20215	0.926443
102637709	'Gm34450'	lncRNA	0.0133333	0.00333333	0	0.02	0.02	0	0.01	0	-0.811201	0.740911
102637710	'Gm34451'	lncRNA	0.243333	0.363333	0.26	0.36	0.11	0.32	0.33	0.44	0.39245	0.409393
102637715	'Gm34455'	lncRNA	0.103333	0.06	0.16	0.01	0.14	0.12	0.02	0.04	0.152287	0.913504
102637718	'Gm34458'	lncRNA	0	0.00666667	0	0	0	0	0.02	0	0.710899	0.861693
102637719	'Gm38500'	lncRNA	0.48	0.29	0.34	0.33	0.77	0.16	0.3	0.41	-0.93694	0.10549
102637720	'Gm16244'	lncRNA	0.08	0.04	0.16	0.08	0	0.04	0.04	0.04	-1.27053	0.340641
102637724	'Gm34462'	lncRNA	0.18	0.166667	0.19	0.19	0.16	0.08	0.2	0.22	-0.275445	0.629068
102637730	'Gm34466'	lncRNA	0	0	0	0	0	0	0	0
102637734	'Gm34470'	lncRNA	0.02	0.0566667	0	0	0.06	0.11	0.06	0	1.21536	0.686605
102637735	'Gm34471'	lncRNA	0.06	0.06	0.06	0.06	0.06	0.05	0.09	0.04	-0.21528	0.757194
102637738	'Gm34472'	lncRNA	0.3	0.156667	0.11	0.26	0.53	0.16	0.24	0.07	-1.02154	0.217868
102637740	'Gm34474'	lncRNA	0.23	0	0.28	0.41	0	0	0	0	-3.08791	0.353459
102637752	'Gm34483'	lncRNA	16.8733	9.79333	19.76	12.37	18.49	7.52	12.07	9.79	-0.974919	1.77279e-05
102637753	'Gm34484'	lncRNA	0.33	0.316667	0.39	0.15	0.45	0.41	0.26	0.28	-0.419996	0.397826
102637756	'Gm34486'	lncRNA	0.123333	0.03	0.05	0.04	0.28	0	0	0.09	-2.20138	0.280934
102637759	'Gm34489'	lncRNA	0	0	0	0	0	0	0	0
102637760	'Gm34490'	lncRNA	2.79667	0.323333	3.24	1.98	3.17	0.58	0.2	0.19	-3.23779	1.58159e-08
102637763	'Gm12843'	lncRNA	0.0466667	0.02	0.04	0.01	0.09	0.02	0.02	0.02	-1.68879	0.0601635
102637772	'Gm34499'	lncRNA	0	0.03	0	0	0	0	0.09	0	0.710899	0.861693
102637773	'Gm34500'	lncRNA	0.00666667	0.04	0	0	0.02	0.08	0	0.04	1.25308	0.675851
102637774	'Gm34501'	lncRNA	0	0.0566667	0	0	0	0	0.17	0	1.54378	0.702621
102637775	'Gm38501'	lncRNA	1.00667	1.44	0.86	1.11	1.05	1.01	2.15	1.16	0.301425	0.338035
102637777	'Gm34503'	lncRNA	0	0	0	0	0	0	0	0
102637781	'LOC102637781'	lncRNA	0.05	0.0633333	0.07	0.08	0	0.04	0.13	0.02	0.127673	0.934962
102637785	'Gm34510'	lncRNA	0.21	0.166667	0.14	0.2	0.29	0.22	0.13	0.15	-0.395329	0.572033
102637787	'Gm26740'	lncRNA	1.59333	1.89667	2.42	0.85	1.51	1.37	2	2.32	-0.117214	0.727359
102637788	'Gm12405'	lncRNA	0.286667	0.0266667	0.07	0.66	0.13	0.02	0.06	0	-2.19969	0.0971276
102637790	'Gm34513'	lncRNA	0.01	0.00333333	0	0.02	0.01	0	0	0.01	-1.69202	0.564187
102637794	'Gm34516'	lncRNA	0	0	0	0	0	0	0	0
102637807	'Gm34526'	lncRNA	0.0166667	0	0	0.05	0	0	0	0	-1.21265	0.766326
102637810	'Gm34528'	lncRNA	0.0566667	0.04	0.15	0.02	0	0.02	0.05	0.05	-0.561772	0.745669
102637815	'Gm10589'	lncRNA	0.00333333	0	0.01	0	0	0	0	0
102637825	'Gm34538'	lncRNA	0.0433333	0.0266667	0.05	0.02	0.06	0.03	0.01	0.04	-0.857942	0.226576
102637828	'Gm12519'	lncRNA	0	0.00333333	0	0	0	0	0.01	0	0.710899	0.861693
102637832	'Gm34542'	lncRNA	0	0.07	0	0	0	0.1	0.09	0.02	3.76669	0.099029
102637841	'Gm34548'	lncRNA	0.01	0.01	0	0	0.03	0	0.03	0	-0.250873	0.950976
102637845	'Gm34552'	lncRNA	0	0.00666667	0	0	0	0.01	0.01	0	1.57972	0.695801
102637852	'Gm34558'	lncRNA	0.213333	0.0766667	0.22	0.05	0.37	0.03	0.1	0.1	-1.70037	0.166364
102637854	'Gm11496'	lncRNA	0.0133333	0.05	0	0	0.04	0.15	0	0	-0.250873	0.950976
102637855	'Gm34560'	lncRNA	0.0133333	0	0.02	0.02	0	0	0	0	-2.12046	0.599385
102637856	'Gm34561'	lncRNA	0.00333333	0.0166667	0	0.01	0	0	0.03	0.02	1.95228	0.462968
102637865	'Gm34567'	lncRNA	0.00666667	0.00666667	0	0	0.02	0	0	0.02	-0.175694	0.95466
102637870	'Gm34572'	lncRNA	0	0.00666667	0	0	0	0.02	0	0	0.710899	0.861693
[truncated: 9,281 more rows]

## Sheet: mRNA
Gene ID	Gene Symbol	Type	Blank_Group Average FPKM	Model_Group Average FPKM	Blank-1 FPKM	Blank-2 FPKM	Blank-3 FPKM	Model-1 FPKM	Model-2 FPKM	Model-3 FPKM	log2 (Model_Group / Blank_Group)	Pvalue(Model_Group / Blank_Group)
100009600	'Zglp1'	mRNA	0.133333	0.0533333	0	0.32	0.08	0	0.08	0.08	-1.66621	0.355624
100012	'Oog3'	mRNA	0	0	0	0	0	0	0	0
100017	'Ldlrap1'	mRNA	10.9533	13.72	10.37	11.45	11.04	12.85	13.01	15.3	0.173421	0.322284
100019	'Mdn1'	mRNA	2.53333	2.58333	2.35	2.74	2.51	2.15	3.01	2.59	-0.162458	0.326453
100033459	'Ifi208'	mRNA	0.566667	0.506667	1.24	0.22	0.24	0.51	0.37	0.64	-0.256638	0.670352
100034251	'Wfdc17'	mRNA	4.28333	10.49	5.63	2.89	4.33	10.67	13.12	7.68	1.07116	0.00560873
100034361	'Mfap1b'	mRNA	4.38333	5.18667	6.28	3.92	2.95	4.68	5.85	5.03	0.0666793	0.817034
100034748	'A930017K11Rik'	mRNA	0.00666667	0	0	0.02	0	0	0	0	-2.05607	0.611033
100036521	'Umad1'	mRNA	4.78333	4.93	5.12	5.06	4.17	5.28	4.7	4.81	-0.168072	0.45585
100036568	'Gm3373'	mRNA	0.01	0.03	0.03	0	0	0	0.09	0	0.201657	0.951086
100037258	'Dnajc3'	mRNA	31.9667	26.0733	29.11	32.53	34.26	26.9	27.67	23.65	-0.460035	0.010734
100037278	'Niban3'	mRNA	0.22	0.306667	0.29	0.23	0.14	0.21	0.31	0.4	0.203524	0.684097
100037282	'Rsph3b'	mRNA	15.3833	17.17	17.32	11.61	17.22	14.39	22.02	15.1	-0.00173408	0.993393
100037283	'Rnaset2a'	mRNA	47.0367	54.0067	37.44	52.84	50.83	55.76	56.53	49.73	0.01196	0.956341
100038347	'Fam174b'	mRNA	1.53	2.33667	3.11	0.84	0.64	2.64	1.93	2.44	0.477354	0.353838
100038514	'Gm11837'	mRNA	1.63333	1.08333	1.91	1.22	1.77	0.68	1	1.57	-0.926767	0.0388772
100038538	'Gm10767'	mRNA	0.0933333	0.183333	0.01	0.19	0.08	0.11	0.36	0.08	0.706725	0.545024
100038570	'Prcd'	mRNA	0.163333	0.19	0.18	0.15	0.16	0.16	0.32	0.09	-0.115313	0.883372
100038599	'Gm10710'	mRNA	0.00666667	0	0.02	0	0	0	0	0	-2.18279	0.588195
100038725	'Cep85l'	mRNA	34.2233	27.36	35.83	28.16	38.68	20.55	24.88	36.65	-0.392317	0.0943731
100038847	'Gm10406'	mRNA	0.00333333	0.0233333	0	0.01	0	0.05	0.02	0	1.23833	0.727944
100038882	'Isg15'	mRNA	2.53333	1.96667	3.37	2.42	1.81	1.38	2.68	1.84	-0.581668	0.163018
100038909	'Gm14548'	mRNA	0.233333	0.143333	0.24	0.06	0.4	0.12	0.27	0.04	-1.0071	0.276301
100038947	'Sirpb1c'	mRNA	0.233333	0.67	0.26	0.16	0.28	0.62	0.81	0.58	1.30294	0.0261211
100038948	'Mup9'	mRNA	25.1033	17.73	15.12	47.32	12.87	41.29	0.73	11.17	-0.590179	0.67348
100038949	'Gm1979'	mRNA	0	0	0	0	0	0	0	0
100038993	'Gm2002'	mRNA	0.00666667	0.0266667	0.02	0	0	0	0.06	0.02	1.92824	0.476378
100039008	'Mup10'	mRNA	2934.1	3255.15	2155.53	4920.43	1726.33	6120.07	329.61	3315.77	0.040173	0.971489
100039019	'Mup-ps12'	mRNA	2.29667	3.97333	0.79	4.6	1.5	6.06	0.82	5.04	0.678045	0.531507
100039028	'Mup11'	mRNA	2042.67	363.617	75.13	5542.93	509.94	1033.55	12.94	44.36	-2.57366	0.192867
100039029	'LOC100039029'	mRNA	0.00666667	0.06	0	0.02	0	0	0	0.18	0.710899	0.861693
100039045	'Gm10471'	mRNA	0.01	0.0866667	0.03	0	0	0.07	0.11	0.08	2.87984	0.0689247
100039053	'Gm2023'	mRNA	0.0433333	0.05	0.07	0.01	0.05	0.05	0.07	0.03	-0.0233549	0.979667
100039054	'Mup12'	mRNA	202.367	15.16	47.04	507.94	52.12	33.09	1.93	10.46	-3.85365	0.00772097
100039060	'Gm2026'	mRNA	0.4	0.426667	0.48	0.31	0.41	0.53	0.54	0.21	0.0428032	0.919552
100039087	'Gm2042'	mRNA	0	0	0	0	0	0	0	0
100039089	'Mup13'	mRNA	5.10667	2.96333	2.87	12.45	0	5.67	1.19	2.03	-0.928355	0.633529
100039116	'Mup14'	mRNA	2316.45	1334.44	256.11	5968.1	725.14	3514.8	61.15	427.37	-0.886874	0.576495
100039123	'Gm14295'	mRNA	2.34333	2.94	2.69	2.05	2.29	2.63	3.52	2.67	0.116658	0.58471
100039139	'Ccdc152'	mRNA	8.97333	9.12333	9.93	7.01	9.98	7.97	9.97	9.43	-0.0247154	0.902678
100039150	'Mup15'	mRNA	2040.1	365.43	218.85	5540.17	361.28	1045.82	10.27	40.2	-2.56383	0.164085
100039175	'Gm9780'	mRNA	0	0	0	0	0	0	0	0
100039177	'Mup16'	mRNA	229.57	46.9033	24.36	597.15	67.2	124.27	2.6	13.84	-2.38224	0.159092
100039192	'Tmem254c'	mRNA	25.7233	25.1067	28.51	24.75	23.91	32.86	9.36	33.1	-0.160349	0.711033
100039206	'Mup17'	mRNA	319.533	213.47	2.92	915.06	40.62	605.21	5.11	30.09	-0.670129	0.758396
100039213	'Cphx2'	mRNA	0.06	0.0366667	0.05	0.13	0	0.03	0	0.08	-0.925669	0.598197
100039227	'Duxbl2'	mRNA	0.0166667	0.01	0	0	0.05	0	0.02	0.01	-0.818881	0.770879
100039246	'Plac9b'	mRNA	2.22	3.75667	3.64	1.21	1.81	3.83	4.02	3.42	0.599083	0.142956
100039257	'Tmem254b'	mRNA	43.8133	48.3267	47.04	31.07	53.33	54.45	33.12	57.41	-0.00246861	0.99356
100039280	'Cphx3'	mRNA	0.06	0.0366667	0.05	0.13	0	0.03	0	0.08	-0.925669	0.598197
100039293	'Duxbl3'	mRNA	0.0133333	0.01	0.04	0	0	0	0.02	0.01	-0.319155	0.914617
100039315	'Gm10436'	mRNA	0	0.00666667	0	0	0	0	0	0.02	0.710899	0.861693
100039441	'Gm2237'	mRNA	0.103333	0.09	0.11	0.06	0.14	0.13	0.08	0.06	-0.255536	0.75645
100039484	'Gm2260'	mRNA	0.0233333	0.0666667	0	0.07	0	0.11	0	0.09	1.55765	0.463732
100039503	'Gm2274'	mRNA	0.0233333	0.0666667	0	0.07	0	0.11	0	0.09	1.55765	0.463732
100039596	'Tcf24'	mRNA	0.73	2.35333	1.15	0.24	0.8	2.14	2.81	2.11	1.97226	0.000121214
100039672	'Msmp'	mRNA	0.743333	1.24333	1.6	0.22	0.41	1.12	0.84	1.77	0.599357	0.442696
100039707	'Mthfsl'	mRNA	23.5467	26.42	23.59	23.67	23.38	27.49	28.41	23.36	-0.0872941	0.580516
100039781	'Hrct1'	mRNA	0.106667	0.286667	0.19	0	0.13	0.15	0.36	0.35	1.23833	0.302813
100039789	'Gm12407'	mRNA	0.156667	0.226667	0	0	0.47	0.32	0.36	0	0.0712493	0.975754
100039794	'Gm2427'	mRNA	0.106667	0.146667	0.11	0.1	0.11	0.12	0.19	0.13	0.269692	0.690235
100039795	'Ildr2'	mRNA	12.1433	10.6033	11.67	5.55	19.21	7.84	10.06	13.91	-0.450729	0.243716
100039796	'Tgtp2'	mRNA	1.38333	1.15667	1.2	2.08	0.87	1.07	1.43	0.97	-0.437081	0.254088
100039815	'Gm2436'	mRNA	0.243333	0.296667	0.35	0.18	0.2	0.36	0.4	0.13	0.116498	0.868368
100039830	'Gm2446'	mRNA	0.243333	0.296667	0.35	0.18	0.2	0.36	0.4	0.13	0.116498	0.868368
100039848	'Gm2457'	mRNA	0.17	0.46	0.25	0.12	0.14	0.54	0.39	0.45	1.47753	0.186095
100039863	'Gm13306'	mRNA	0.0166667	0	0	0.05	0	0	0	0	-1.21265	0.766326
100039939	'Gm2506'	mRNA	0.01	0.0166667	0	0.03	0	0	0.05	0	1.54378	0.702621
100039968	'Tmem35b'	mRNA	3.28333	3.39	3.57	3.35	2.93	2.67	3.66	3.84	-0.233265	0.295503
100040018	'Gmfg-ps'	mRNA	0	0.0166667	0	0	0	0	0	0.05	0.710899	0.861693
100040035	'Gm2564'	mRNA	0.17	0.46	0.25	0.12	0.14	0.54	0.39	0.45	1.47753	0.186095
100040048	'Ccl27b'	mRNA	0.07	0.04	0.15	0.03	0.03	0	0.03	0.09	-0.274013	0.874589
100040049	'Smim38'	mRNA	0.173333	0.166667	0.4	0.08	0.04	0.22	0.11	0.17	-0.151717	0.902043
100040462	'Mndal'	mRNA	6.08333	7.79667	7.46	4.19	6.6	7.13	8.58	7.68	0.226076	0.360683
100040500	'Gm2808'	mRNA	0.07	0.0466667	0.08	0.02	0.11	0.01	0.11	0.02	-0.788301	0.404964
100040531	'Dynlt1f'	mRNA	0.853333	1.47	1.21	0.71	0.64	0.81	2.11	1.49	0.480139	0.176164
100040545	'Gm2832'	mRNA	0	0.0133333	0	0	0	0.04	0	0	1.61501	0.689124
100040563	'Dynlt1c'	mRNA	2.88667	4.87667	4.72	1.18	2.76	4.48	4.24	5.91	0.600568	0.222953
100040591	'Kcnj13'	mRNA	0.00333333	0.00666667	0	0	0.01	0	0	0.02	0.69968	0.855793
100040599	'Gm15319'	mRNA	0.0866667	0.103333	0.16	0.03	0.07	0.08	0.14	0.09	0.0647709	0.944268
100040608	'Fancf'	mRNA	6.49	6.29333	5.81	6.51	7.15	6.15	5.97	6.76	-0.203175	0.30147
100040671	'Gm2897'	mRNA	0.0266667	0.02	0.06	0	0.02	0	0.06	0	-0.771435	0.759297
100040697	'Gm10340'	mRNA	0	0.0333333	0	0	0	0.1	0	0	0.710899	0.861693
100040766	'Mroh2a'	mRNA	0.13	0.18	0.08	0.18	0.13	0.2	0.11	0.23	0.211883	0.661144
100040843	'Cyp4a32'	mRNA	72.9167	95.6367	73.55	83.27	61.93	136.14	34.09	116.68	0.256323	0.564455
100040870	'Gm3005'	mRNA	0.0433333	0.05	0.12	0.01	0	0.04	0.1	0.01	0.64682	0.725437
100040923	'Gm3043'	mRNA	0.02	0	0	0.06	0	0	0	0	-1.21265	0.766326
100040944	'Gm3055'	mRNA	0.656667	0.543333	0.7	0.58	0.69	0.57	0.4	0.66	-0.0318088	0.934799
100041057	'LOC100041057'	mRNA	0.22	0.316667	0.41	0.11	0.14	0.42	0.45	0.08	0.0986858	0.914098
100041062	'Gm13286'	mRNA	0	0.06	0	0	0	0.08	0	0.1	1.63878	0.684638
100041146	'Gm15448'	mRNA	0.0966667	0.0933333	0.14	0.05	0.1	0.12	0.08	0.08	-0.338718	0.70385
100041151	'Gm3636'	mRNA	0.0733333	0.0533333	0.12	0	0.1	0.04	0.12	0	-0.737483	0.643436
100041194	'Ahnak2'	mRNA	0.33	0.906667	0.56	0.18	0.25	0.79	1.13	0.8	1.3004	0.00040826
100041230	'H4c17'	mRNA	7.32	27.92	9.21	7.16	5.59	33.06	26.46	24.24	1.72059	2.77164e-07
100041264	'Gm10424'	mRNA	0	0	0	0	0	0	0	0
100041273	'Ndufb4c'	mRNA	47.5467	64.2767	55.59	52.81	34.24	76.66	55.89	60.28	0.231864	0.41
100041294	'Supt4b'	mRNA	0.04	0.0633333	0	0	0.12	0	0.19	0	0.582642	0.881818
100041296	'Gm3259'	mRNA	0.01	0	0	0	0.03	0	0	0	-2.08756	0.605326
100041352	'Tcp10c'	mRNA	0.04	0.02	0.01	0.05	0.06	0.06	0	0	-1.06821	0.552597
100041375	'Cyp3a41b'	mRNA	0.03	0	0	0	0.09	0	0	0	-3.40777	0.364559
100041379	'Zfp980'	mRNA	0.00333333	0	0	0.01	0	0	0	0	-2.05607	0.611033
100041420	'Gm3325'	mRNA	0.59	1.87	0.52	0.71	0.54	0.62	3.29	1.7	0.582729	0.0737856
100041433	'Zfp981'	mRNA	1.44667	1.04667	1.6	1.4	1.34	0.76	1.13	1.25	-0.691757	0.0498563
100041449	'Cyp3a59'	mRNA	14.7067	8.19667	11.55	15.61	16.96	6.56	8.96	9.07	-1.01551	1.76624e-05
100041504	'LOC100041504'	mRNA	0.593333	0.446667	1.38	0.35	0.05	0.74	0.6	0	-0.558403	0.710284
100041515	'Gm3383'	mRNA	0.02	0.0133333	0.04	0.02	0	0	0.04	0	-0.919831	0.739516
100041546	'Ly6c2'	mRNA	2.15667	2.14667	4.41	0.84	1.22	1.48	3.56	1.4	-0.253448	0.688394
100041574	'9030025P20Rik'	mRNA	2.73667	3.36333	3.05	3.08	2.08	2.48	3.77	3.84	0.132517	0.642041
100041581	'Zkscan16'	mRNA	0.01	0.0233333	0	0.03	0	0.05	0.01	0.01	1.78488	0.3639
100041585	'Amd2'	mRNA	0.01	0.02	0.02	0.01	0	0.03	0.01	0.02	0.155007	0.944069
100041586	'Gm3417'	mRNA	0.403333	0.3	0.41	0.45	0.35	0.65	0.25	0	-0.553643	0.653532
100041593	'LOC100041593'	mRNA	0.126667	0.0633333	0.2	0.02	0.16	0.02	0.05	0.12	-1.19449	0.311709
100041596	'Gal3st2b'	mRNA	0.0333333	0	0.07	0.03	0	0	0	0	-3.74949	0.197054
100041599	'LOC100041599'	mRNA	1.72	2.01	1.81	1.08	2.27	1.24	2.04	2.75	0.0348701	0.922263
100041621	'Gm3435'	mRNA	1.69667	1.75	1.02	1.27	2.8	0.62	1.96	2.67	-0.201178	0.684057
100041639	'Gm3448'	mRNA	1.06333	1.11667	0.99	0.85	1.35	1.25	1.32	0.78	-0.124047	0.824955
100041658	'Mup7'	mRNA	4767.91	271.463	622.09	12600.7	1080.9	774.7	15.44	24.25	-4.21365	0.0196924
100041677	'Zfp984'	mRNA	0.603333	0.883333	0.59	0.47	0.75	0.62	1.18	0.85	0.382396	0.239881
100041687	'Mup8'	mRNA	51.46	25.5967	9.06	107.82	37.5	73.11	0.23	3.45	-1.07452	0.564791
100041708	'LOC100041708'	mRNA	0	0.0566667	0	0	0	0.08	0.05	0.04	3.1926	0.205479
100041722	'1700049E17Rik2'	mRNA	0.01	0	0.03	0	0	0	0	0	-1.21265	0.766326
100041734	'4930522L14Rik'	mRNA	0.15	0.313333	0.14	0.17	0.14	0.24	0.38	0.32	0.818634	0.0957565
100041806	'LOC100041806'	mRNA	0	0	0	0	0	0	0	0
100041840	'Gm10408'	mRNA	0	0	0	0	0	0	0	0
100041874	'Gm3558'	mRNA	0	0.00666667	0	0	0	0	0.02	0
100041903	'LOC100041903'	mRNA	0.11	0.493333	0.28	0.03	0.02	0.31	0.77	0.4	2.10346	0.0530182
100041953	'Sap18b'	mRNA	45.34	48.5733	50.16	45.32	40.54	53.52	44.49	47.71	-0.0775	0.715049
100041979	'Gm3604'	mRNA	0.0566667	0.14	0.05	0.08	0.04	0.15	0.17	0.1	0.404981	0.4873
100042024	'Gm3629'	mRNA	0	0.0366667	0	0	0	0	0.11	0	0.710899	0.861693
100042054	'Gm3194'	mRNA	0.0166667	0	0.05	0	0	0	0	0	-1.21265	0.766326
100042074	'Gm3650'	mRNA	0.0133333	0.0266667	0	0	0.04	0.04	0.04	0	0.620015	0.851126
100042149	'Gm3696'	mRNA	0	0.00333333	0	0	0	0.01	0	0	0.710899	0.861693
100042150	'Nrg2'	mRNA	0.0666667	0.0766667	0.06	0	0.14	0.04	0.11	0.08	0.238864	0.82969
100042165	'Thoc2l'	mRNA	3.68667	2.88667	3.02	3.51	4.53	2.39	3.25	3.02	-0.536856	0.0125006
100042235	'Gm3739'	mRNA	0	0	0	0	0	0	0	0
100042295	'Gm3776'	mRNA	0.436667	25.3833	0.2	0.34	0.77	0.89	68.01	7.25	5.66659	0.00012797
100042304	'Gm38418'	mRNA	0.07	0.0466667	0.09	0.12	0	0	0.1	0.04	-1.26027	0.533153
100042314	'Gm10639'	mRNA	0	0.24	0	0	0	0.05	0.42	0.25	4.3989	0.0318075
100042450	'Smim17'	mRNA	0	0	0	0	0	0	0	0
100042480	'Nhsl2'	mRNA	0.6	0.883333	0.81	0.54	0.45	0.73	1.05	0.87	0.167059	0.511693
100042493	'Ccl21b'	mRNA	0	0.563333	0	0	0	0	0.12	1.57	5.70627	0.144919
100042503	'Ndufb4b'	mRNA	0.776667	0.223333	0.5	0.45	1.38	0.67	0	0	-1.91359	0.223498
100042514	'Sprr2a3'	mRNA	0	0.0166667	0	0	0	0	0	0.05	0.710899	0.861693
100042555	'Gm13305'	mRNA	0.103333	0.0766667	0.04	0.11	0.16	0.12	0.07	0.04	-0.862458	0.421575
100042698	'Gm3973'	mRNA	0.133333	0.22	0.11	0.14	0.15	0	0.33	0.33	0.514851	0.666928
100042784	'Prdm11'	mRNA	0.85	0.87	0.72	1.04	0.79	0.68	1.13	0.8	-0.160124	0.504511
100042807	'Eif3j2'	mRNA	0.2	0.113333	0.11	0.15	0.34	0.24	0.05	0.05	-0.903381	0.336761
100042856	'Gm4070'	mRNA	5.72	4.40667	6	5.72	5.44	3.91	5.28	4.03	-0.639478	5.8229e-05
100042894	'Vmn2r46'	mRNA	0	0.01	0	0	0	0.03	0	0	1.61501	0.689124
100042945	'Gm4120'	mRNA	0.0166667	0.0433333	0	0	0.05	0.13	0	0	0.361886	0.912451
100042960	'Gm4131'	mRNA	0.0466667	0.116667	0.07	0.07	0	0.06	0.2	0.09	1.14323	0.317796
100043034	'Rex2'	mRNA	0.00666667	0.00333333	0	0.02	0	0	0.01	0	-1.67865	0.63093
100043057	'Tmem207'	mRNA	0	0	0	0	0	0	0	0
100043108	'Cyp2c69'	mRNA	0.293333	0.01	0.44	0.31	0.13	0.03	0	0	-4.71955	0.00040419
100043123	'Cd300ld4'	mRNA	0	0.0833333	0	0	0	0	0.2	0.05	2.88794	0.382127
100043125	'Cd300ld5'	mRNA	0.38	0.923333	1.06	0.08	0	1.02	1.37	0.38	1.14686	0.341936
100043133	'9130023H24Rik'	mRNA	2.50333	2.15	2.12	2.52	2.87	1.86	2.16	2.43	-0.398529	0.0759459
100043194	'Sult2a2'	mRNA	0	0.136667	0	0	0	0.05	0.18	0.18	3.41288	0.16205
100043239	'Gm4307'	mRNA	0	0.04	0	0	0	0	0	0.12	2.24968	0.572985
100043272	'Inafm2'	mRNA	9.34333	8.7	8.76	8.53	10.74	8.81	8.41	8.88	-0.268227	0.168042
100043314	'Tigit'	mRNA	30.8133	36.8367	28.55	33.67	30.22	31.08	39.55	39.88	0.0480856	0.777055
100043332	'Ankrd66'	mRNA	0.03	0.0266667	0	0	0.09	0	0.04	0.04	-0.235106	0.937664
100043381	'Gm14308'	mRNA	0.286667	0.51	0.16	0.39	0.31	0.52	0.65	0.36	0.683354	0.114299
100043387	'Gm14305'	mRNA	0.923333	1.40667	1.16	0.85	0.76	1.41	1.64	1.17	0.426433	0.218198
100043403	'Gm14410'	mRNA	1.20333	1.52	1.25	1.23	1.13	1.26	1.91	1.39	0.147475	0.504373
100043456	'Gm10681'	mRNA	0.00666667	0.00666667	0	0.02	0	0	0.02	0	-0.250873	0.950976
100043461	'Gm4450'	mRNA	10.01	10.2267	10.37	9.41	10.25	7.61	12.04	11.03	-0.164896	0.366328
100043468	'Zfp955b'	mRNA	2.72333	2.69667	3.18	2.77	2.22	2.6	3.08	2.41	-0.125154	0.571223
100043474	'Olfr1564'	mRNA	0.0566667	0	0	0.03	0.14	0	0	0	-3.4021	0.274153
100043497	'Nat8f7'	mRNA	0.01	0.05	0	0.03	0	0	0.07	0.08	1.9758	0.456299
100043597	'Srcap'	mRNA	19.73	19.73	18.3	21.12	19.77	15.83	19.97	23.39	-0.166908	0.334538
100043684	'Amy2a4'	mRNA	0	0.01	0	0	0	0	0	0.03	2.24968	0.572985
100043688	'Amy2a2'	mRNA	0	0.01	0	0	0	0	0	0.03	2.24968	0.572985
100043757	'Zfp831'	mRNA	0.463333	0.366667	0.84	0.14	0.41	0.29	0.37	0.44	-0.39832	0.315838
100043772	'Zfp850'	mRNA	0.173333	0.0966667	0.16	0.07	0.29	0.13	0.1	0.06	0.392688	0.664606
100043813	'Rps27rt'	mRNA	0.853333	0.296667	0	0.8	1.76	0	0	0.89	-2.04936	0.321101
100043861	'Klrb1'	mRNA	0	0.0333333	0	0	0	0	0.05	0.05	1.60392	0.691221
100043899	'R3hdml'	mRNA	0	0.0366667	0	0	0	0.05	0	0.06	2.21674	0.565545
100043914	'Zfp968'	mRNA	0.193333	0.0933333	0.35	0.23	0	0.15	0	0.13	-1.24475	0.361715
100043915	'Gm4724'	mRNA	0.606667	0.62	0.3	0.65	0.87	0.37	0.83	0.66	-0.371532	0.402109
100043920	'Fam205a4'	mRNA	0.00333333	0.00333333	0	0	0.01	0.01	0	0	0.653143	0.866234
100043921	'LOC100043921'	mRNA	0	0.21	0	0	0	0.3	0.19	0.14	3.60343	0.129593
100044193	'Gm20939'	mRNA	0.443333	0.603333	0.55	0.37	0.41	0.45	0.94	0.42	0.334905	0.394894
100044509	'Tgfbr3l'	mRNA	7.50333	10.4867	6.04	7.94	8.53	5.45	12.2	13.81	0.253212	0.43544
100044627	'LOC100044627'	mRNA	43.8633	56.7033	44.75	44.48	42.36	49.44	74.55	46.12	0.126866	0.548154
100045125	'Gm17768'	mRNA	0.00333333	0	0	0	0.01	0	0	0	-2.08756	0.605326
100045778	'Rnf223'	mRNA	0.0366667	0.0266667	0.06	0.04	0.01	0.04	0.02	0.02	-0.747152	0.612998
100045792	'Ect2l'	mRNA	0.09	0.156667	0.16	0.02	0.09	0.05	0.09	0.33	0.452429	0.667146
100047671	'Gm17783'	mRNA	0.00666667	0.0366667	0	0.02	0	0	0.06	0.05	1.64217	0.556943
100048534	'Cfap43'	mRNA	0.243333	0.3	0.18	0.1	0.45	0.44	0.12	0.34	0.154296	0.886915
100048644	'Pet117'	mRNA	0.353333	0.336667	0.67	0.39	0	0	0	1.01	-0.212144	0.943277
100048658	'Ddx43'	mRNA	0.02	0.0366667	0.06	0	0	0	0.03	0.08	1.0422	0.68339
100048884	'Mup18'	mRNA	22.4	28.91	2.1	61.15	3.95	73.35	0.87	12.51	0.266576	0.883628
100061	'Lrrc19'	mRNA	0.00333333	0.02	0	0	0.01	0.06	0	0	2.2386	0.463801
100072	'Camta1'	mRNA	0.893333	1.38667	0.93	0.75	1	0.79	1.97	1.4	0.454283	0.178561
100073351	'Yy2'	mRNA	0.57	0.493333	0.78	0.42	0.51	0.49	0.52	0.47	-0.371071	0.320441
100087	'Kti12'	mRNA	16.3467	15.2333	16.89	14.96	17.19	16	14.79	14.91	-0.26915	0.153106
100088	'Rcc1'	mRNA	1.83667	1.75667	1.66	1.66	2.19	1.47	2.07	1.73	-0.24925	0.313979
100090	'Zbtb48'	mRNA	7.26333	7.89333	6.27	7.06	8.46	5.83	10.59	7.26	-0.0684943	0.766067
100101806	'Srp54c'	mRNA	7.42	9.47333	7.31	8.21	6.74	9.73	9.4	9.29	0.0581038	0.728205
100101807	'Fam177a2'	mRNA	0.603333	0.246667	0.94	0.33	0.54	0.07	0.21	0.46	-1.18987	0.0570586
100101919	'Dnah7c'	mRNA	0.00666667	0	0.02	0	0	0	0	0	-1.03921	0.670321
100102	'Pcsk9'	mRNA	3.49333	8.94	1.1	6.06	3.32	5.57	7.34	13.91	1.14539	0.132651
100113398	'Adat3'	mRNA	2.37333	2.26333	2.91	1.77	2.44	1.64	2.7	2.45	-0.259081	0.384263
100121	'Tdrd7'	mRNA	7.93	8.62	8.93	7.79	7.07	8.76	8.24	8.86	-0.0453948	0.816457
100126226	'Krt83'	mRNA	0	0.00666667	0	0	0	0.02	0	0	0.710899	0.861693
100126773	'Esp34'	mRNA	0	0	0	0	0	0	0	0
100126778	'Esp8'	mRNA	0.0133333	0.01	0.02	0.01	0.01	0.01	0	0.02	-1.03566	0.529809
100126824	'Sco2'	mRNA	118.313	73.9667	132.02	114.85	108.07	102.99	50.61	68.3	-0.814178	0.00943601
100129	'Gpr153'	mRNA	0.346667	0.776667	0.5	0.26	0.28	0.63	0.98	0.72	0.996155	0.00406199
100141474	'4933428G20Rik'	mRNA	0.0233333	0.0166667	0	0.01	0.06	0	0.02	0.03	-1.07801	0.43244
100163	'Pafah2'	mRNA	25.73	36.1567	25.31	25.46	26.42	33.2	34.94	40.33	0.318188	0.0559136
100169	'Phactr4'	mRNA	12.75	13.54	14.3	11.77	12.18	12.2	12.94	15.48	-0.0811833	0.659129
100169864	'Gm44504'	mRNA	3.47667	3.64333	4.19	2.66	3.58	3.44	4.06	3.43	-0.117484	0.663155
100169871	'Gm10910'	mRNA	1.12333	1.29333	1.06	0.99	1.32	0.71	1.87	1.3	-0.0293789	0.947409
100170401	'EU599041'	mRNA	0.1	0.12	0.06	0.14	0.1	0.11	0.1	0.15	0.219513	0.833066
100177	'Zmym6'	mRNA	3.49333	3.93667	4.03	3.35	3.1	2.97	4.98	3.86	0.000758883	0.997206
100182	'Akna'	mRNA	3.46333	3.12333	4.48	1.63	4.28	2.95	3.36	3.06	-0.305171	0.361586
100188919	'Gm45915'	mRNA	2.96	2.78333	3.22	2.86	2.8	0.98	4.14	3.23	-0.326471	0.414732
100189605	'Mup19'	mRNA	3006.39	1285.28	718.1	6622.62	1678.45	3644.42	38.22	173.2	-1.29771	0.451386
100198	'H6pd'	mRNA	243.127	208.3	218.26	254.32	256.8	220.87	187.98	216.05	-0.374847	0.0664866
100201	'Tmem64'	mRNA	11.0867	14.0733	9.81	11.31	12.14	14.03	13.88	14.31	0.175332	0.345585
100206	'Adprhl2'	mRNA	5.89667	4.96	4.61	6.65	6.43	5.37	4.21	5.3	-0.420858	0.135487
100210	'Gpn2'	mRNA	9.42333	9.28667	8.55	9.93	9.79	8.69	8.92	10.25	-0.205875	0.317381
100213	'Rusc2'	mRNA	20.84	13.4067	23.07	15.46	23.99	11.15	11.22	17.85	-0.810023	0.00292913
100216455	'Gm14124'	mRNA	0.00666667	0.00666667	0	0	0.02	0	0	0.02	-0.177929	0.959343
100216474	'Ttll2'	mRNA	0.213333	0.15	0.32	0.12	0.2	0.19	0.15	0.11	-0.627897	0.427522
100226	'Stx12'	mRNA	5.96667	7.43667	6.33	5.79	5.78	6.61	8.67	7.03	0.141559	0.385834
100233175	'Gon7'	mRNA	0.786667	1.1	0.71	0.94	0.71	1.04	1.18	1.08	0.306438	0.46831
100233207	'Gm17359'	mRNA	0.0833333	0.186667	0.14	0.02	0.09	0.05	0.42	0.09	0.806221	0.464459
100233208	'Gm10778'	mRNA	0.99	0.9	0.52	1.04	1.41	0.6	1.52	0.58	-0.00962254	0.980022
100270744	'Btbd18'	mRNA	0.256667	0.23	0.31	0.16	0.3	0.13	0.28	0.28	-0.347649	0.483336
100271704	'Gm17660'	mRNA	0	0	0	0	0	0	0	0
100271882	'Gm14139'	mRNA	0.02	0	0.06	0	0	0	0	0	-2.77104	0.487381
100273	'Osbpl9'	mRNA	38.9433	50.4767	35.84	41.3	39.69	51.33	56.37	43.73	0.188708	0.29908
100302688	'Gm17455'	mRNA	0	0	0	0	0	0	0	0
100303732	'Zfp967'	mRNA	1.45	1.75333	2.28	0.56	1.51	1.51	2.63	1.12	0.00725564	0.986759
100303744	'Sprr2a2'	mRNA	0.00333333	0.0133333	0	0	0.01	0	0.04	0	1.5797	0.639288
100310809	'Gm10509'	mRNA	0.6	0.546667	0.73	0.54	0.53	0.45	0.61	0.58	-0.330592	0.322453
100310872	'Dynlt1a'	mRNA	0.156667	0.313333	0.14	0.14	0.19	0.22	0.37	0.35	0.761591	0.0555953
100312471	'Vmn1r3'	mRNA	0	0.0133333	0	0	0	0.04	0	0	0.710899	0.861693
100312477	'Vmn1r184'	mRNA	0	0.0266667	0	0	0	0.04	0	0.04	1.63878	0.684638
100317	'AU040320'	mRNA	9.32667	10.7833	8.82	8.72	10.44	10.19	10.98	11.18	0.0247777	0.892779
100322896	'Dthd1'	mRNA	0	0.0166667	0	0	0	0.03	0.01	0.01	2.93255	0.287353
100328588	'Il4i1b'	mRNA	0.3	0.216667	0.13	0.11	0.66	0.39	0.18	0.08	-0.604373	0.496938
100336	'Ppp1r8'	mRNA	3.77	3.45667	4.25	3.39	3.67	3.63	3.54	3.2	-0.293304	0.185978
100340	'Smpdl3b'	mRNA	0.23	0.17	0.32	0.18	0.19	0.19	0.23	0.09	-0.60439	0.382432
100342	'Tent5b'	mRNA	0.04	0.0766667	0.05	0.07	0	0.06	0.03	0.14	0.867448	0.508515
100383	'Bsdc1'	mRNA	32.4367	27.9033	34.97	30.78	31.56	32.67	23.24	27.8	-0.365888	0.115852
100416706	'Zfp729b'	mRNA	1.39333	1.59333	1.4	1.41	1.37	1.69	1.63	1.46	0.028953	0.894307
100417514	'Adh6b'	mRNA	0.0133333	0.0366667	0.04	0	0	0.03	0.04	0.04	1.28464	0.536292
100434	'Slc44a1'	mRNA	14.1967	23.1967	13.13	13.08	16.38	24.19	22.46	22.94	0.619914	0.00135289
100465	'Mob3c'	mRNA	6.21333	6.58333	6.12	5.83	6.69	4.38	8.19	7.18	-0.11513	0.590155
100494	'Zfand2a'	mRNA	4.19	4.54	4.57	3.84	4.16	5.04	4.15	4.43	-0.0393357	0.85847
100502698	'Rubcn'	mRNA	7.05333	7.63667	7.25	7.41	6.5	6.53	9.18	7.2	-0.0392667	0.788309
100502736	'Gm19345'	mRNA	0.05	0.113333	0	0	0.15	0.07	0.08	0.19	0.954767	0.598668
100502766	'Kifc1'	mRNA	0.0966667	0.416667	0.11	0.06	0.12	0.2	0.83	0.22	1.92434	0.0105493
100502825	'Rpl37rt'	mRNA	12.5633	13.4033	10.13	9.79	17.77	14.26	12.6	13.35	-0.158339	0.666109
100502841	'Epg5'	mRNA	7.43	7.81	6.68	7.47	8.14	7.26	7.75	8.42	-0.106449	0.574761
100502846	'Gm19410'	mRNA	0	0.00333333	0	0	0	0.01	0	0	1.61501	0.689124
100502861	'Ccdc13'	mRNA	0	0.0133333	0	0	0	0	0	0.04	1.66226	0.680215
100502876	'Kcnmb3'	mRNA	0.00666667	0.00666667	0.01	0.01	0	0.01	0	0.01	-0.232551	0.891951
100502936	'E330021D16Rik'	mRNA	0	0.0133333	0	0	0	0.02	0.02	0	2.17591	0.576542
100502940	'Colca2'	mRNA	0.0666667	0.243333	0.2	0	0	0.22	0.34	0.17	1.95177	0.159705
100502950	'Gm3336'	mRNA	0.02	0.22	0	0.06	0	0.08	0.1	0.48	3.20162	0.0565924
100503000	'Zfp993'	mRNA	0.283333	0.336667	0.2	0.2	0.45	0.16	0.37	0.48	0.176555	0.880561
100503041	'Pdzd7'	mRNA	0.21	0.0366667	0.21	0.15	0.27	0.03	0.04	0.04	-1.18917	0.202229
100503043	'Armcx4'	mRNA	0.423333	0.84	0.34	0.24	0.69	0.66	1.07	0.79	0.785303	0.0391003
100503085	'Klhl3'	mRNA	2.20333	2.75667	2.35	1.94	2.32	2.47	2.87	2.93	0.157742	0.355438
100503185	'Btbd8'	mRNA	0.37	0.736667	0.4	0.42	0.29	0.84	1.17	0.2	0.791019	0.26801
100503240	'Trpc5os'	mRNA	0	0.00333333	0	0	0	0	0.01	0	0.710899	0.861693
100503280	'Gm38425'	mRNA	0.0133333	0.00666667	0.04	0	0	0.02	0	0	-1.21926	0.744943
100503311	'Pifo'	mRNA	0.21	0.2	0.27	0.13	0.23	0.12	0.16	0.32	-0.188683	0.816101
100503353	'Gm14440'	mRNA	3.23333	4.56667	3.28	2.74	3.68	3.54	5.36	4.8	0.31481	0.108417
100503361	'Tmem95'	mRNA	0.116667	0.0533333	0.35	0	0	0.05	0.11	0	-0.634865	0.781181
100503386	'Tpbgl'	mRNA	6.86667	8.68667	10.5	3.95	6.15	10.18	5.22	10.66	0.221144	0.576577
100503545	'Nuggc'	mRNA	0.01	0.0133333	0	0.02	0.01	0	0.04	0	-0.274204	0.927811
100503572	'Bbip1'	mRNA	1.33333	1.28333	1.46	1.19	1.35	1.15	1.35	1.35	-0.183266	0.478559
100503583	'Fsbp'	mRNA	0.0433333	0.2	0	0.06	0.07	0.13	0.17	0.3	1.93975	0.0183243
100503584	'Zfp534'	mRNA	0.0833333	0.0533333	0.13	0.04	0.08	0.04	0.08	0.04	-0.877135	0.189218
100503605	'Hbb-bs'	mRNA	167.933	284.57	299.21	174.55	30.04	271.9	201.39	380.42	0.582402	0.5018
100503659	'Cbarp'	mRNA	0.81	1.19	0.79	0.82	0.82	1	1.36	1.21	0.421985	0.0883715
100503670	'Rpl5'	mRNA	93.9367	120.68	91.38	100.34	90.09	111.27	151.34	99.43	0.157524	0.394288
100503710	'Gm5741'	mRNA	0.336667	0.34	0.7	0	0.31	0	0	1.02	-0.239314	0.927305
100503733	'LOC100503733'	mRNA	0	0	0	0	0	0	0	0
100503879	'Gm5901'	mRNA	0.02	0.01	0	0	0.06	0	0	0.03	-1.12623	0.766542
100503884	'Ccdc149'	mRNA	1.16333	1.09333	0.8	1.05	1.64	0.97	1.33	0.98	-0.223901	0.426214
100503890	'Pet100'	mRNA	3.07	3.16667	2.63	2.92	3.66	2.95	3.1	3.45	0.0295952	0.911335
100503915	'Smpd5'	mRNA	0.276667	0.426667	0.22	0.02	0.59	0.22	0.76	0.3	0.667752	0.433827
100503923	'LOC100503923'	mRNA	0.11	0.15	0	0.13	0.2	0.15	0.23	0.07	0.0455338	0.974128
100503924	'Fcor'	mRNA	0.59	0.536667	0.7	0.6	0.47	0.44	0.84	0.33	-0.404082	0.717494
100503949	'Zfp965'	mRNA	1.40333	2.18	1.66	0.81	1.74	1.16	2.92	2.46	0.441742	0.113934
100503964	'Gm17266'	mRNA	0	0.00333333	0	0	0	0.01	0	0	0.710899	0.861693
100504116	'Brd3os'	mRNA	0.22	0.206667	0.23	0.16	0.27	0.09	0.39	0.14	-0.362901	0.632887
100504156	'Fam181a'	mRNA	0	0.02	0	0	0	0	0.03	0.03	1.60392	0.691221
100504164	'Cmtm1'	mRNA	0	0.0333333	0	0	0	0	0	0.1	2.24968	0.572985
100504195	'Micalcl'	mRNA	0.726667	0.336667	0.8	0.53	0.85	0.24	0.32	0.45	-1.29386	0.00147615
100504221	'Efcab8'	mRNA	0.193333	0.14	0.29	0.11	0.18	0.09	0.13	0.2	-0.721265	0.115334
100504234	'Ccdc170'	mRNA	0.01	0.01	0.01	0.01	0.01	0	0.02	0.01	-1.04871	0.614331
100504239	'Gm10591'	mRNA	0.166667	0.406667	0.42	0	0.08	0.4	0.82	0	1.17783	0.460455
100504263	'2210418O10Rik'	mRNA	1.28333	2.24667	2.02	1.4	0.43	1.99	2.41	2.34	0.633694	0.140339
100504285	'Abhd12b'	mRNA	0.0366667	0	0.11	0	0	0	0	0	-2.77104	0.487381
100504309	'Smim27'	mRNA	18.9767	21.11	18.18	22.75	16	23.74	21.27	18.32	-0.126933	0.700746
100504346	'Gm13304'	mRNA	0.166667	0.406667	0.42	0	0.08	0.4	0.82	0	1.17783	0.460455
100504446	'Prr22'	mRNA	0.89	0.306667	0.87	0.83	0.97	0.07	0.59	0.26	-1.79616	0.00477459
100504474	'Smlr1'	mRNA	9.37	12.12	8.45	11.8	7.86	10.16	14.82	11.38	0.148134	0.581279
100504491	'Dcdc2b'	mRNA	1.07	0.953333	0.98	1.19	1.04	0.73	0.94	1.19	-0.409423	0.260902
100504518	'3425401B19Rik'	mRNA	0	0.00666667	0	0	0	0	0.01	0.01	1.60392	0.691221
100504608	'Eef1akmt3'	mRNA	0.0633333	0	0.07	0.06	0.06	0	0	0	-2.69445	0.382955
100504663	'Atg14'	mRNA	4.33667	5.52667	3.99	4.67	4.35	5.07	6.33	5.18	0.164737	0.359889
100504710	'Nat8f6'	mRNA	0.1	0.16	0.11	0.09	0.1	0.13	0.08	0.27	0.475687	0.64237
100504715	'Tmppe'	mRNA	1.64333	1.93	1.57	1.6	1.76	1.45	2.63	1.71	0.0303728	0.889132
100505397	'Gm20385'	mRNA	0.0366667	0.0166667	0.09	0	0.02	0	0	0.05	-1.2637	0.570345
100515	'Zfp518b'	mRNA	0.353333	0.466667	0.48	0.32	0.26	0.51	0.58	0.31	0.258755	0.476084
100529082	'Gm11127'	mRNA	1.25	0.763333	1.49	1.37	0.89	0.5	0.76	1.03	-0.922711	0.0344391
100532	'Rell1'	mRNA	3.10333	4.83333	3.13	2.75	3.43	3.83	6.97	3.7	0.443608	0.0764161
100534273	'Fer1l5'	mRNA	0.00333333	0.00333333	0.01	0	0	0	0	0.01	0.174925	0.923635
100534287	'Dchs2'	mRNA	0.0366667	0.0333333	0.08	0.01	0.02	0.01	0.06	0.03	-0.605115	0.49304
100559	'Ugt2b38'	mRNA	2.19667	0.25	0.25	6.22	0.12	0.67	0	0.08	-3.24067	0.148407
100561	'Slc15a4'	mRNA	10.9033	14.7467	11.76	8.45	12.5	15.48	12.47	16.29	0.283402	0.223686
100604	'Lrrc8c'	mRNA	1.92333	3.05	3.21	1.16	1.4	2.75	3.11	3.29	0.608474	0.125572
100608	'Noc4l'	mRNA	5	5.32333	4.59	5.31	5.1	5.06	5.79	5.12	-0.0923926	0.632134
100609	'Nsun5'	mRNA	4.43333	4.58333	4.77	4.23	4.3	3.48	5.31	4.96	-0.125604	0.515853
100637	'N4bp2l1'	mRNA	22.18	30.64	21.7	26.21	18.63	23.65	22.22	46.05	0.515332	0.097235
100647	'Upk3b'	mRNA	0.0466667	0.0666667	0.14	0	0	0.02	0.07	0.11	0.27596	0.873447
100678	'Psph'	mRNA	1.46333	2.61	1.74	1.19	1.46	2.76	2.69	2.38	0.639329	0.0262562
100683	'Trrap'	mRNA	10.0567	10.48	8.91	9.2	12.06	8.88	11.61	10.95	-0.0982118	0.537892
100689	'Spon2'	mRNA	10.16	9.80333	7.44	13.29	9.75	12.48	9.96	6.97	-0.226955	0.495731
100702	'Gbp6'	mRNA	1.90333	1.4	1.89	2.41	1.41	1.22	1.34	1.64	-0.629331	0.0268442
100705	'Acacb'	mRNA	19.9767	28.9533	18.91	18.77	22.25	34.96	12.26	39.64	0.416463	0.295792
100710	'Pds5b'	mRNA	3.13333	3.57333	3.08	3.41	2.91	2.75	4.82	3.15	-0.04316	0.82055
100715	'Tent2'	mRNA	9.69	12.43	11.05	8.4	9.62	10.68	14.58	12.03	0.17477	0.275909
100727	'Ugt2b34'	mRNA	64.5267	92.5133	58.12	69.45	66.01	85.27	86.1	106.17	0.346045	0.0746383
100732	'Mapre3'	mRNA	39.2067	40.8267	34.04	41	42.58	40.4	26.61	55.47	-0.107774	0.711756
100737	'Dcun1d4'	mRNA	7.73	10.8433	8.11	8.54	6.54	9.91	11.09	11.53	0.1827	0.348429
100756	'Usp30'	mRNA	6.46	7.02	5.7	7	6.68	6.51	7.02	7.53	-0.0515935	0.788913
100763	'Ube3c'	mRNA	10.4067	13.0767	9.91	10.65	10.66	12.65	13.15	13.43	0.153154	0.355578
100764	'Rita1'	mRNA	2.00667	2.73333	1.2	2.88	1.94	2.21	3.18	2.81	0.241326	0.508582
100855	'Tbc1d14'	mRNA	4.59	4.5	4.55	3.88	5.34	4	5.04	4.46	-0.218984	0.228266
100859931	'Gm20604'	mRNA	0.61	0.75	0.45	0.9	0.48	0.86	0.63	0.76	0.142879	0.720907
100861598	'Gm21064'	mRNA	0.23	0.326667	0.44	0.2	0.05	0.33	0.31	0.34	0.2443	0.813851
100861647	'Gm21104'	mRNA	0.19	0.52	0.1	0.14	0.33	0.22	0.98	0.36	1.69374	0.059586
100861668	'Gm21119'	mRNA	0.576667	0.79	0.79	0.33	0.61	0.36	1.24	0.77	0.21774	0.643997
100861691	'LOC100861691'	mRNA	0.00333333	0	0	0	0.01	0	0	0
100861727	'Gm12394'	mRNA	1.70667	2.89333	2.57	1.22	1.33	1.79	3.49	3.4	0.574302	0.0691152
100861753	'Gm21188'	mRNA	0.103333	0.186667	0.08	0.08	0.15	0.14	0.32	0.1	0.652103	0.432271
100861839	'Gm21258'	mRNA	0	0	0	0	0	0	0	0
100861909	'Mup22'	mRNA	4683.15	4993.35	3289.73	8216.11	2543.62	10285.5	485.6	4208.89	-0.00551671	0.995299
100861969	'LOC100861969'	mRNA	0.0133333	0.0766667	0.04	0	0	0.12	0.07	0.04	2.16311	0.237565
100861978	'LOC100861978'	mRNA	0.01	0	0	0.03	0	0	0	0
100861987	'Gm21379'	mRNA	0.00333333	0	0	0	0.01	0	0	0
100862043	'LOC100862043'	mRNA	0.0666667	0.126667	0.07	0.03	0.1	0.06	0.15	0.17	0.747654	0.31012
100862066	'Cfap99'	mRNA	0	0.00666667	0	0	0	0	0	0.02	2.62139	0.372997
100862072	'Gm21451'	mRNA	0.816667	1.95	0.57	1.12	0.76	1.67	1.98	2.2	1.10109	0.000672363
100862085	'Gm16867'	mRNA	13.5833	19.95	12.46	13.43	14.86	14.16	19.75	25.94	0.308233	0.162208
100862177	'Ccl21d'	mRNA	0.166667	0.406667	0.42	0	0.08	0.4	0.82	0	1.17783	0.460455
100862203	'Gm6712'	mRNA	1.16	0.936667	1.73	0.79	0.96	0.69	1.16	0.96	-0.49837	0.19261
100862247	'Gm21586'	mRNA	0.0166667	0.03	0.05	0	0	0	0	0.09	0.699502	0.854455
100862261	'Fam205a3'	mRNA	0.0133333	0.00666667	0.02	0.01	0.01	0.01	0.01	0	-1.10075	0.508272
100862314	'Gm21637'	mRNA	0	0	0	0	0	0	0	0
100862324	'LOC100862324'	mRNA	0	0	0	0	0	0	0	0
100862348	'Gm9295'	mRNA	0.0233333	0.0533333	0.06	0	0.01	0.06	0.06	0.04	1.2754	0.483755
100862375	'Entpd4b'	mRNA	18.5067	21.3	18.91	17.88	18.73	20.54	23.87	19.49	0.0264258	0.860253
100862389	'Btbd35f8'	mRNA	0	0	0	0	0	0	0	0
100862413	'LOC100862413'	mRNA	0	0	0	0	0	0	0	0
100862446	'LOC100862446'	mRNA	12.7233	18.0033	13.6	12.98	11.59	16.44	19.17	18.4	0.310386	0.0829206
100862455	'LOC100862455'	mRNA	43.8633	56.7033	44.75	44.48	42.36	49.44	74.55	46.12	0.126866	0.548154
100862468	'LOC100862468'	mRNA	14.9333	18.6	20.35	13.18	11.27	14.87	19.08	21.85	0.109194	0.700319
100862470	'LOC100862470'	mRNA	0.01	0	0.03	0	0	0	0	0	-2.18279	0.588195
100862473	'LOC100862473'	mRNA	0.11	0.243333	0.13	0.17	0.03	0.18	0.26	0.29	0.989921	0.1329
100900	'Hscb'	mRNA	2.89	3.45667	2.89	2.58	3.2	2.34	4.95	3.08	0.0136489	0.970224
100910	'Chpf2'	mRNA	22.6467	19.4267	19.66	21.77	26.51	18.45	19.5	20.33	-0.377834	0.0398794
100929	'Tyw1'	mRNA	5.57	8.32	5.01	5.74	5.96	7.75	8.96	8.25	0.382082	0.0263606
100952	'Emilin1'	mRNA	5.40333	11.5167	8.83	3.36	4.02	9.96	13.53	11.06	0.935279	0.00476177
100972	'Rab28'	mRNA	4.62	5.73333	3.94	4.5	5.42	5.74	6.75	4.71	0.104727	0.656709
100978	'Nfxl1'	mRNA	8.88333	7.75	8.1	7.85	10.7	7.37	8.44	7.44	-0.476907	0.0262682
100986	'Akap9'	mRNA	7.76	8.82	7.26	7.89	8.13	7.71	9.25	9.5	0.00308167	0.984345
101023	'Zfp513'	mRNA	10.4733	8.33667	9.17	10.27	11.98	6.77	9.32	8.92	-0.489664	0.00794651
101055663	'LOC101055663'	mRNA	1.37667	3.16667	1.93	1.38	0.82	2.78	2.84	3.88	1.09701	0.00838081
101055670	'Heatr4'	mRNA	0.02	0.00666667	0.02	0.02	0.02	0.01	0	0.01	-1.82183	0.251179
101055671	'Lipo2'	mRNA	0	0.00333333	0	0	0	0	0.01	0	0.710899	0.861693
101055672	'LOC101055672'	mRNA	0.02	0.00333333	0	0	0.06	0	0.01	0	-2.08756	0.605326
101055676	'LOC101055676'	mRNA	0.04	0.223333	0	0.12	0	0.23	0.24	0.2	2.24702	0.0610258
101055745	'Gm29721'	mRNA	0.0133333	0.0633333	0	0	0.04	0.13	0.03	0.03	1.9705	0.403624
101055754	'Gm2974'	mRNA	0	0	0	0	0	0	0	0
101055758	'Gm7592'	mRNA	0.556667	1.22667	0.74	0.34	0.59	1.22	1.08	1.38	1.24409	0.000277761
101055854	'Gm29733'	mRNA	1.74	2.02667	1.65	1.58	1.99	1.7	1.76	2.62	-0.0255701	0.96882
101055874	'Gm29737'	mRNA	0.1	0.133333	0.19	0.09	0.02	0.08	0.19	0.13	0.263787	0.801734
101055907	'Gm15246'	mRNA	0.0566667	0.153333	0.1	0.03	0.04	0.11	0.22	0.13	1.45985	0.166731
101055939	'Gm4869'	mRNA	0	0.01	0	0	0	0.02	0.01	0	2.17591	0.576542
101055987	'Gm29758'	mRNA	0.123333	0.136667	0.2	0.08	0.09	0.12	0.18	0.11	-0.0532379	0.958873
101056017	'Gm28802'	mRNA	0.396667	0.226667	0.47	0.34	0.38	0.13	0.23	0.32	-1.00846	0.0745084
101056047	'Gm28455'	mRNA	0.08	0.136667	0.05	0.05	0.14	0.08	0.2	0.13	0.425934	0.554998
101056084	'Gm29776'	mRNA	0	0.00666667	0	0	0	0.01	0.01	0	1.57972	0.695801
101056115	'Gm17067'	mRNA	0.00333333	0	0	0	0.01	0	0	0	-1.21265	0.766326
101056144	'Gm13302'	mRNA	1.15333	1.14	1.14	0.49	1.83	0.88	1.13	1.41	-0.191636	0.679817
101056159	'Gm8104'	mRNA	0	0.01	0	0	0	0.03	0	0	0.710899	0.861693
101056194	'Gm28998'	mRNA	0.00333333	0	0	0	0.01	0	0	0
101056205	'Gm29797'	mRNA	0.113333	0.08	0.08	0.14	0.12	0.06	0.1	0.08	-0.620094	0.36274
101056210	'Gm28576'	mRNA	0.00333333	0	0	0	0.01	0	0	0
101056232	'Gm29804'	mRNA	3.81333	5.12333	4.59	2.9	3.95	3.51	5.22	6.64	0.242647	0.352534
101056296	'LOC101056296'	mRNA	0	0	0	0	0	0	0	0
101056300	'LOC101056300'	mRNA	0	0	0	0	0	0	0	0
101095	'Zfp282'	mRNA	2.23333	2.03	2.19	2.09	2.42	1.88	2.32	1.89	-0.36384	0.039052
101100	'Ttll3'	mRNA	0.693333	0.633333	0.45	0.53	1.1	0.43	0.91	0.56	-0.140536	0.73986
101113	'Snx21'	mRNA	11.1733	10.5133	12.67	11.04	9.81	10.93	10.1	10.51	-0.235099	0.270623
101118	'Tmem168'	mRNA	3.15667	3.86667	2.86	3.43	3.18	3.51	4.31	3.78	0.122719	0.5074
101122	'Rpusd3'	mRNA	11.3267	12.1	9.19	12.47	12.32	10.81	11.82	13.67	-0.0978636	0.658031
101142	'Itfg2'	mRNA	5.43667	5.27333	5.67	5.56	5.08	4.38	5.68	5.76	-0.242935	0.202982
101148	'Bmt2'	mRNA	1.65333	2.32333	1.38	1.97	1.61	2.11	2.39	2.47	0.307804	0.190604
101185	'Pot1a'	mRNA	2.95333	3.81333	2.91	2.78	3.17	3.04	4.69	3.71	0.157738	0.396029
101187	'Parp11'	mRNA	2.03333	2.26667	2.48	1.52	2.1	1.84	2.88	2.08	-0.0954893	0.70355
101197	'Zfp956'	mRNA	2.79	2.52	2.5	2.63	3.24	1.92	3.05	2.59	-0.341034	0.127219
101202	'Hepacam2'	mRNA	0.05	0.11	0.13	0	0.02	0.04	0.21	0.08	0.793431	0.592168
101206	'Tada3'	mRNA	6.91	8.2	6.99	5.95	7.79	8.27	8.99	7.34	0.11912	0.526529
101214	'Tra2a'	mRNA	9.79	10.3967	10.19	8.98	10.2	8.16	13.07	9.96	-0.0887135	0.615244
101240	'Wdr91'	mRNA	8.97333	7.73333	5.92	11.24	9.76	6.25	9.16	7.79	-0.493563	0.0642516
101314	'Brk1'	mRNA	27.9867	32.7167	29.57	25.79	28.6	31.24	36.86	30.05	0.0184459	0.909604
101351	'Eogt'	mRNA	0.886667	1.14333	0.72	0.86	1.08	0.85	1.6	0.98	0.177384	0.53192
101358	'Fbxl14'	mRNA	4.24333	4.92333	3.96	4.02	4.75	4.35	5.39	5.03	0.0347958	0.836636
101359	'Prrt4'	mRNA	0.0166667	0.04	0.02	0	0.03	0.02	0.06	0.04	1.20999	0.375941
101401	'Adamts9'	mRNA	0.366667	0.833333	0.41	0.3	0.39	0.58	1.49	0.43	0.778433	0.0776116
101437	'Dhx32'	mRNA	10.12	10.64	10.02	10.08	10.26	11.1	10.15	10.67	-0.104123	0.575162
101471	'Phrf1'	mRNA	9.50667	7.8	9.59	8.71	10.22	6.89	7.78	8.73	-0.453988	0.00651395
101476	'Plekha1'	mRNA	2.57667	3.71333	2.55	2.49	2.69	2.73	4.64	3.77	0.341322	0.0826748
101488	'Slco2b1'	mRNA	49.0867	42.61	51.24	46.1	49.92	38.36	36.71	52.76	-0.366706	0.0830067
101488143	'Hbb-bt'	mRNA	31.5767	63.2367	46.8	43.45	4.48	57.98	34.17	97.56	0.820338	0.396965
101488212	'Evi2'	mRNA	0.193333	0.17	0.33	0.09	0.16	0.17	0	0.34	-0.258356	0.800247
101489	'Ric8a'	mRNA	8.97667	9.63333	9.21	8.56	9.16	8.59	12	8.31	-0.0846104	0.622455
101490	'Inpp5f'	mRNA	5.73667	4.98667	5.09	7.13	4.99	3.62	7.13	4.21	-0.393861	0.0914481
101497	'Plekhg2'	mRNA	3.03333	3.18667	3.06	2.43	3.61	2.39	4.1	3.07	-0.117942	0.59313
101502	'Hsd3b7'	mRNA	188.893	196.28	164.83	228.08	173.77	211.23	196.64	180.97	-0.120394	0.59055
101513	'Mob2'	mRNA	9.56333	11.34	8.58	11.36	8.75	9.78	14.14	10.1	-0.0362971	0.832392
101540	'Prkd2'	mRNA	4.38667	5.25	4.56	4.07	4.53	5.34	5.18	5.23	0.112231	0.537163
101543	'Wtip'	mRNA	2.22333	2.66333	2.62	1.22	2.83	2.77	2.67	2.55	0.104424	0.755497
101544	'Zfp575'	mRNA	0.00333333	0.05	0	0	0.01	0.06	0.05	0.04	4.30494	0.0286432
101565	'Ccp110'	mRNA	1.21667	1.59667	1.11	1.19	1.35	1.18	1.94	1.67	0.0880852	0.737477
101568	'Vrk3'	mRNA	13.8533	15.5233	12.43	13.61	15.52	16.61	16.86	13.1	-0.00906829	0.965548
101592	'Efl1'	mRNA	4.76667	4.9	4.95	4.21	5.14	4.42	5.05	5.23	-0.108223	0.530015
101602	'AI467606'	mRNA	0.426667	0.61	0.57	0.24	0.47	0.52	0.82	0.49	0.327753	0.475592
101604	'E430018J23Rik'	mRNA	3.03667	2.93333	2.5	3.03	3.58	3.2	2.37	3.23	-0.206259	0.47107
101612	'Grwd1'	mRNA	4.82667	4.76667	3.99	5.02	5.47	4.67	4.47	5.16	-0.18895	0.423702
101613	'Nlrp6'	mRNA	53.49	52.25	38.93	62.55	58.99	36.16	54.81	65.78	-0.231082	0.384521
101631	'Pwwp2b'	mRNA	1.50333	1.81667	1.55	1.37	1.59	1.45	2.51	1.49	0.0516565	0.849006
101685	'Spty2d1'	mRNA	4.61333	4.02667	5.65	3.94	4.25	3.76	4.62	3.7	-0.369139	0.0545288
101700	'Trim68'	mRNA	0.333333	0.62	0.39	0.3	0.31	0.32	0.94	0.6	0.675291	0.142966
101706	'Numa1'	mRNA	24.35	25.4467	22.82	24.7	25.53	24.53	23.56	28.25	-0.117352	0.530436
101739	'Psip1'	mRNA	7.63	6.89667	7.32	7.26	8.31	7.09	7.58	6.02	-0.247606	0.187051
101744	'Acp7'	mRNA	0.08	0.0333333	0.05	0.07	0.12	0.06	0.04	0	-1.25362	0.313892
101772	'Ano1'	mRNA	0.666667	1.49667	1.23	0.43	0.34	1.29	1.71	1.49	0.99758	0.0200545
101809	'Spred3'	mRNA	0.42	0.52	0.44	0.28	0.54	0.29	0.62	0.65	-0.00734846	0.985915
101831	'Faap24'	mRNA	1.09333	0.943333	0.87	1.36	1.05	0.72	0.94	1.17	-0.409132	0.264742
101835	'AW146154'	mRNA	1.09333	1.42333	0.99	1.2	1.09	1.49	1.6	1.18	0.260466	0.317165
101861	'Ints4'	mRNA	6.94333	8.18	7	6.8	7.03	7.73	9.2	7.61	0.0582514	0.709265
101867	'Rrp8'	mRNA	2.99	3.3	3.35	3.05	2.57	2.87	3.96	3.07	-0.0431117	0.8331
101869	'Unc45a'	mRNA	6.40333	6.02333	6.12	5.45	7.64	6	5.99	6.08	-0.248316	0.206432
101883	'Igflr1'	mRNA	2.21	1.59333	1.77	1.91	2.95	1.09	1.8	1.89	-0.677871	0.06217
101943	'Sf3b3'	mRNA	10.43	10.34	10.48	10.44	10.37	9.28	12.89	8.85	-0.199365	0.242307
101966	'D8Ertd738e'	mRNA	74.0633	86.47	70.25	66.27	85.67	92.15	87.45	79.81	0.0337678	0.864546
101985	'Usb1'	mRNA	5.58	5.92	5.21	5.45	6.08	5.05	7.12	5.59	-0.0914576	0.627257
101994	'Champ1'	mRNA	3.91667	3.70667	4.45	3.65	3.65	3.21	4.85	3.06	-0.353339	0.107024
102022	'Ces2a'	mRNA	82.38	61.1467	90.76	97.65	58.73	68.63	47.68	67.13	-0.587146	0.0399535
102032	'Smim19'	mRNA	10.53	12.45	12.99	9.49	9.11	13.3	12.75	11.3	0.0759582	0.736107
102058	'Exoc8'	mRNA	3.24	3.24333	3.03	3.35	3.34	3.04	3.34	3.35	-0.172604	0.308162
102060	'Gadd45gip1'	mRNA	16.1967	16.34	14.79	15.1	18.7	18.99	13.81	16.22	-0.142167	0.562828
102075	'Plekhg4'	mRNA	0.0533333	0	0.03	0.03	0.1	0	0	0	-5.68206	0.00071962
102093	'Phkb'	mRNA	8.02	9.02667	7.99	7.68	8.39	7.65	9.52	9.91	0.132392	0.428239
102098	'Arhgef18'	mRNA	14.4467	10.3133	11.41	12.38	19.55	10.39	8.67	11.88	-0.639232	0.0169446
102103	'Mtus1'	mRNA	67.36	58.0067	62.76	70.91	68.41	55.62	58.6	59.8	-0.38622	0.0345322
102115	'Dohh'	mRNA	15.6367	15.94	15.42	14.81	16.68	14.46	16.83	16.53	-0.156648	0.323353
102122	'Psme3ip1'	mRNA	7.97333	7.65333	8.88	7.05	7.99	7.13	8.59	7.24	-0.232909	0.17761
102124	'Enkd1'	mRNA	0.49	0.393333	0.51	0.45	0.51	0.33	0.5	0.35	-0.517984	0.331183
102141	'Snx25'	mRNA	3.34667	3.47667	2.95	3.25	3.84	2.72	4.64	3.07	-0.155184	0.485605
102162	'Taf5l'	mRNA	6.27	6.17	5.85	5.98	6.98	5.87	6.15	6.49	-0.195406	0.286693
102182	'Prmt9'	mRNA	3.93	5.17333	3.65	3.99	4.15	4.65	6.53	4.34	0.226401	0.272865
102193	'Zdhhc7'	mRNA	10.2467	10.0633	10.14	10.21	10.39	9.96	9.35	10.88	-0.191745	0.297451
102209	'Snapc2'	mRNA	10.1733	10.8267	9.86	10.31	10.35	11.19	9.84	11.45	-0.0860211	0.678144
102216272	'Ak6'	mRNA	3.49667	3.02667	2.74	4.09	3.66	2.1	3.45	3.53	-0.426508	0.18552
102247	'Gpat4'	mRNA	68.62	69.5567	70.15	74.37	61.34	84.88	46.27	77.52	-0.119623	0.686046
102278	'Cpne7'	mRNA	0.0833333	0.0633333	0.17	0.03	0.05	0.07	0.08	0.04	-0.191076	0.856787
102294	'Cyp4v3'	mRNA	86.5533	71.9767	77.04	119.98	62.64	78.34	59.95	77.64	-0.432554	0.149424
102323	'Dcun1d2'	mRNA	4.39333	4.56333	4.56	4.34	4.28	3.53	5.05	5.11	-0.142313	0.45194
102334	'Ankrd10'	mRNA	5.15667	5.86	4.55	6.15	4.77	4.19	7.65	5.74	-0.104992	0.645204
102339	'Cog4'	mRNA	17.58	20.73	18.81	17.4	16.53	19.91	21.36	20.92	0.0683101	0.662134
102371	'Myzap'	mRNA	0.446667	0.85	0.79	0.31	0.24	0.52	1.24	0.79	0.723167	0.160521
102414	'Clk3'	mRNA	14.15	16.7933	11.23	13.86	17.36	12.02	18.45	19.91	-0.0186987	0.93869
102423	'Hinfp'	mRNA	3.44	3.97667	2.95	3.53	3.84	3.19	4.44	4.3	0.129155	0.524608
102436	'Lars2'	mRNA	3.52	4.66	3.23	3.83	3.5	4.14	4.46	5.38	0.259319	0.208827
102442	'Dennd4a'	mRNA	11.97	12.2667	11.93	12.85	11.13	12.69	12.78	11.33	-0.135843	0.458439
102443350	'Xndc1'	mRNA	1.33	1.35	1.02	1.48	1.49	0.89	1.76	1.4	-0.182891	0.538944
102443351	'Xntrpc'	mRNA	0.303333	0.266667	0.21	0.36	0.34	0.23	0.3	0.27	-0.393176	0.302067
102448	'Xylb'	mRNA	42.9333	48.14	39.58	46.07	43.15	37.45	49.46	57.51	-0.0686796	0.720959
102462	'Imp3'	mRNA	41.5933	41.4433	37.77	42.19	44.82	41.83	43.05	39.45	-0.192926	0.284958
102502	'Pls1'	mRNA	0.06	0.503333	0.1	0.04	0.04	0.41	0.64	0.46	2.94332	1.7552e-08
102545	'Cmtm7'	mRNA	2.42333	3.05333	3.08	1.41	2.78	2.12	4.23	2.81	0.134607	0.71703
102566	'Ano10'	mRNA	11.1067	13.66	12.57	10.24	10.51	11.55	14.13	15.3	0.156563	0.353962
102570	'Slc22a13'	mRNA	0.02	0.0433333	0	0.06	0	0.02	0.02	0.09	0.818504	0.695357
102580	'Alg9'	mRNA	6.43	6.03667	7.93	5.98	5.38	6.07	6.56	5.48	-0.202302	0.304336
102595	'Plekho2'	mRNA	3.37333	4.55667	4.65	1.44	4.03	4.49	5.26	3.92	0.265735	0.456052
102607	'Snx19'	mRNA	8.92667	9.44333	8.94	8.46	9.38	8.87	9.18	10.28	-0.0738632	0.64841
102614	'Rpp25'	mRNA	0	0	0	0	0	0	0	0
102626	'Mapkapk3'	mRNA	1.36333	1.81333	0.98	1.43	1.68	1.3	2.45	1.69	0.270153	0.374044
102631681	'Gm29958'	mRNA	0.146667	0.213333	0.24	0.06	0.14	0.21	0.04	0.39	0.546385	0.635504
102631705	'Gm29975'	mRNA	1.15333	1.51333	1.2	1.3	0.96	1.09	1.87	1.58	0.195997	0.359894
102631730	'4930512M02Rik'	mRNA	0.0866667	0	0	0.23	0.03	0	0	0	-3.05228	0.442616
102631805	'Gm272'	mRNA	0.346667	0.363333	0.23	0.6	0.21	0.2	0.22	0.67	-0.217012	0.893406
102631909	'Gm30124'	mRNA	0.34	0.14	0.41	0.33	0.28	0.1	0.11	0.21	-1.44422	0.0189738
102632	'Acad11'	mRNA	154.13	194.87	171.79	159.2	131.4	223.66	151.16	209.79	0.190784	0.452385
102632102	'Gm9229'	mRNA	0.156667	0.11	0.17	0.19	0.11	0.08	0.22	0.03	-0.759623	0.498625
102632142	'Gm18905'	mRNA	0.01	0.01	0	0	0.03	0	0.03	0	-1.12615	0.768752
102632152	'Gm30302'	mRNA	0.00333333	0.02	0	0.01	0	0.04	0	0.02	2.83965	0.222977
102632483	'Gm17330'	mRNA	0.316667	0.27	0.31	0.44	0.2	0.09	0.58	0.14	-0.52434	0.340205
102632554	'Gm30599'	mRNA	0.11	0.143333	0.11	0.08	0.14	0.05	0.22	0.16	0.099192	0.910719
102632660	'Gm30679'	mRNA	0.00666667	0.05	0	0	0.02	0.02	0.05	0.08	2.67765	0.120538
102632693	'Gm30698'	mRNA	0.233333	0.09	0.07	0.19	0.44	0.03	0.06	0.18	-1.85895	0.125899
102632737	'Gm30732'	mRNA	0.0133333	0.0633333	0.02	0.01	0.01	0.01	0.08	0.1	2.13318	0.112955
102632738	'Gm30733'	mRNA	0.00666667	0.03	0	0	0.02	0.05	0.03	0.01	2.215	0.246032
102632739	'Gm19774'	mRNA	0	0.05	0	0	0	0	0.15	0	0.710899	0.861693
102632837	'Rnf212b'	mRNA	0.443333	0.426667	0	1.02	0.31	0	0.16	1.12	-0.336206	0.852766
102633075	'Gm30990'	mRNA	0.08	0.11	0.04	0.08	0.12	0.03	0.2	0.1	-0.577112	0.47508
102633156	'Gm4631'	mRNA	0.646667	0.836667	0.75	0.61	0.58	0.59	0.71	1.21	0.226558	0.486534
102633301	'Gm31160'	mRNA	0.0233333	0	0.07	0	0	0	0	0	-2.77104	0.487381
102633345	'Gm9922'	mRNA	0.04	0.106667	0.02	0.04	0.06	0.11	0.13	0.08	1.34193	0.18327
102633424	'Gm31255'	mRNA	0.253333	0.573333	0.33	0.23	0.2	0.32	0.78	0.62	0.955662	0.0015541
102633679	'Gm31445'	mRNA	0.00666667	0	0	0.02	0	0	0	0	-1.21265	0.766326
102633740	'Gm31493'	mRNA	4.04333	3.54667	4.9	4.04	3.19	3.47	4.08	3.09	-0.355914	0.154095
102633750	'Gm10130'	mRNA	0.56	0.706667	0.67	0.49	0.52	0.47	0.98	0.67	0.129556	0.739238
102633760	'Gm31510'	mRNA	0.01	0	0	0.03	0	0	0	0	-1.21265	0.766326
102633763	'Gm31513'	mRNA	0.383333	0.27	0.39	0.39	0.37	0.28	0.21	0.32	-0.642089	0.14581
102633783	'LOC102633783'	mRNA	0	0.0566667	0	0	0	0	0.17	0	2.1258	0.594985
102633888	'Gm31606'	mRNA	0.0133333	0.0133333	0.02	0.01	0.01	0.01	0.02	0.01	-0.651667	0.215054
102633951	'Gm31649'	mRNA	0.03	0.0466667	0.05	0.04	0	0	0.05	0.09	0.339678	0.890292
102633968	'Gm31665'	mRNA	0.00666667	0	0.01	0	0.01	0	0	0	-2.70505	0.457043
102633986	'Gm31679'	mRNA	0.95	1.00333	1.34	0.84	0.67	0.7	1.37	0.94	-0.118289	0.735447
102634072	'Gm38457'	mRNA	0.0466667	0.02	0.01	0.05	0.08	0.01	0.02	0.03	-1.41668	0.185837
102634078	'LOC102634078'	mRNA	1.51667	1.41333	1.27	1.48	1.8	0.86	1.79	1.59	-0.308779	0.337349
102634296	'Gm4779'	mRNA	0.0133333	0.00666667	0	0.04	0	0	0	0.02	-0.250873	0.950976
102634333	'1110002E22Rik'	mRNA	0.00333333	0.0133333	0.01	0	0	0.01	0.02	0.01	0.539296	0.732746
102634429	'Gm6569'	mRNA	0	0.04	0	0	0	0	0	0.12	1.66226	0.680215
102634715	'Gm32234'	mRNA	0.326667	0.543333	0.29	0.42	0.27	0.44	0.72	0.47	0.52991	0.0623552
102634746	'Gm13201'	mRNA	0.0766667	0.103333	0.08	0.07	0.08	0.06	0.12	0.13	0.867687	0.290057
102634778	'Gm32280'	mRNA	0	0	0	0	0	0	0	0
102634841	'Gm38469'	mRNA	2.31333	2.23	2.55	2.05	2.34	1.5	2.62	2.57	-0.272245	0.255171
102634987	'Gm32436'	mRNA	0.00666667	0.0166667	0	0.01	0.01	0	0.04	0.01	0.746922	0.753143
102635181	'Gm32584'	mRNA	10.7467	13.6167	13.87	9.23	9.14	9.94	14.41	16.5	0.152879	0.533324
102635315	'Gm32687'	mRNA	0.616667	0.503333	0.8	0.52	0.53	0.26	0.49	0.76	-0.356991	0.340122
102635360	'Gm32719'	mRNA	0.07	0.0433333	0.16	0.01	0.04	0.07	0.02	0.04	-0.807472	0.601223
102635385	'Gm32742'	mRNA	0.01	0	0.03	0	0	0	0	0	-3.51002	0.339404
102635552	'Gm32856'	mRNA	0.313333	0.693333	0.39	0.26	0.29	0.48	0.97	0.63	0.884418	0.0122124
102635595	'Gm32886'	mRNA	0.01	0.01	0	0	0.03	0	0	0.03	-0.250873	0.950976
102635744	'Gm28729'	mRNA	0	0.01	0	0	0	0	0.03	0	0.710899	0.861693
102635781	'Gm38481'	mRNA	3.58333	5.81	1.1	6.35	3.3	3.07	8.05	6.31	0.451739	0.382413
102635802	'Gm33049'	mRNA	0.336667	0.13	0.79	0.05	0.17	0.05	0.17	0.17	-1.58099	0.22426
102635845	'Gm33084'	mRNA	0.376667	0	1.13	0	0	0	0	0	-1.21265	0.766326
102635879	'4933407O12Rik'	mRNA	0.133333	0.163333	0.05	0.29	0.06	0.07	0.32	0.1	-0.246731	0.828329
102635944	'Gm33153'	mRNA	0.573333	0.356667	0.63	0.61	0.48	0.34	0.33	0.4	-0.850908	0.00166882
102636082	'Gm8251'	mRNA	0.03	0.02	0.03	0.03	0.03	0.01	0.01	0.04	-0.670106	0.271313
102636203	'4930519L02Rik'	mRNA	1.43333	1.67667	1.43	1.11	1.76	1	2.36	1.67	0.0146801	0.978309
102636251	'Gm33370'	mRNA	0	0.01	0	0	0	0.01	0.02	0	2.15116	0.583185
102636256	'Gm33373'	mRNA	1.52667	1.45	1.79	1.25	1.54	1.1	1.85	1.4	-0.265802	0.228484
102636509	'Gm8020'	mRNA	0	0	0	0	0	0	0	0
102636558	'LOC102636558'	mRNA	0	0.0266667	0	0	0	0.08	0	0
102636909	'Gm33851'	mRNA	0.33	0.196667	0.42	0.22	0.35	0.09	0.43	0.07	-1.0095	0.271413
102637020	'Gm33933'	mRNA	0.0233333	0.0666667	0	0	0.07	0.06	0.1	0.04	1.23985	0.436595
102637087	'Gm33989'	mRNA	9.39	11.7333	8.41	12.04	7.72	8.74	16.93	9.53	0.193989	0.282223
102637099	'Gm38495'	mRNA	2.95	3.18333	3.04	2.96	2.85	3.03	3.43	3.09	-0.0611471	0.698843
102637366	'Gm10037'	mRNA	0.19	0.176667	0.19	0.32	0.06	0.09	0.38	0.06	-0.840417	0.309008
102637505	'Gm34296'	mRNA	0.35	0.45	0.4	0.12	0.53	0.23	0.48	0.64	0.150313	0.842308
102637572	'Gm38499'	mRNA	0.0866667	0.26	0.14	0.07	0.05	0.37	0.18	0.23	1.46603	0.112271
102637593	'Gm34362'	mRNA	0.08	0.106667	0.24	0	0	0.1	0.11	0.11	0.276908	0.910176
102637705	'Ly6l'	mRNA	0	0.0166667	0	0	0	0	0.05	0	0.710899	0.861693
102637782	'Gm34507'	mRNA	0.76	1.16667	0.77	0.71	0.8	1.08	1.1	1.32	0.337959	0.392857
102637808	'Gm21976'	mRNA	0	0	0	0	0	0	0	0
102637817	'Gm34531'	mRNA	0.00333333	0	0	0.01	0	0	0	0	-2.05607	0.611033
102637839	'Gm10476'	mRNA	0.03	0	0	0	0.09	0	0	0	-2.67151	0.503781
102637947	'Gm13035'	mRNA	0.53	0.29	0.19	0.17	1.23	0.49	0.19	0.19	-1.08375	0.478611
102637973	'Gm34653'	mRNA	0.0566667	0.143333	0.11	0	0.06	0.02	0.23	0.18	1.2133	0.378962
102638047	'LOC102638047'	mRNA	0.143333	0.16	0.25	0.08	0.1	0.08	0.17	0.23	0.0948474	0.912683
102638120	'Gm34758'	mRNA	2.79333	1.30667	4.28	0.43	3.67	0.41	2.78	0.73	-1.00406	0.0137858
102638268	'1700014D04Rik'	mRNA	0.0333333	0.03	0.03	0.02	0.05	0.02	0.01	0.06	-0.226114	0.834352
102638514	'Gm35060'	mRNA	0.126667	0.2	0.16	0.11	0.11	0.15	0.24	0.21	0.363981	0.356785
102638541	'Gm35078'	mRNA	3.44333	3	4.13	3.01	3.19	3.97	1.73	3.3	-0.375504	0.455378
102638555	'Gm38510'	mRNA	0.206667	0.563333	0.41	0.1	0.11	0.55	0.68	0.46	1.34217	0.018007
102638674	'Gm14428'	mRNA	0.02	0	0	0.06	0	0	0	0
102638847	'Gm35315'	mRNA	0.363333	0.633333	0.28	0.38	0.43	0.43	0.67	0.8	0.655685	0.0657863
102638882	'Gm35339'	mRNA	2.04	1.92333	1.48	2.69	1.95	0.46	2.69	2.62	-0.167703	0.694693
102638888	'Gm20346'	mRNA	3.65667	3.88	4.33	3.17	3.47	3.66	3.66	4.32	-0.0870415	0.74033
102638918	'Gm35364'	mRNA	0.0466667	0.0333333	0.06	0.05	0.03	0.01	0.04	0.05	-0.800223	0.433164
102638978	'Gm35410'	mRNA	0.12	0.136667	0.14	0.13	0.09	0.12	0.09	0.2	0.0250207	0.975621
102639021	'Gm3993'	mRNA	0.34	0.24	0.61	0.18	0.23	0.53	0.14	0.05	-0.489321	0.650825
102639087	'Gm35486'	mRNA	0.256667	0.193333	0.3	0.16	0.31	0.14	0.19	0.25	-0.595296	0.149768
102639105	'Gm35498'	mRNA	0.756667	1.21333	0.87	0.29	1.11	0.96	1.55	1.13	0.522975	0.331242
102639132	'Gm21885'	mRNA	0.236667	0.726667	0.19	0.28	0.24	0.69	0.64	0.85	1.43501	0.000174093
102639145	'Gm17315'	mRNA	0.00333333	0.01	0	0.01	0	0	0	0.03	1.66226	0.680215
102639178	'Gm35549'	mRNA	0	0.02	0	0	0	0	0.06	0	0.710899	0.861693
102639229	'Gm35588'	mRNA	0.01	0.00666667	0.01	0.02	0	0	0.01	0.01	-0.830117	0.734574
102639437	'Gm35751'	mRNA	0.0466667	0.0266667	0.06	0.05	0.03	0.02	0.06	0	-0.685074	0.727568
102639543	'Ifi206'	mRNA	0.546667	0.57	1.07	0.25	0.32	0.59	0.53	0.59	-0.101539	0.849107
102639549	'Gm38521'	mRNA	0.106667	0.17	0.15	0.12	0.05	0.18	0.18	0.15	0.505315	0.402672
102639598	'Gm14296'	mRNA	2.22	2.58333	1.74	1.93	2.99	2.25	2.87	2.63	0.0569859	0.811014
102639650	'Vamp9'	mRNA	0.11	0.0833333	0.07	0.13	0.13	0.03	0.13	0.09	-0.436378	0.580733
102639653	'Gm2007'	mRNA	0.43	0.583333	0.2	0.35	0.74	0.37	0.86	0.52	0.231645	0.625755
102639700	'Gm21297'	mRNA	0.203333	0.196667	0.2	0.24	0.17	0.23	0.24	0.12	-0.190652	0.665226
102639802	'Gm36028'	mRNA	0.783333	0.933333	0.61	1.15	0.59	1.47	0.54	0.79	0.0763397	0.896028
102639868	'Gm36079'	mRNA	0.0233333	0.0966667	0	0	0.07	0	0.19	0.1	1.7469	0.447361
102640043	'Gm36210'	mRNA	0.0333333	0.04	0.01	0.04	0.05	0.02	0.05	0.05	0.0430825	0.973643
102640165	'Gm36298'	mRNA	0.166667	0.36	0.09	0.22	0.19	0.18	0.1	0.8	0.990275	0.251687
102640171	'Gm38525'	mRNA	0.303333	0.23	0.38	0.36	0.17	0.15	0.23	0.31	-0.623254	0.37639
102640263	'Gm36375'	mRNA	1.05667	0.816667	1.01	1.41	0.75	0.57	0.96	0.92	-0.574521	0.0451369
102640268	'Gm2956'	mRNA	0.01	0.0433333	0	0.03	0	0.09	0.04	0	1.77954	0.445047
102640376	'Gm36448'	mRNA	0	0	0	0	0	0	0	0
102640387	'Gm36457'	mRNA	0.256667	0.836667	0.5	0.11	0.16	0.46	0.99	1.06	1.52065	0.052557
102640586	'Gm11515'	mRNA	0.02	0	0	0.06	0	0	0	0	-1.21265	0.766326
102640673	'Gm5165'	mRNA	0.68	0.78	0.78	0.91	0.35	0.87	0.73	0.74	0.189397	0.673261
102640710	'Gm36712'	mRNA	0.996667	1.11667	0.9	0.76	1.33	0.66	1.66	1.03	-0.0507484	0.888252
102640722	'Gm36722'	mRNA	0.243333	0.476667	0.13	0.26	0.34	0.18	0.49	0.76	0.745039	0.0831311
102640809	'Gm36789'	mRNA	0.00333333	0.00333333	0	0.01	0	0	0.01	0	-0.250873	0.950976
102640920	'Pvrig'	mRNA	0.703333	0.956667	0.59	0.28	1.24	0.62	1.79	0.46	0.523105	0.262533
102641031	'LOC102641031'	mRNA	0.0366667	0.133333	0.07	0.02	0.02	0.1	0.11	0.19	1.95401	0.0251084
102641068	'Gm38529'	mRNA	0.113333	0.18	0.11	0.05	0.18	0.15	0.29	0.1	0.494398	0.513678
102641086	'LOC102641086'	mRNA	0.00666667	0	0.02	0	0	0	0	0
102641157	'Gm38538'	mRNA	0.0966667	0.173333	0.19	0	0.1	0.08	0.27	0.17	0.611006	0.64349
102641467	'Gm20684'	mRNA	2.88333	3.60667	2.45	2.72	3.48	2.98	3.55	4.29	0.0413392	0.866717
102642386	'Gm6871'	mRNA	0.04	0	0	0.12	0	0	0	0	-2.05607	0.611033
102643210	'Gm38664'	mRNA	1.21667	1.72	1.23	1.24	1.18	1.21	2.4	1.55	0.219797	0.463353
102644	'Oaf'	mRNA	168.607	140.567	145.85	171.08	188.89	158.35	111.57	151.78	-0.416416	0.0930008
102657	'Cd276'	mRNA	0.886667	1.60333	0.45	1.19	1.02	1.31	1.7	1.8	0.650753	0.0859797
102680	'Slc6a20a'	mRNA	0.0533333	0.0833333	0.08	0	0.08	0.1	0.07	0.08	1.1083	0.419521
102693	'Phldb1'	mRNA	1.91333	3.45667	2.21	1.53	2	2.54	4.71	3.12	0.712348	0.00274806
102747	'Lrrc49'	mRNA	0.0466667	0.15	0.08	0.05	0.01	0.17	0.17	0.11	1.45678	0.0888273
102774	'Bbs4'	mRNA	1.07333	0.966667	1.11	0.99	1.12	1.08	0.96	0.86	-0.335446	0.243992
102791	'Tcta'	mRNA	8.18667	8.85667	7.47	9.81	7.28	8.59	9.87	8.11	-0.00256134	0.990688
102857	'Slc6a8'	mRNA	3.84333	5.37	3.26	3.14	5.13	3.74	7.43	4.94	0.279918	0.300051
102866	'Pls3'	mRNA	11.4	16.7433	12.05	11.35	10.8	16.28	18.07	15.88	0.37838	0.0159079
102871	'Radx'	mRNA	0.0133333	0.0233333	0.01	0	0.03	0	0.03	0.04	0.920052	0.619415
102902673	'Gm21992'	mRNA	13.08	12.16	12.69	13.89	12.66	9.12	14.6	12.76	-0.259085	0.185915
102920	'Cenpi'	mRNA	0.02	0.08	0.02	0.02	0.02	0.04	0.11	0.09	2.01268	0.0706581
102954	'Nudt10'	mRNA	0.0133333	0	0.04	0	0	0	0	0	-1.21265	0.766326
103080	'Septin10'	mRNA	2.73	4.47667	2.24	3.11	2.84	3.77	4.94	4.72	0.520299	0.0266712
103135	'Pan2'	mRNA	9.19667	8.56	7.24	10.48	9.87	5.86	9.56	10.26	-0.273136	0.264633
103136	'Pwp1'	mRNA	3.50333	4.55667	3.36	3.5	3.65	4.18	5.68	3.81	0.19118	0.349826
103140	'Gstt3'	mRNA	9.12667	43.1167	13.88	6.73	6.77	33.45	27.81	68.09	2.08439	6.58648e-08
103142	'Rdh9'	mRNA	19.2067	19.1433	18.16	12.9	26.56	13.37	17.71	26.35	-0.181829	0.55551
103149	'Upb1'	mRNA	74.6433	95.0433	66.28	80.64	77.01	93.79	93.03	98.31	0.199167	0.243746
103161	'Apof'	mRNA	248.43	170.463	240.7	237.94	266.65	145	222.56	143.83	-0.738475	3.78976e-05
103172	'Chchd10'	mRNA	958.813	1155.48	1161.75	863.51	851.18	1367.43	870.17	1228.84	0.122609	0.644851
103199	'Fig4'	mRNA	3.24667	4.15	3.09	3.42	3.23	3.96	4.42	4.07	0.180793	0.320314
103213	'Traf3ip2'	mRNA	3.77	2.28667	4.12	3.69	3.5	2.39	2.69	1.78	-0.839164	0.000322702
103220	'Ttc41'	mRNA	1.63667	1.77333	1.54	1.61	1.76	1.39	1.73	2.2	0.0373842	0.889312
103236	'Csnk1g2'	mRNA	31.2833	36.9067	30.31	30.79	32.75	38.18	32.41	40.13	0.0765199	0.702527
103266	'Tmem263'	mRNA	2.49333	2.02667	2.57	2.79	2.12	2.08	2.3	1.7	-0.476092	0.0424137
103268	'Cep57l1'	mRNA	2.15667	2.91	1.95	2.22	2.3	2.19	3.52	3.02	0.275567	0.253013
103284	'Zc3h10'	mRNA	4.79333	4.28667	4.32	4.83	5.23	4.08	4.57	4.21	-0.395453	0.0475249
103406	'Zfr2'	mRNA	0.793333	0.67	0.89	0.85	0.64	0.61	0.84	0.56	-0.104026	0.7716
103425	'Ncln'	mRNA	31.5667	30.14	34.36	30.78	29.56	28.9	29.23	32.29	-0.239084	0.153919
103466	'Nt5dc3'	mRNA	4.89667	5.14	4.89	4.61	5.19	4.46	6.82	4.14	-0.11908	0.546714
103468	'Nup107'	mRNA	0.903333	1.03667	1	0.91	0.8	0.92	1.34	0.85	0.0152841	0.956553
103511	'Calhm5'	mRNA	0.106667	0.276667	0.12	0.12	0.08	0.18	0.29	0.36	1.15822	0.112021
103534	'Mgat4b'	mRNA	20.1333	23.96	20.04	18.84	21.52	22.87	27.07	21.94	0.0728211	0.63654
103537	'Mbtd1'	mRNA	13.0833	18.14	12.68	13.94	12.63	12.27	22.13	20.02	0.143179	0.424608
103551	'Epop'	mRNA	4.43667	4.14667	4.2	4.47	4.64	3.94	3.8	4.7	-0.268098	0.210874
103554	'Psme4'	mRNA	20.6867	21.56	21.73	21.79	18.54	22.17	22.15	20.36	-0.0937737	0.607557
103573	'Xpo1'	mRNA	6.58667	7.47667	6.95	6.22	6.59	7.2	9.12	6.11	0.00236066	0.989703
103583	'Fbxw11'	mRNA	16.9633	21.7567	18.81	17.62	14.46	16.38	26.2	22.69	0.0109902	0.937981
103611158	'Gm38666'	mRNA	0	0	0	0	0	0	0	0
103611159	'Gm38667'	mRNA	0.446667	0.593333	0.55	0.53	0.26	0.28	0.68	0.82	0.292167	0.543488
103655	'Sec14l4'	mRNA	136.183	165.773	139.04	119.63	149.88	118.83	250.7	127.79	0.0765628	0.754975
103677	'Smg6'	mRNA	15.4467	17.8167	16.98	14.65	14.71	14.69	20.13	18.63	0.0200253	0.885915
103694	'Tmed4'	mRNA	52.5767	36.7467	54.73	48.05	54.95	37.73	36.05	36.46	-0.684125	6.27153e-05
103710	'Slc35e4'	mRNA	0.123333	0.26	0.18	0.1	0.09	0.23	0.34	0.21	0.847725	0.125522
103711	'Pnpo'	mRNA	76.28	92.81	72.34	80.22	76.28	95.45	96.71	86.27	0.108982	0.529956
103712	'6330403K07Rik'	mRNA	0.00666667	0	0.02	0	0	0	0	0	-1.21265	0.766326
103724	'Tbc1d10a'	mRNA	7.79667	13.29	7.28	7.35	8.76	13.18	14.35	12.34	0.677228	2.87228e-05
103733	'Tubg1'	mRNA	15.7233	11.65	17.1	14.18	15.89	13.25	11.14	10.56	-0.594743	0.00606796
103737	'Pex12'	mRNA	4.10333	4.34667	4.13	3.96	4.22	4.63	4.6	3.81	-0.0789424	0.705652
103742	'Mien1'	mRNA	29.7967	33.1967	29.29	31.48	28.62	34.19	35.53	29.87	-0.0372328	0.841145
103743	'Tmem98'	mRNA	3.36667	7.97	2.86	2.69	4.55	9.39	5.04	9.48	1.09917	0.00241874
103765	'Tmem17'	mRNA	0.21	0.49	0.26	0.24	0.13	0.6	0.4	0.47	1.07438	0.100497
103768	'Tubg2'	mRNA	0.0566667	0.0933333	0.05	0.08	0.04	0.03	0.11	0.14	0.571934	0.622636
103784	'Wdr92'	mRNA	2.71	2.74	2.61	2.26	3.26	2.3	3.71	2.21	-0.17935	0.465236
103806	'Maml1'	mRNA	17.3433	15.4433	16.23	18.36	17.44	12.77	17.52	16.04	-0.346284	0.0163103
103836	'Zfp692'	mRNA	2.56667	2.09333	1.91	3.01	2.78	1.23	2.44	2.61	-0.532109	0.100607
103841	'Cuedc1'	mRNA	1.05333	1.59667	1.29	0.74	1.13	1.34	1.4	2.05	0.438102	0.157248
103844	'Inca1'	mRNA	29.36	27.1767	30.38	30.74	26.96	27.8	27.74	25.99	-0.271184	0.142998
103850	'Nt5m'	mRNA	4.64	4.61	4.67	4.69	4.56	4.04	4.37	5.42	-0.192678	0.40744
103889	'Hoxb2'	mRNA	0.55	1.14667	0.67	0.58	0.4	1.11	0.86	1.47	1.01639	0.012963
103963	'Rpn1'	mRNA	28.35	24.2333	23.32	30.75	30.98	27.72	25.58	19.4	-0.39254	0.103565
103967	'Dnm3'	mRNA	13.78	14.11	14.45	14.54	12.35	9.87	16.08	16.38	-0.170667	0.408545
103968	'Plin1'	mRNA	0	0.04	0	0	0	0.02	0.06	0.04	3.1808	0.215773
103978	'Gpc5'	mRNA	0	0.00666667	0	0	0	0	0.02	0	0.710899	0.861693
103988	'Gck'	mRNA	5.95667	6.24333	9.34	3.88	4.65	1.52	13.09	4.12	-0.195709	0.81005
104001	'Rtn1'	mRNA	0.803333	1.07	1.23	0.3	0.88	0.88	1.28	1.05	0.183941	0.669848
104009	'Qsox1'	mRNA	244.953	226.043	169.93	233.61	331.32	243.43	241.39	193.31	-0.28914	0.288127
104015	'Synj1'	mRNA	2.72	2.79333	2.87	2.12	3.17	2.55	3.15	2.68	-0.137402	0.470489
104027	'Synpo'	mRNA	6.58667	16.1767	9.28	4.33	6.15	10.81	10.23	27.49	1.11787	0.00615458
104079	'Nxph3'	mRNA	0.01	0.01	0	0.03	0	0	0.03	0	-0.260968	0.941296
104080	'Nxph4'	mRNA	0.02	0.03	0	0	0.06	0.03	0.04	0.02	0.493521	0.814731
104082	'Wdr7'	mRNA	6.55333	7.43	5.44	6.48	7.74	6.87	7.95	7.47	0.0360061	0.849657
104086	'Cyp27a1'	mRNA	225.947	190.55	190.93	246.31	240.6	205.46	173.12	193.07	-0.412709	0.0586681
104099	'Itga9'	mRNA	8.13333	11.74	13.32	4.67	6.41	11.65	13.74	9.83	0.416486	0.131247
104110	'Adcy4'	mRNA	1.82	2.11	2.35	0.94	2.17	1.99	2.28	2.06	0.00122879	0.996983
104111	'Adcy3'	mRNA	0.213333	0.72	0.32	0.14	0.18	0.67	1.05	0.44	1.59706	0.000176518
104112	'Acly'	mRNA	24.9867	23.6267	26.09	23.27	25.6	21.87	26.76	22.25	-0.261414	0.0581664
104130	'Ndufb11'	mRNA	67.9367	95.1567	63.52	70.15	70.14	99.47	99.17	86.83	0.288996	0.104396
104156	'Etv5'	mRNA	0.876667	1.52	1.37	0.59	0.67	1.39	1.42	1.75	0.65032	0.0650011
104158	'Ces1d'	mRNA	116.947	275.543	125.18	141	84.66	251.95	150.49	424.19	1.01781	0.00582437
104174	'Gldc'	mRNA	62.7167	45.6033	63.35	58.33	66.47	48.47	52.43	35.91	-0.612132	0.00226535
104175	'Sbk1'	mRNA	15.8367	21.4733	18.16	13.28	16.07	24.3	12.15	27.97	0.306806	0.35564
104184	'Blmh'	mRNA	7.32	9.33333	7.56	7.69	6.71	10.43	9.38	8.19	0.185299	0.393874
104215	'Rhoq'	mRNA	4.11	5.29	3.55	3.34	5.44	3.6	7.19	5.08	0.258249	0.267397
104248	'Cabin1'	mRNA	9.16	10.5567	8.68	8.26	10.54	8.85	11.18	11.64	-0.012113	0.941473
104252	'Cdc42ep2'	mRNA	2.20667	2.72333	3.24	1.71	1.67	2.55	3.17	2.45	0.137011	0.66733
104263	'Kdm3a'	mRNA	4.50667	4.55667	3.59	4.78	5.15	3.67	5.5	4.5	-0.180943	0.395598
104271	'Tex15'	mRNA	0	0.0266667	0	0	0	0.02	0	0.06	2.82583	0.174626
104303	'Arl1'	mRNA	34.3967	36.2333	32.43	35.86	34.9	36.37	40.19	32.14	-0.127452	0.410268
104318	'Csnk1d'	mRNA	23.4933	24.2367	22.98	22.94	24.56	22	26.62	24.09	-0.144761	0.299468
104346	'Gas8'	mRNA	1.74667	1.74667	1.05	2.44	1.75	1.33	3.04	0.87	0.0238082	0.946846
104348	'Zfp120'	mRNA	1.85	2.27333	2.09	1.9	1.56	1.65	2.74	2.43	0.0431561	0.838194
104349	'Zfp119a'	mRNA	1.43667	1.94333	1.34	1.36	1.61	1.88	2.2	1.75	0.237171	0.305318
104360	'Isl2'	mRNA	0	0.0133333	0	0	0	0	0.04	0	1.54378	0.702621
104362	'Meig1'	mRNA	0.216667	1.08333	0.26	0.31	0.08	1.62	0.23	1.4	2.38938	0.0309713
104383	'Rcor2'	mRNA	0.0766667	0.143333	0.13	0.04	0.06	0.05	0.14	0.24	0.780617	0.364922
104394	'E2f4'	mRNA	13.0767	12.3267	14.31	12.38	12.54	11.34	13	12.64	-0.262584	0.0941799
104401	'Pcnx3'	mRNA	16.76	14.33	16.41	16.18	17.69	12.89	14.71	15.39	-0.395266	0.00766048
104416	'Bap1'	mRNA	10.4233	11.3033	10.66	10.15	10.46	10.61	11.59	11.71	-0.0562226	0.710884
104418	'Dgkz'	mRNA	19.4633	28.34	20.07	17.43	20.89	22.95	34.26	27.81	0.374245	0.0185032
104444	'Rexo2'	mRNA	24.1633	35.9867	24.63	27.52	20.34	40.32	34.42	33.22	0.425483	0.0687646
104445	'Cdc42ep1'	mRNA	73.5333	64.57	102	81.11	37.49	56.89	64.42	72.4	0.00167578	0.993609
104457	'0610010K14Rik'	mRNA	15.4733	16.83	18.32	14.75	13.35	18.19	16.92	15.38	-0.0459748	0.83725
104458	'Rars'	mRNA	8.06333	9.53333	8	8.42	7.77	8.03	12.02	8.55	0.0456849	0.803244
104479	'Ccdc117'	mRNA	6.61	6.26667	6.77	6.33	6.73	6.43	6.43	5.94	-0.217737	0.193672
104570	'Ppp4r3b'	mRNA	9.51667	11.49	10.46	9.59	8.5	9.38	11.85	13.24	0.103648	0.52314
104601	'Mycbpap'	mRNA	0.04	0.0333333	0.06	0.03	0.03	0.03	0.04	0.03	-0.265373	0.806389
104625	'Cnot6'	mRNA	6.06667	7.82667	7.09	5.33	5.78	7.18	9.24	7.06	0.1708	0.294203
104662	'Tsr1'	mRNA	4.59667	4.25667	4.51	4.62	4.66	4.02	4.92	3.83	-0.292222	0.0935295
104681	'Slc16a6'	mRNA	3.83	2.00667	3.42	3.36	4.71	1.73	2.45	1.84	-1.13282	1.99348e-07
104709	'Pik3r6'	mRNA	0.92	1.05333	0.89	0.54	1.33	0.64	1.57	0.95	-0.149331	0.720028
104718	'Ttc7b'	mRNA	12.1333	7.75	12.13	12.38	11.89	7.7	6.91	8.64	-0.760092	0.000369256
104721	'Ddx1'	mRNA	13.5367	16.3733	13.93	12.99	13.69	14.68	20.19	14.25	0.0949272	0.565329
104725	'Sptssa'	mRNA	8.00667	12.7467	7.71	7.69	8.62	10.85	12.76	14.63	0.327596	0.0826258
104732	'Tedc1'	mRNA	0.0466667	0.12	0.04	0.04	0.06	0.13	0.21	0.02	1.14062	0.2265
104759	'Pld4'	mRNA	4.75333	4.81667	5.3	1.84	7.12	5.21	5.96	3.28	-0.143032	0.737042
104771	'Jkamp'	mRNA	6.05333	8.34	5.63	6.74	5.79	7.38	9.01	8.63	0.2729	0.159262
104776	'Aldh6a1'	mRNA	94.7533	127.937	101.79	96.47	86	135.6	114.93	133.28	0.274553	0.169483
104799	'Vipas39'	mRNA	6.68333	7.47	7.46	5.85	6.74	6.36	9.12	6.93	-0.0270242	0.877793
104806	'Fancm'	mRNA	1.23333	1.39333	0.96	1.26	1.48	1.22	1.65	1.31	0.0620952	0.753863
104816	'Aspg'	mRNA	75.7567	120.18	52.51	77.94	96.82	93.96	129.4	137.18	0.494703	0.0445104
104831	'Ptpn23'	mRNA	6.93333	7.25333	6.64	7.01	7.15	6.58	8.05	7.13	-0.0953596	0.537853
104836	'Cbll1'	mRNA	1.64667	1.62333	1.66	1.71	1.57	1.58	1.54	1.75	-0.175269	0.429188
104859	'Tecpr2'	mRNA	3.67333	3.64667	2.92	3.43	4.67	3.28	3.01	4.65	-0.139326	0.621505
104871	'Spata7'	mRNA	2.18333	2.89	2.16	2.28	2.11	2.44	3.71	2.52	0.0867299	0.704928
104884	'Tdp1'	mRNA	1.69667	2.06667	1.8	1.5	1.79	1.67	2.55	1.98	0.120022	0.61828
104886	'Rab15'	mRNA	0.01	0.0133333	0	0.03	0	0.01	0.01	0.02	0.221006	0.920722
104910	'Slc25a47'	mRNA	483.8	269.907	566.54	398.04	486.82	267.25	270.44	272.03	-1.01063	2.15245e-08
104923	'Adi1'	mRNA	33.6667	48.87	36.04	37	27.96	49.2	46.57	50.84	0.364997	0.0740256
104943	'Fam110c'	mRNA	0.413333	2.24	0.42	0.31	0.51	2.16	2.95	1.61	2.24681	1.90705e-11
105000	'Dnal1'	mRNA	0.24	0.533333	0.38	0.23	0.11	0.42	0.78	0.4	1.13266	0.0024439
105005	'Lratd1'	mRNA	0.61	0.696667	1	0.33	0.5	0.8	0.64	0.65	0.0655462	0.881015
105014	'Rdh14'	mRNA	7.26667	8.97	6.25	7.53	8.02	9.18	7.92	9.81	0.133482	0.572561
105083	'Pelo'	mRNA	12.6433	10.35	11.75	13.22	12.96	9.4	9.89	11.76	-0.468813	0.0169632
105148	'Iars'	mRNA	8.67	10.3667	8.57	9.26	8.18	9.18	12.5	9.42	0.0949724	0.563205
105171	'Arrdc3'	mRNA	22.15	19.9567	21.06	30.06	15.33	13.07	38.25	8.55	-0.419674	0.339622
105180375	'Tmem265'	mRNA	4.21667	4.92333	4.3	3.86	4.49	3.65	5.66	5.46	0.0269145	0.90618
105193	'Nhlrc1'	mRNA	0.696667	0.796667	0.55	0.76	0.78	0.8	0.98	0.61	0.00988537	0.978187
105203	'Tasor2'	mRNA	4.01667	4.03667	4.46	3.68	3.91	3.68	4.91	3.52	-0.201585	0.221118
105239	'Rnf44'	mRNA	19.86	23.3433	20.88	18.76	19.94	22.15	22.48	25.4	0.070987	0.66467
105242418	'Gm38690'	mRNA	0.00666667	0.0333333	0	0	0.02	0	0	0.1	1.7022	0.607088
105242430	'Gm38699'	mRNA	0.0166667	0.106667	0	0	0.05	0.14	0.06	0.12	3.20434	0.210693
105242433	'Gm38702'	mRNA	0.106667	0.11	0.2	0.06	0.06	0.09	0.08	0.16	-0.134054	0.882518
105242435	'Gm38704'	mRNA	0.04	0.06	0.03	0	0.09	0.15	0.03	0	0.328014	0.872592
105242449	'Gm21103'	mRNA	0.153333	0.566667	0.26	0.13	0.07	0.33	0.75	0.62	1.68956	0.0698106
105242472	'Gm11639'	mRNA	0.0166667	0.0266667	0	0	0.05	0.03	0.01	0.04	-0.403708	0.792586
105242668	'Gm38821'	mRNA	1.31	0.616667	1.83	0.81	1.29	0.62	1.03	0.2	-1.28073	0.0210727
105242736	'Gm6749'	mRNA	0	0.08	0	0	0	0.12	0.12	0	2.57851	0.461426
105242869	'Gm38958'	mRNA	1.46	1.94333	0.91	1.4	2.07	2.16	2.18	1.49	0.213383	0.737325
105242927	'Gm38999'	mRNA	0	0	0	0	0	0	0	0
105243	'Slc9a3'	mRNA	0.0633333	0	0.19	0	0	0	0	0	-5.19005	0.0555082
105243147	'Gm39147'	mRNA	0.773333	0.666667	0.88	0.74	0.7	0.36	0.98	0.66	-0.514326	0.337379
105243312	'Gm39270'	mRNA	1.39	0.926667	0.83	0.63	2.71	0.65	1.01	1.12	-0.738978	0.223034
105243585	'Gm39469'	mRNA	1.73333	2.73667	1.59	1.41	2.2	2.27	3.14	2.8	0.471446	0.0495011
105244006	'Gm39701'	mRNA	3.07	3.37333	2.82	1.76	4.63	2.3	5.32	2.5	-0.0751179	0.843901
105244034	'Gm33887'	mRNA	9.42	7.13667	8.27	9.69	10.3	5.43	7.94	8.04	-0.550958	0.00682828
105244150	'LOC105244150'	mRNA	0.323333	0.263333	0.41	0.26	0.3	0.19	0.37	0.23	-0.556228	0.501719
105244158	'1700024J04Rik'	mRNA	0	0.00666667	0	0	0	0.01	0	0.01	1.63878	0.684638
105244208	'Rps6-ps4'	mRNA	241.58	286.463	247.6	250.29	226.85	265.26	352.07	242.06	0.0418235	0.807882
105244343	'Gm39972'	mRNA	71.64	75.53	78.33	35.51	101.08	50.37	115.56	60.66	-0.189065	0.603844
105244392	'Gm40011'	mRNA	0.713333	0.63	0.51	0.54	1.09	0.86	0.44	0.59	-0.297979	0.647637
105244402	'Gm14444'	mRNA	0.01	0.02	0	0	0.03	0	0.06	0	0.582642	0.881818
105244600	'Gm40190'	mRNA	0.376667	0.47	0.41	0.34	0.38	0.33	0.62	0.46	0.392636	0.338052
105244808	'Gm40353'	mRNA	0.503333	0.576667	0.65	0.53	0.33	0.44	0.89	0.4	0.245946	0.596478
105244826	'Gm40363'	mRNA	0	0.0633333	0	0	0	0.06	0.13	0	4.02695	0.112572
105244828	'Gm40364'	mRNA	3.37	5.93333	5.83	0.81	3.47	4.5	6.02	7.28	0.656417	0.211744
105244829	'Gm40365'	mRNA	0.0366667	0.1	0.03	0.08	0	0.09	0.18	0.03	1.17442	0.354304
105244831	'Gm40367'	mRNA	1.95	2.62333	2.78	1.47	1.6	2.46	3.55	1.86	0.246964	0.457464
105244833	'Gm40369'	mRNA	0.96	1.69333	1.23	0.91	0.74	2.15	1.45	1.48	0.671993	0.0626839
105244844	'Gm40378'	mRNA	0.16	0.0666667	0.23	0.06	0.19	0.05	0.1	0.05	-1.86802	0.184968
105244887	'Gm40415'	mRNA	0.0333333	0.0766667	0	0.1	0	0.12	0.07	0.04	1.00769	0.612517
105244925	'Gm40447'	mRNA	1.40333	1.11	1.94	0.73	1.54	1.19	1.39	0.75	-0.0724355	0.900956
105244931	'Gm40453'	mRNA	1.24333	0.37	1.09	0	2.64	0.21	0.41	0.49	-1.937	0.0735141
105244947	'Gm40469'	mRNA	0.27	0.256667	0.17	0.39	0.25	0.21	0.17	0.39	-0.255375	0.721507
105244999	'Gm40514'	mRNA	6.32667	8.25333	7.42	4.26	7.3	4.27	11.82	8.67	0.172448	0.589762
105245	'Txndc5'	mRNA	60	63.4667	57.18	61.14	61.68	55.34	69.84	65.22	-0.103027	0.465187
105245011	'Gm40525'	mRNA	0.926667	1.52	0.82	0.68	1.28	1.03	2.78	0.75	0.530366	0.272763
105245043	'Gm2396'	mRNA	0.0233333	0.0566667	0.05	0.01	0.01	0.02	0.13	0.02	1.14754	0.35836
105245047	'Gm40556'	mRNA	0.186667	0.176667	0.21	0.21	0.14	0.21	0.23	0.09	-0.26157	0.714412
105245097	'Gm40595'	mRNA	0.4	0.346667	0.42	0.3	0.48	0.29	0.35	0.4	-0.39611	0.467184
105245102	'LOC105245102'	mRNA	0.0266667	0	0.06	0.02	0	0	0	0	-3.72772	0.191262
105245236	'Gm19802'	mRNA	0	0.00333333	0	0	0	0	0	0.01	0.710899	0.861693
105245278	'Gm40755'	mRNA	0.303333	0.246667	0.32	0.16	0.43	0.27	0.26	0.21	-0.44771	0.270266
105245342	'Gm40814'	mRNA	3.57667	3.22	3.25	4.77	2.71	1.78	2.81	5.07	-0.384613	0.307987
105245369	'Gm40835'	mRNA	0.133333	0.173333	0.17	0	0.23	0.22	0.17	0.13	0.271277	0.783121
105245381	'Gm40847'	mRNA	1.27333	1.29	1.45	1.32	1.05	1.09	1.48	1.3	-0.267761	0.310576
105245382	'Gm9241'	mRNA	0.0966667	0.113333	0.05	0.15	0.09	0.02	0.18	0.14	-0.101528	0.920973
105245383	'Gm40848'	mRNA	0.183333	0.11	0.22	0.12	0.21	0.1	0.15	0.08	-0.998541	0.230558
105245389	'Gm40853'	mRNA	0.143333	0.21	0.35	0.05	0.03	0.24	0.2	0.19	1.10925	0.447776
105245400	'Gm40862'	mRNA	0.5	1.06667	0.06	0.25	1.19	1.68	0.64	0.88	0.265754	0.793692
105245402	'Gm40864'	mRNA	0.0533333	0.0633333	0.05	0.06	0.05	0.06	0.07	0.06	0.0773898	0.928477
105245406	'Gm5954'	mRNA	0.0966667	0.0533333	0.28	0	0.01	0	0.16	0	-1.38325	0.651169
105245424	'Gm40881'	mRNA	0.0866667	0.0966667	0.09	0.08	0.09	0.06	0.14	0.09	0.064041	0.941126
105245436	'Gm40892'	mRNA	0.536667	0.856667	1.24	0.16	0.21	0.65	1.53	0.39	0.41273	0.584125
105245453	'Gm2399'	mRNA	3.31333	5.70333	4.61	2.22	3.11	3.85	7.63	5.63	0.507677	0.0518356
105245580	'A930018O16Rik'	mRNA	1.54333	0.913333	1.99	1.72	0.92	0.94	1.1	0.7	-0.927975	0.0468518
105245682	'Gm41099'	mRNA	0.0866667	0.12	0.11	0.1	0.05	0.06	0.16	0.14	0.21885	0.779078
105245911	'Gm41291'	mRNA	0.493333	0.54	0.55	0.37	0.56	0.42	0.73	0.47	-0.039367	0.936675
105246	'Brd9'	mRNA	2.78333	4.12	2.74	2.58	3.03	2.91	4.38	5.07	0.29988	0.14829
105246049	'Gm41408'	mRNA	1.04333	0.813333	1.06	0.93	1.14	0.63	0.88	0.93	-0.585075	0.027353
105246303	'Gm41607'	mRNA	3.23	2.81667	2.79	3.61	3.29	2.74	3.29	2.42	-0.376771	0.056887
105246320	'Gm26637'	mRNA	0.0566667	0.0866667	0.1	0.02	0.05	0.06	0.14	0.06	0.492093	0.690835
105246572	'Gm41844'	mRNA	0.816667	1.1	0.44	1.08	0.93	1.15	0.93	1.22	0.240645	0.591858
105246618	'Gm41885'	mRNA	0.85	0.983333	0.65	0.96	0.94	0.45	1.38	1.12	-0.037844	0.928849
105246807	'Gm42031'	mRNA	11.67	12.3433	12.68	7.5	14.83	8.54	19.05	9.44	-0.147935	0.642087
105246824	'Gm42048'	mRNA	24.17	66.91	15.46	30.84	26.21	36.95	114.03	49.75	1.39516	6.01688e-05
105246825	'Gm42049'	mRNA	0	0	0	0	0	0	0	0
105246904	'Gm42102'	mRNA	59.9967	60.19	61.38	38.63	79.98	44.29	93.9	42.38	-0.208664	0.505587
105246961	'AB010352'	mRNA	1.68	1.66333	1.59	1.62	1.83	1.1	2.27	1.62	0.0186438	0.942499
105246978	'Gm42166'	mRNA	0.913333	0.736667	0.83	0.79	1.12	0.68	0.91	0.62	-0.518744	0.0504857
105247050	'Gm42226'	mRNA	0.35	0.596667	0.16	0.36	0.53	0.44	0.94	0.41	0.553246	0.277048
105247109	'Gm42267'	mRNA	6.43333	4.17	6.14	2.68	10.48	3.78	6.18	2.55	-0.81917	0.0772135
105247180	'Gm42323'	mRNA	0.15	0.25	0.14	0.29	0.02	0.19	0.26	0.3	0.782783	0.40109
105247198	'Gm42337'	mRNA	0.0366667	0.07	0.04	0.07	0	0.06	0.04	0.11	0.774147	0.670012
105247207	'Gm42346'	mRNA	0.0233333	0.0166667	0	0.03	0.04	0	0.02	0.03	-0.696583	0.701595
105247220	'Gm42355'	mRNA	0.85	0.99	0.99	0.78	0.78	0.71	1.24	1.02	-0.170555	0.469754
105247234	'Gm42368'	mRNA	83.3267	115.027	86.34	57.26	106.38	67.38	167.21	110.49	0.239423	0.409713
105247240	'Gm42372'	mRNA	0.0166667	0.0166667	0.02	0.01	0.02	0.02	0.02	0.01	0.084466	0.949537
105278	'Cdk20'	mRNA	3.33333	2.68667	3.16	3.16	3.68	2.78	3.27	2.01	-0.489121	0.0608786
105298	'Epdr1'	mRNA	0.07	0.77	0.09	0.08	0.04	0.35	1.2	0.76	3.26252	2.73286e-07
105348	'Golm1'	mRNA	0.763333	2.04667	1.04	0.56	0.69	1.26	3.29	1.59	1.21407	0.000813063
105349	'Akr1c18'	mRNA	0	1.10667	0	0	0	0.91	1.63	0.78	7.38689	2.21078e-08
105351	'AW209491'	mRNA	5.93333	5.46	6.01	6.15	5.64	5.23	5.81	5.34	-0.295018	0.106125
105352	'Dusp22'	mRNA	3.90667	5.78333	3.83	4.2	3.69	5.72	6.04	5.59	0.411008	0.0616326
105355	'Slc17a3'	mRNA	8.67333	5.54333	7.38	10.78	7.86	5.42	5.13	6.08	-0.677994	0.00815232
105372	'Utp15'	mRNA	1.62	2.03	1.76	1.4	1.7	1.88	2.49	1.72	0.144438	0.499581
105377	'Slf1'	mRNA	0.68	0.946667	0.76	0.67	0.61	0.72	1.12	1	0.288673	0.284745
105387	'Akr1c14'	mRNA	29.0767	46.2467	32.26	33.39	21.58	46.49	47.11	45.14	0.472737	0.0320877
105428	'Fam149b'	mRNA	8.35667	9.04	9.29	8.17	7.61	8.01	10.54	8.57	-0.0642908	0.697067
105439	'Slain1'	mRNA	0.236667	0.253333	0.37	0.14	0.2	0.27	0.33	0.16	-0.0421683	0.940516
105440	'Kctd9'	mRNA	2.16333	2.95	2.18	1.96	2.35	2.79	2.99	3.07	0.280105	0.142661
105445	'Dock9'	mRNA	4.86667	6.41	5.85	4.06	4.69	5.12	6.52	7.59	0.189985	0.292983
105446	'Gmpr2'	mRNA	4.49667	4.72333	4.66	4.75	4.08	4.27	5.32	4.58	-0.121874	0.552509
105450	'Mmrn2'	mRNA	1.67333	3.42333	3.37	0.84	0.81	3.11	3.91	3.25	0.874921	0.0614932
105501	'Abhd4'	mRNA	18.1967	31.42	19.39	15.1	20.1	33.52	29.03	31.71	0.616438	0.00246722
105504	'Exoc5'	mRNA	4.48	5.22667	4.64	4.4	4.4	4.77	5.39	5.52	0.110366	0.493077
105511	'Fam170b'	mRNA	0.01	0.00666667	0	0	0.03	0.02	0	0	-1.1262	0.76744
105513	'Chmp7'	mRNA	9.01333	9.33333	7.96	9.84	9.24	9.35	10.27	8.38	-0.12818	0.513292
105522	'Ankrd28'	mRNA	8.26667	11.3767	7.83	8	8.97	9.54	12.68	11.91	0.28199	0.0570058
105559	'Mbnl2'	mRNA	13.7633	21.45	14.03	12.52	14.74	18.66	23.11	22.58	0.197322	0.192856
105594	'Cphx1'	mRNA	0.323333	0.446667	0.39	0.13	0.45	0.14	0.7	0.5	0.19911	0.771716
105638	'Dph3'	mRNA	3.28333	3.87333	3.2	3.3	3.35	3.44	4.36	3.82	0.0661524	0.70163
105651	'Ppp1r3e'	mRNA	6.41667	6.90333	5.29	5.82	8.14	5.84	5.73	9.14	-0.0627972	0.824434
105653	'Phyhip'	mRNA	0.0666667	0.0366667	0.09	0.05	0.06	0.05	0.04	0.02	-0.942841	0.362037
105663	'Thtpa'	mRNA	8.95333	9.58333	8.3	9.33	9.23	9.21	9.42	10.12	-0.0760311	0.674436
105670	'Rcbtb2'	mRNA	6.40333	6.70333	7.06	5.99	6.16	6.04	7.47	6.6	-0.0785722	0.612849
105675	'Ppif'	mRNA	21.5167	30.05	23.43	16.68	24.44	24.05	35.63	30.47	0.289794	0.133448
105689	'Mycbp2'	mRNA	7	8.05	7.79	6.19	7.02	6.49	9.75	7.91	0.0151546	0.924999
105722	'Ano6'	mRNA	4.67	6.35333	6.2	2.47	5.34	5.16	8.24	5.66	0.404822	0.157745
105727	'Slc38a1'	mRNA	0.423333	0.523333	0.6	0.19	0.48	0.52	0.64	0.41	0.183534	0.661569
105732	'Fam83h'	mRNA	14.4533	13.9067	13.14	14.67	15.55	14.71	12.95	14.06	-0.217391	0.265565
105734	'Tigd5'	mRNA	2.65333	1.68667	2.4	2.21	3.35	2.08	1.6	1.38	-0.49046	0.0379266
105734727	'Gm27021'	mRNA	1.43	1.15	0.48	1.81	2	1.3	0.41	1.74	-0.477414	0.488398
105782	'Scrib'	mRNA	10.9567	9.49333	9.2	11.33	12.34	8.93	9.41	10.14	-0.379383	0.0523063
105785	'Kdelr3'	mRNA	0.0633333	0.133333	0.14	0.05	0	0.17	0.18	0.05	0.983827	0.458205
105787	'Prkaa1'	mRNA	2.43	2.79667	2.24	2.43	2.62	2.61	3.06	2.72	0.0243262	0.892842
105827	'Amigo2'	mRNA	5.49333	3.56333	6.24	4.44	5.8	4.39	2.24	4.06	-0.760986	0.0178362
105833	'Ccdc65'	mRNA	0	0.0166667	0	0	0	0.03	0	0.02	2.21674	0.565545
105835	'Sgsm3'	mRNA	2.67667	2.47	2.11	3.17	2.75	2.05	2.73	2.63	-0.36425	0.140113
105837	'Mtbp'	mRNA	0.763333	0.866667	0.83	0.5	0.96	0.63	1.05	0.92	0.0651255	0.8541
105841	'Dennd3'	mRNA	1.54	2.25667	1.54	1.07	2.01	1.63	2.79	2.35	0.371619	0.159858
105844	'Card10'	mRNA	4.83	7.42667	4.85	4.39	5.25	5.64	7.69	8.95	0.416851	0.0314221
105847	'Lmf2'	mRNA	16.1767	16.2433	16.87	14.41	17.25	15.89	17.1	15.74	-0.164791	0.293399
105853	'Mal2'	mRNA	10.9867	9.48667	10	10.67	12.29	9.05	10.34	9.07	-0.384396	0.0281894
105855	'Nckap1l'	mRNA	3.18	4.04333	3.29	1.51	4.74	2.78	6.21	3.14	0.130048	0.739462
105859	'Csdc2'	mRNA	0.0633333	0.22	0.03	0.06	0.1	0.18	0.29	0.19	1.57556	0.0350039
105886298	'Cmc4'	mRNA	1.37667	1.72667	1.41	1.34	1.38	1.01	2.1	2.07	0.0948183	0.842097
105886299	'Gm44805'	mRNA	4.98	6.23667	7.58	4.37	2.99	8.67	6.08	3.96	0.162829	0.72252
105887	'Ugt3a1'	mRNA	26.38	25.7933	27.5	31.81	19.83	35.43	12.36	29.59	-0.149132	0.706659
105940408	'Gm20498'	mRNA	1	2.02667	0.74	1.41	0.85	2.05	1.82	2.21	0.651681	0.123207
105943584	'Gm45927'	mRNA	1.57	1.48333	1.21	1.84	1.66	1.27	1.53	1.65	-0.264027	0.334245
105980076	'Gm45929'	mRNA	1.92333	1.56333	2.14	1.8	1.83	1.31	1.76	1.62	-0.491856	0.0995554
105988	'Espl1'	mRNA	0.1	0.15	0.13	0.04	0.13	0.08	0.3	0.07	0.309587	0.649726
106014	'Tafa5'	mRNA	0.85	1.25333	0.92	0.8	0.83	1.09	2	0.67	0.234283	0.458495
106021	'Topors'	mRNA	6.73333	7.55333	6.66	6.35	7.19	6.96	8.4	7.3	-0.0160577	0.916254
106025	'Sharpin'	mRNA	18.4233	18.41	19.49	17.21	18.57	17.71	19.52	18	-0.195862	0.214742
106039	'Gga1'	mRNA	18.4133	16.8133	19.88	16.71	18.65	16.93	16.01	17.5	-0.299262	0.0927251
106042	'Prickle1'	mRNA	2.06333	3.52	3.05	1.7	1.44	2.77	4.22	3.57	0.558572	0.0505762
106052	'Fbxo4'	mRNA	2.41333	3.36	2.12	2.29	2.83	3.51	3.41	3.16	0.308156	0.168183
106064	'AW549877'	mRNA	5.04333	6.99333	4.71	5.34	5.08	5.73	8.26	6.99	0.281147	0.0914925
106068	'Slc45a4'	mRNA	2.32667	2.63667	2.43	2.27	2.28	2.7	2.99	2.22	-0.0374971	0.84452
106073	'Mfsd5'	mRNA	8.09667	7.79667	8.13	7.52	8.64	7.18	7.97	8.24	-0.232045	0.187014
106143	'Cggbp1'	mRNA	8.50333	8.46	8.57	8.18	8.76	7.63	9.47	8.28	-0.185968	0.184081
106200	'Txndc11'	mRNA	16.36	14.85	16.88	14.36	17.84	13.99	16.34	14.22	-0.342642	0.0307072
106205	'Zc3h7a'	mRNA	7.70667	8.22	6.59	7.94	8.59	6.58	9.44	8.64	-0.092888	0.626649
106248	'Qtrt2'	mRNA	3.24	2.66333	3.2	2.54	3.98	2.44	2.47	3.08	-0.0979942	0.709794
106298	'Rrn3'	mRNA	5.24333	6.01333	5.41	5.55	4.77	5.36	6.34	6.34	0.0518061	0.781511
106326	'Osbpl11'	mRNA	9.64667	9.03	10.6	8.23	10.11	7.93	8.52	10.64	-0.281964	0.152155
106338	'Nsun3'	mRNA	5.20667	6.78	5.83	4.61	5.18	5.96	7.8	6.58	0.221092	0.222962
106344	'Rfc4'	mRNA	0.203333	0.753333	0.1	0.36	0.15	0.62	1.16	0.48	1.646	0.0205795
106347	'Ildr1'	mRNA	0.11	0.203333	0.18	0.08	0.07	0.2	0.21	0.2	0.909426	0.168129
106369	'Ypel1'	mRNA	1.50667	1.5	1.95	1.22	1.35	0.96	1.68	1.86	0.221395	0.613758
106389	'Eaf2'	mRNA	0.996667	1.68667	1.11	1.32	0.56	1.66	1.35	2.05	0.564826	0.181637
106393	'Srl'	mRNA	0.233333	0.4	0.24	0.22	0.24	0.26	0.38	0.56	0.849376	0.0835796
106489	'Sft2d1'	mRNA	14.4033	18.65	16.17	13.57	13.47	15.81	19.56	20.58	0.152235	0.416427
106504	'Stk38'	mRNA	11.56	13.3667	11.72	12.56	10.4	11.17	14.2	14.73	0.0194252	0.912161
106512	'Gpsm3'	mRNA	2.93	3.85667	4.17	1.32	3.3	3.49	4.38	3.7	0.228125	0.549187
106522	'Pkdcc'	mRNA	12.7033	9.98333	10.56	13.37	14.18	8.29	12.54	9.12	-0.542132	0.00810839
106529	'Tecr'	mRNA	97.3867	133.35	101.04	105.55	85.57	134.61	132.52	132.92	0.280822	0.121373
106557	'Ldhal6b'	mRNA	0.783333	0.53	0.69	0.74	0.92	0.29	0.62	0.68	-0.777967	0.0997599
106564	'Ppcs'	mRNA	16.17	26.27	17.6	17.52	13.39	28.54	19.04	31.23	0.545912	0.0504757
106565	'Dlk2'	mRNA	0	0.01	0	0	0	0	0.03	0	0.710899	0.861693
106572	'Rab31'	mRNA	1.24333	2.76	1.6	0.74	1.39	2.26	3.65	2.37	0.965723	0.00524036
106581	'Fam234a'	mRNA	27.9533	24.3267	28.33	27.94	27.59	24.39	23.95	24.64	-0.374427	0.0259725
106582	'Nrm'	mRNA	0.793333	1.07	1.02	0.46	0.9	0.59	1.66	0.96	0.209685	0.661306
106583	'Scaf8'	mRNA	17.8467	16.4933	19.02	16.87	17.65	13.91	18.25	17.32	-0.29499	0.0393098
106585	'Ankrd12'	mRNA	1.02333	2.17333	1.09	1.21	0.77	1.42	3.17	1.93	0.820567	0.000511068
106618	'Wdr90'	mRNA	1.70333	1.03667	1.11	1.73	2.27	0.83	1.16	1.12	-0.908326	0.0020122
106628	'Trip10'	mRNA	3.17	4.1	2.65	2.91	3.95	3.39	3.87	5.04	0.190224	0.464398
106633	'Ift140'	mRNA	2.06667	2.22333	1.83	1.96	2.41	1.56	2.93	2.18	-0.0859991	0.700681
106639	'Vmac'	mRNA	6.73667	8.19	6.64	6.23	7.34	7.86	9.4	7.31	0.112654	0.535103
106648	'Cyp4f15'	mRNA	95.5367	127.18	89.76	99.57	97.28	124.79	104.88	151.87	0.312474	0.156186
106672	'AI413582'	mRNA	2.74667	3.68667	2.51	2.79	2.94	3.59	5.52	1.95	0.169028	0.704714
106707	'Rpusd1'	mRNA	1.37	1.71	1.36	1.13	1.62	1.25	2.44	1.44	0.147627	0.660907
106722	'Mpig6b'	mRNA	0.0866667	0.05	0.18	0.05	0.03	0.01	0.03	0.11	-0.970053	0.423566
106757	'Catsperd'	mRNA	0.416667	0.383333	0.44	0.53	0.28	0.22	0.44	0.49	-0.212182	0.684223
106759	'Ticam1'	mRNA	12.2633	9.39333	15.25	8.2	13.34	8.8	10.18	9.2	-0.550688	0.0194071
106763	'Ttbk1'	mRNA	0.523333	0.133333	0.44	0.52	0.61	0.13	0.14	0.13	-2.2743	2.63726e-14
106766	'Stap2'	mRNA	17.2267	23.57	14.93	17.37	19.38	18.73	29.13	22.85	0.276035	0.142386
106794	'Dhx57'	mRNA	2.88667	3.36	2.52	2.82	3.32	2.29	4.65	3.14	-0.00980009	0.967183
106795	'Tcf19'	mRNA	0.76	1.12667	1.03	0.53	0.72	0.6	1.95	0.83	0.37105	0.44367
106821	'Oard1'	mRNA	4.95333	5.29667	4.99	5.88	3.99	5.54	4.98	5.37	-0.0565285	0.825837
106840	'Unc119b'	mRNA	12.1767	13.65	11.3	12.84	12.39	14.53	12.24	14.18	0.00317375	0.987847
106861	'Abhd3'	mRNA	16.4467	21.8367	14.86	17.58	16.9	24.6	18.13	22.78	0.23478	0.312381
106869	'Tnfaip8'	mRNA	2.61667	3.45667	3.3	2.19	2.36	2.7	4.28	3.39	0.145068	0.546405
106877	'Afap1l1'	mRNA	0.99	1.94333	1.53	0.59	0.85	1.69	2.19	1.95	0.831676	0.0136072
106878	'Smim3'	mRNA	0.183333	0.34	0.05	0.2	0.3	0.41	0.45	0.16	0.710759	0.383655
106894	'Hmgxb3'	mRNA	5.93	5.13333	5.55	5.93	6.31	4.43	5.1	5.87	-0.368281	0.0439404
106931	'Kctd1'	mRNA	0.956667	0.836667	0.86	1.13	0.88	0.77	1.11	0.63	-0.38428	0.206143
106947	'Slc39a3'	mRNA	3.62333	4.12333	4.16	3.18	3.53	3.84	4.4	4.13	0.00475508	0.978462
106952	'Arap3'	mRNA	2.40333	4.2	3.26	1.64	2.31	3.37	4.75	4.48	0.620246	0.0133387
106957	'Slc39a6'	mRNA	0.746667	0.653333	0.68	0.67	0.89	0.6	0.88	0.48	-0.397149	0.207375
107022	'Gramd3'	mRNA	10.2133	11.4867	10.04	10.99	9.61	12.96	10.98	10.52	-0.00138797	0.994895
107029	'Me2'	mRNA	0.563333	0.843333	0.73	0.35	0.61	0.63	0.97	0.93	0.513131	0.101606
107035	'Fbxo38'	mRNA	7.00333	7.42	6.59	7.3	7.12	6.92	8.24	7.1	-0.0862641	0.58663
107045	'Lars'	mRNA	8.19	9.83667	7.81	7.88	8.88	9.36	11.08	9.07	0.10301	0.532549
107047	'Psmg2'	mRNA	4.15667	6.03	4.14	5.38	2.95	6.05	7.08	4.96	0.336072	0.27277
107065	'Lrrtm2'	mRNA	0.00333333	0.01	0	0	0.01	0.01	0.01	0.01	1.9705	0.403624
107071	'Wdr74'	mRNA	8.57667	8.25333	8.47	9.44	7.82	8.38	10.09	6.29	-0.247062	0.309942
107094	'Rrp12'	mRNA	3.32667	3.45667	3.35	3.21	3.42	2.9	4.18	3.29	-0.141812	0.390463
107141	'Cyp2c50'	mRNA	181.327	205.527	178.83	213.01	152.14	232.72	139.8	244.06	0.0245741	0.933654
107146	'Glyat'	mRNA	75.4233	80.7433	68.5	87.3	70.47	88.03	72.08	82.12	-0.0725931	0.747918
107173	'Gpr137'	mRNA	12.25	10.8367	10.64	13.28	12.83	8.96	11.94	11.61	-0.374437	0.0497426
107182	'Btaf1'	mRNA	4.54667	4.83	4.47	3.99	5.18	4.27	5.33	4.89	-0.081113	0.61186
107197	'Uqcc3'	mRNA	11.1567	14.8233	10.45	10.65	12.37	14.98	14.99	14.5	0.222687	0.283669
107221	'Ffar4'	mRNA	0.16	0.183333	0.14	0.21	0.13	0.09	0.26	0.2	-0.0363937	0.966009
107227	'Macrod1'	mRNA	30.72	39.0367	31.54	30.97	29.65	40.49	29	47.62	0.230964	0.292479
107239	'Carns1'	mRNA	0.356667	0.436667	0.17	0.33	0.57	0.39	0.46	0.46	0.107957	0.814303
107242	'AI837181'	mRNA	16.3833	15.5833	17.56	14.61	16.98	16.11	15.21	15.43	-0.240821	0.195636
107250	'Kazald1'	mRNA	0.28	0.71	0.27	0.27	0.3	0.65	0.47	1.01	1.07242	0.0551734
107260	'Otub1'	mRNA	22.1	24.2633	21.91	22.21	22.18	24.86	24.71	23.22	-0.0387015	0.821608
107271	'Yars'	mRNA	8.4	7.86333	5.97	9.36	9.87	6.89	8.07	8.63	-0.281534	0.258911
107272	'Psat1'	mRNA	0.113333	1.27667	0.17	0.11	0.06	0.51	2.25	1.07	3.26796	8.16564e-08
107303348	'Gm45935'	mRNA	0.573333	1.22667	0.08	0.92	0.72	0.56	1.86	1.26	0.843204	0.207941
107305	'Vps37c'	mRNA	9.09667	8.08667	9.27	8.28	9.74	7.56	9.07	7.63	-0.35126	0.0332426
107321	'Lpxn'	mRNA	1.28667	1.68667	1.21	0.73	1.92	1.25	2.2	1.61	0.134122	0.717489
107328	'Trpt1'	mRNA	2.99667	3.64333	3.63	2.79	2.57	3.3	3.98	3.65	0.0874344	0.706967
107338	'Gbf1'	mRNA	30.0667	22.7767	29.29	27.76	33.15	20.86	21.07	26.4	-0.522303	0.0022307
107351	'Kank1'	mRNA	16.9767	20.9933	12.39	19.43	19.11	20.15	22.56	20.27	0.141515	0.518816
107358	'Tm9sf3'	mRNA	15.96	17.24	14.87	17.4	15.61	17.03	18.04	16.65	-0.0134157	0.939116
107368	'Pdzd8'	mRNA	12.8233	13.25	13.72	12	12.75	12.5	12.97	14.28	-0.122236	0.451729
107371	'Exoc6'	mRNA	6.75667	7.42333	7.32	6.19	6.76	6.77	8	7.5	-0.019806	0.898419
107373	'Fam111a'	mRNA	0.566667	0.743333	0.85	0.31	0.54	0.52	1	0.71	0.219291	0.596537
107375	'Slc25a45'	mRNA	7.36667	5.42667	7.14	7.17	7.79	5.48	4.29	6.51	-0.595879	0.0124315
107392	'Brms1'	mRNA	14.3267	13.15	16.91	12.41	13.66	12.6	14.52	12.33	-0.301449	0.104099
107435	'Hat1'	mRNA	1.47	1.89667	1.85	1.4	1.16	1.97	2.36	1.36	0.183152	0.593407
107448	'Unc5a'	mRNA	0.836667	1.19333	1.43	0.53	0.55	0.92	1.31	1.35	0.359419	0.349578
107449	'Unc5b'	mRNA	0.823333	3.75	1.12	0.57	0.78	2.35	3.3	5.6	2.02127	4.26987e-09
107476	'Acaca'	mRNA	18.38	35.95	16.95	20.86	17.33	33.92	34.07	39.86	0.968367	2.01295e-08
107477	'Guca1b'	mRNA	0.743333	0.39	1.12	0.55	0.56	0.36	0.44	0.37	-1.12101	0.0214477
107503	'Atf5'	mRNA	557.36	275.933	749.12	452.95	470.01	274.18	309.73	243.89	-1.18519	1.76721e-07
107508	'Eprs'	mRNA	25.61	26.7533	26.22	25.03	25.58	25.66	31.75	22.85	-0.110251	0.514507
107513	'Ssr1'	mRNA	19.23	19.92	14.62	20.16	22.91	18.29	23.75	17.72	-0.260312	0.183333
107515	'Lgr4'	mRNA	15.11	14.9433	13.17	14.83	17.33	15.73	14.71	14.39	-0.165325	0.411073
107522	'Ece2'	mRNA	0	0.0233333	0	0	0	0.02	0.05	0	3.13774	0.317033
107526	'Gimap4'	mRNA	2.42	4.40333	3.73	1.73	1.8	4.16	5	4.05	0.67221	0.0319466
107527	'Il1rl2'	mRNA	0.0433333	0.16	0.06	0.03	0.04	0.11	0.28	0.09	1.69827	0.0198027
107528	'Magee1'	mRNA	1.00333	0.973333	1.13	0.88	1	0.85	1.02	1.05	-0.2141	0.381261
107566	'Arl2bp'	mRNA	2.49667	3.97	2.89	2.16	2.44	3.72	5.5	2.69	0.699105	0.0172446
107568	'Wwp1'	mRNA	15.5433	20.8967	15.9	16.13	14.6	18.33	21.08	23.28	0.265739	0.103463
107569	'Nt5c3'	mRNA	5.94333	9.70667	6.5	7.09	4.24	9.34	11.2	8.58	0.519502	0.0361601
107581	'Col16a1'	mRNA	0.67	1.25333	1.04	0.44	0.53	1.05	1.45	1.26	0.696575	0.0341996
107585	'Dio3'	mRNA	0.0633333	0.0166667	0.08	0.02	0.09	0	0	0.05	-1.96184	0.276184
107586	'Ovol2'	mRNA	0.0633333	0.09	0.12	0.07	0	0.12	0.04	0.11	0.49107	0.744518
107587	'Osr2'	mRNA	0.00666667	0.00666667	0.02	0	0	0	0.02	0	-0.250873	0.950976
107589	'Mylk'	mRNA	23.8	20.7867	25.16	24.11	22.13	16.77	19.09	26.5	-0.385887	0.0638983
107605	'Rdh1'	mRNA	0.103333	0.156667	0.14	0.11	0.06	0.18	0.15	0.14	0.442087	0.465172
107607	'Nod1'	mRNA	6.47	7.03667	5.95	5.62	7.84	6.19	7.16	7.76	-0.0518716	0.792802
107650	'Pi4kb'	mRNA	13.2167	13.6233	12.59	12.75	14.31	12.33	14.62	13.92	-0.132323	0.38175
107652	'Uap1'	mRNA	7.88	9.25667	6.97	7.83	8.84	9.12	8.87	9.78	0.0232201	0.907394
107684	'Coro2a'	mRNA	1.08667	1.26333	1.97	0.28	1.01	1.01	1.67	1.11	-0.0898729	0.862594
107686	'Snrpd2'	mRNA	37.3567	49.3267	32.67	38.79	40.61	49.58	54.7	43.7	0.184649	0.371986
107701	'Sf3b4'	mRNA	12.14	9.03333	14.7	9.48	12.24	10.69	7.46	8.95	-0.571813	0.0328921
107702	'Rnh1'	mRNA	51.7	62.38	46.3	52.2	56.6	52.28	72.2	62.66	0.0849297	0.591828
107723	'Slc12a6'	mRNA	5.90333	8.24	5.83	6.34	5.54	6.59	9.86	8.27	0.219236	0.186808
107732	'Mrpl10'	mRNA	21.41	25.9467	22.04	22.55	19.64	26.92	25.31	25.61	0.0663302	0.709132
107733	'Mrpl41'	mRNA	4.55333	5.41333	5.47	4.19	4	5.63	5.94	4.67	0.0808114	0.714083
107734	'Mrpl30'	mRNA	45.9433	60.73	46.96	48.15	42.72	63.91	64.34	53.94	0.211436	0.236977
107746	'Rapgef1'	mRNA	24.1333	24.32	26.1	22.45	23.85	22.57	24.03	26.36	-0.162504	0.326417
107747	'Aldh1l1'	mRNA	292.917	355.403	244.33	305.4	329.02	337.9	350.19	378.12	0.105895	0.584612
107751	'Prrxl1'	mRNA	0.00666667	0	0.02	0	0	0	0	0	-1.21265	0.766326
107753	'Lgals2'	mRNA	0.03	0.03	0.09	0	0	0	0.09	0	-0.250873	0.950976
107765	'Ankrd1'	mRNA	0.02	0.146667	0.02	0.02	0.02	0.15	0.21	0.08	2.73413	0.0317104
107766	'Haao'	mRNA	175.507	177.483	148.59	196.09	181.84	189.07	153.74	189.64	-0.16493	0.436975
107767	'Scamp1'	mRNA	13.3833	10.2433	13.53	14.58	12.04	9.79	13.6	7.34	-0.568174	0.0150284
107769	'Tm6sf1'	mRNA	1.36333	1.62333	1.94	0.83	1.32	1.34	2.18	1.35	0.213112	0.591533
107770	'Tm6sf2'	mRNA	20.97	21.42	21.13	17.76	24.02	17.24	29.6	17.42	-0.172233	0.439825
107771	'Bmyc'	mRNA	3.80667	4.75667	4.91	4.22	2.29	4.66	4.43	5.18	0.153738	0.662716
107815	'Scml2'	mRNA	0.01	0.0266667	0.03	0	0	0.02	0.06	0	1.22059	0.554676
107817	'Jmjd6'	mRNA	8.64333	8.07333	9.57	7.76	8.6	7.12	8.45	8.65	-0.257349	0.139645
107823	'Nsd2'	mRNA	3.28	3.98	2.48	4.23	3.13	3.45	4.46	4.03	-0.0627903	0.746889
107829	'Thoc5'	mRNA	6.16	8.02333	5.92	6.43	6.13	7.08	8.23	8.76	0.200473	0.265174
107831	'Adgrb1'	mRNA	0.0133333	0.00666667	0.04	0	0	0	0.01	0.01	-1.64891	0.519685
107869	'Cth'	mRNA	426.287	268.777	538.97	272.73	467.16	276.44	373.55	156.34	-0.843849	0.00887019
107885	'Mthfs'	mRNA	11.28	13.7933	12.15	13.45	8.24	13.4	13.62	14.36	0.096601	0.713155
107889	'Gcm2'	mRNA	0	0	0	0	0	0	0	0
107895	'Mgat5'	mRNA	5.51667	6.94	4.62	4.66	7.27	5.21	8.81	6.8	0.0213518	0.925828
107932	'Chd4'	mRNA	31.0333	27.07	30.06	29.84	33.2	26.4	28.96	25.85	-0.369513	0.0142874
107934	'Celsr3'	mRNA	0.0166667	0.02	0.02	0	0.03	0.01	0.03	0.02	-0.429453	0.688285
107939	'Pom121'	mRNA	8.61333	7.85667	8.87	8.08	8.89	7.88	6.51	9.18	-0.288908	0.184304
107951	'Cdk9'	mRNA	17.38	14.8067	17.02	16.73	18.39	11.74	15.99	16.69	-0.40807	0.0123115
107970	'H1f6'	mRNA	0.02	0.0733333	0	0	0.06	0.1	0	0.12	1.67624	0.546372
107971	'Frs3'	mRNA	3.21667	3.27	2.62	3.38	3.65	2.95	3.47	3.39	-0.118664	0.606597
107975	'Pacs1'	mRNA	1.41333	2.27333	1.93	0.87	1.44	2.12	2.62	2.08	0.531372	0.0636185
107976	'Babam2'	mRNA	23.9133	24.2933	28.96	20.67	22.11	24.04	25.63	23.21	-0.133718	0.506409
107986	'Ddb2'	mRNA	1.54333	3.12667	1.36	1.43	1.84	1.9	3.25	4.23	0.819543	0.0115987
107993	'Bfsp2'	mRNA	0.09	0.116667	0.18	0.06	0.03	0.09	0.13	0.13	0.615949	0.610564
107995	'Cdc20'	mRNA	0.16	1.38	0.19	0.14	0.15	0.44	3.07	0.63	2.83767	6.55327e-05
107999	'Gtpbp6'	mRNA	9.91	9.68	8.8	9.11	11.82	8.3	10.35	10.39	-0.208363	0.299378
108000	'Cenpf'	mRNA	0.0433333	0.2	0.06	0.03	0.04	0.07	0.45	0.08	2.04431	0.00303932
108011	'Ap4e1'	mRNA	1.44333	1.91667	1.15	1.64	1.54	2.02	2.11	1.62	0.00409624	0.985937
108012	'Ap1s2'	mRNA	0.823333	1.35667	0.73	0.22	1.52	0.96	1.53	1.58	0.718482	0.194133
108013	'Celf4'	mRNA	0.106667	0.18	0.21	0.06	0.05	0.11	0.28	0.15	0.545784	0.38409
108014	'Srsf9'	mRNA	11.5367	11.4767	10.92	11.93	11.76	12.2	11.93	10.3	-0.167148	0.415963
108015	'Chrnb4'	mRNA	0	0.01	0	0	0	0	0.03	0	2.53925	0.523051
108030	'Lin7a'	mRNA	9.27	9.31667	7.72	11.22	8.87	8.72	10.19	9.04	0.0413021	0.849959
108037	'Shmt2'	mRNA	94.8967	124.56	101.19	92.22	91.28	127.64	109.82	136.22	0.230466	0.23648
108052	'Slc14a1'	mRNA	0.12	0.103333	0.17	0.08	0.11	0.08	0.16	0.07	-0.318241	0.644317
108058	'Camk2d'	mRNA	7.35333	8.67	8.47	5.91	7.68	6.63	10.21	9.17	0.0188061	0.918363
108062	'Cstf2'	mRNA	3.03667	3.59333	2.97	2.88	3.26	3.58	3.85	3.35	0.0878688	0.650318
108067	'Eif2b3'	mRNA	2.48333	3.65	2.19	2.56	2.7	3.34	4.06	3.55	0.245825	0.229105
108069	'Grm3'	mRNA	0.0133333	0.06	0.02	0.01	0.01	0.03	0.07	0.08	1.97491	0.157581
108071	'Grm5'	mRNA	1.28333	1.11333	1.2	1.32	1.33	0.72	1.18	1.44	-0.407666	0.164533
108072	'Grm6'	mRNA	0	0.00333333	0	0	0	0.01	0	0	0.710899	0.861693
108073	'Grm7'	mRNA	0.36	0.27	0.52	0.39	0.17	0.25	0.38	0.18	-0.587311	0.26855
108075	'Ltbp4'	mRNA	6.32333	14.54	12.65	3.95	2.37	14	16.03	13.59	1.05406	0.0231827
108077	'Skiv2l'	mRNA	26.4567	25.99	24.69	25.44	29.24	23.1	27.05	27.82	-0.202443	0.200466
108078	'Olr1'	mRNA	0.01	0.0266667	0.01	0	0.02	0.03	0.03	0.02	1.323	0.418751
108079	'Prkaa2'	mRNA	9.75667	12.5467	9.9	10.58	8.79	11.81	11.75	14.08	0.199179	0.297185
108083	'Pip4k2b'	mRNA	7.21333	6.74667	6.22	7.64	7.78	5.06	8.68	6.5	-0.249404	0.159668
108086	'Rnf216'	mRNA	26.15	21.67	27.21	25.65	25.59	17.36	24.07	23.58	-0.406377	0.00454185
108089	'Rnf144a'	mRNA	3.43333	1.91667	3.46	2.26	4.58	2.25	2.02	1.48	-0.967176	0.00193739
108096	'Slco1a5'	mRNA	0.00333333	0	0	0	0.01	0	0	0	-1.21265	0.766326
108097	'Prkab2'	mRNA	0.403333	0.85	0.53	0.35	0.33	0.53	1.2	0.82	0.833189	0.0116878
108098	'Med21'	mRNA	6.92333	7.38333	6.14	7.24	7.39	6.22	9.19	6.74	-0.12044	0.624602
108099	'Prkag2'	mRNA	14.3333	13.2067	14.63	12.64	15.73	9.15	15.74	14.73	-0.308932	0.107738
108100	'Baiap2'	mRNA	39.81	20.5967	36.86	35.47	47.1	16.5	30.24	15.05	-1.12626	1.45758e-05
108101	'Fermt3'	mRNA	3.23333	3.58333	3.84	1.26	4.6	3.15	4.48	3.12	-0.0239505	0.951864
108105	'B3gnt5'	mRNA	0.0866667	0.0733333	0.14	0.09	0.03	0.04	0.07	0.11	-0.375653	0.618415
108112	'Eif4ebp3'	mRNA	95.4333	59.6833	140.59	54.23	91.48	86.14	50.98	41.93	-0.80658	0.0349308
108114	'Slc22a7'	mRNA	8.42333	3.94667	1.67	18.26	5.34	5.46	3.96	2.42	-1.2806	0.186424
108115	'Slco4a1'	mRNA	0.0733333	0.0966667	0.07	0.07	0.08	0.08	0.08	0.13	0.246271	0.748288
108116	'Slco3a1'	mRNA	3.13333	3.2	4.24	2.48	2.68	2.17	4.23	3.2	-0.212529	0.414713
108121	'U2af1'	mRNA	18.69	15.2767	22.36	16.26	17.45	13.16	18.93	13.74	-0.484762	0.0177749
108123	'Napg'	mRNA	3.3	4.17667	3.29	3.13	3.48	3.24	4.99	4.3	0.0890344	0.616039
108124	'Napa'	mRNA	48.9767	47.4967	56.03	43.02	47.88	47.28	49.02	46.19	-0.214411	0.201392
108138	'Xrcc4'	mRNA	3.53	5.04	4.56	2.84	3.19	4.92	5.89	4.31	0.213068	0.380035
108143	'Taf9'	mRNA	15.74	20.36	15.71	16.23	15.28	18.68	23.03	19.37	0.181038	0.26223
108147	'Atic'	mRNA	6.85667	10.3733	7.49	6.38	6.7	8.86	12.16	10.1	0.414093	0.00840487
108148	'Galnt2'	mRNA	19.4833	17.1533	15.59	18.99	23.87	19.38	12.58	19.5	-0.330568	0.245756
108150	'Galnt7'	mRNA	2.14	2.77	2.33	1.61	2.48	1.99	3.74	2.58	0.240765	0.359971
108151	'Sema3d'	mRNA	0.35	0.42	0.63	0.24	0.18	0.45	0.42	0.39	0.216278	0.634279
108153	'Adamts7'	mRNA	2.79667	1.98667	2.76	2.68	2.95	1.07	2.32	2.57	-0.366413	0.135288
108154	'Adamts6'	mRNA	0.866667	1.08667	0.91	0.84	0.85	0.47	1.42	1.37	-0.408104	0.296827
108155	'Ogt'	mRNA	14.0167	17.8667	12.88	14.78	14.39	13.32	20.46	19.82	0.169682	0.368262
108156	'Mthfd1'	mRNA	64.1633	63.6133	68.87	62.29	61.33	66.95	65.5	58.39	-0.176826	0.305199
108159	'Ubxn8'	mRNA	8.83333	10.1133	9.37	8.48	8.65	9.31	11.31	9.72	0.0472414	0.756952
108160	'Fam50a'	mRNA	5.82667	5.81	6.19	5.49	5.8	4.97	6.87	5.59	-0.18967	0.325154
108161	'Fam50b'	mRNA	0.0466667	0.09	0	0.08	0.06	0.15	0.03	0.09	0.794644	0.607433
108167320	'LOC108167320'	mRNA	3.62333	4.14333	3.3	4.06	3.51	4.03	4.81	3.59	-0.0193029	0.954093
108167321	'Gm10479'	mRNA	0.966667	1.23	1.01	0.61	1.28	1	1.33	1.36	-0.191916	0.680144
108167340	'LOC108167340'	mRNA	1.42	0.793333	0.62	1.3	2.34	0.69	0.69	1	-1.0334	0.137217
108167347	'Gm2619'	mRNA	0.89	0.726667	1.28	0.48	0.91	0	0.32	1.86	-0.479445	0.772587
108167368	'LOC108167368'	mRNA	0.483333	0.496667	0.52	0.45	0.48	0.5	0.6	0.39	0.0484545	0.918208
108167387	'LOC108167387'	mRNA	0.0733333	0	0.08	0	0.14	0	0	0	-2.70505	0.457043
108167391	'LOC108167391'	mRNA	0.03	0.03	0	0.02	0.07	0	0.09	0	-0.285744	0.903079
108167409	'Gm45972'	mRNA	0.00333333	0.02	0.01	0	0	0.06	0	0	1.97549	0.532126
108167412	'Gm45975'	mRNA	0.103333	0.14	0.06	0.15	0.1	0.07	0.19	0.16	0.200859	0.783553
108167415	'Gm45978'	mRNA	24.14	14.43	19.95	21.11	31.36	14.5	12	16.79	-0.90494	0.000561458
108167437	'Gm44812'	mRNA	0.0733333	0.05	0.09	0.12	0.01	0.03	0.04	0.08	-0.119692	0.899058
108167440	'AU020206'	mRNA	2.14667	2.68	3.62	1.17	1.65	2.14	3.62	2.28	0.406044	0.235036
108167533	'Gm46041'	mRNA	0.156667	0.266667	0.18	0.15	0.14	0.12	0.46	0.22	0.513687	0.390947
108167560	'Gm46058'	mRNA	0.476667	0.57	0.49	0.55	0.39	0.3	0.91	0.5	-0.190047	0.657082
108167572	'LOC108167572'	mRNA	0.15	0.326667	0.13	0.17	0.15	0.37	0.38	0.23	0.985785	0.089524
108167636	'Gm46100'	mRNA	0.00333333	0	0	0.01	0	0	0	0	-1.21265	0.766326
108167694	'LOC108167694'	mRNA	2.46	2.55333	2.16	2.03	3.19	1.48	2.58	3.6	-0.180598	0.726993
108167700	'Gm46139'	mRNA	0.476667	0.53	0.57	0.37	0.49	0.36	0.69	0.54	-0.0562813	0.853741
108167725	'Gm46156'	mRNA	7.78	12.0067	9.66	4.35	9.33	10.7	11.69	13.63	0.503649	0.0825924
108167827	'Gm46238'	mRNA	1.02667	0.773333	1.32	0.89	0.87	0.44	0.91	0.97	-0.616317	0.0710999
108167830	'Gm46240'	mRNA	0.0133333	0.0233333	0.04	0	0	0	0.07	0	0.582861	0.880561
108167848	'Gm12258'	mRNA	0.606667	0.713333	0.5	0.67	0.65	0.62	0.96	0.56	0.036844	0.904831
108167860	'Efcab13'	mRNA	0.0133333	0.00333333	0	0.01	0.03	0.01	0	0	-2.11879	0.441555
108167883	'Gm46270'	mRNA	0.263333	0.156667	0.39	0.28	0.12	0.12	0.15	0.2	-0.968528	0.134034
108167886	'Gm46272'	mRNA	0.213333	0.203333	0.19	0.21	0.24	0.18	0.18	0.25	-0.172236	0.767757
108167918	'Gm46290'	mRNA	0	0.0833333	0	0	0	0.09	0	0.16	5.03975	0.0191004
108167922	'LOC108167922'	mRNA	0.03	0	0	0.09	0	0	0	0	-3.05228	0.442616
108167925	'Gm46294'	mRNA	0.0666667	0.07	0.06	0.11	0.03	0	0.09	0.12	-0.236558	0.879011
108167945	'Gm46305'	mRNA	0.07	0.163333	0.07	0.08	0.06	0.15	0.19	0.15	1.25251	0.272313
108167961	'Gm46319'	mRNA	0.166667	0.126667	0.1	0.22	0.18	0.08	0.21	0.09	-0.636943	0.520494
108167989	'Gm46340'	mRNA	0.0466667	0.06	0.03	0.06	0.05	0.02	0.09	0.07	0.0139018	0.992671
108167995	'Gm46345'	mRNA	0.283333	0.223333	0.32	0.26	0.27	0.18	0.27	0.22	-0.507652	0.0552448
108168003	'Gm46353'	mRNA	0.496667	0.54	0.53	0.64	0.32	0.19	0.52	0.91	-0.0863101	0.877807
108168034	'Gm46382'	mRNA	2.11333	1.69333	2.09	2.35	1.9	0.98	2.58	1.52	-0.569165	0.0745423
108168049	'Gm46390'	mRNA	0.483333	0.373333	0.33	0.13	0.99	0.21	0.42	0.49	-0.613982	0.443506
108168084	'Gm46415'	mRNA	0.09	0.136667	0.14	0	0.13	0	0.14	0.27	0.327576	0.894063
108168101	'Gm46430'	mRNA	11.2833	13.1267	11.16	12.31	10.38	10.84	15.93	12.61	0.0829884	0.668946
108168152	'Gm8126'	mRNA	0.0333333	0	0	0.1	0	0	0	0	-2.63857	0.509271
108168162	'Gm43305'	mRNA	46.37	38.7667	49.02	30.62	59.47	35.69	64.15	16.46	-0.428079	0.289812
108168186	'Gm7876'	mRNA	0	0	0	0	0	0	0	0
108168203	'Gm46487'	mRNA	0.476667	0.41	0.51	0.33	0.59	0.35	0.43	0.45	-0.388947	0.285497
108168307	'Gm46567'	mRNA	0	0.0266667	0	0	0	0.01	0.07	0	2.55964	0.471524
108168308	'Smim34'	mRNA	0.00666667	0	0	0	0.02	0	0	0	-1.21265	0.766326
108168336	'Gm46592'	mRNA	0	0.00333333	0	0	0	0	0.01	0	0.710899	0.861693
108168358	'Gm46608'	mRNA	0.0266667	0.01	0.05	0.01	0.02	0.01	0.02	0	-1.47728	0.360114
108168367	'LOC108168367'	mRNA	7.75	5.77	7.59	6.82	8.84	5.46	6.64	5.21	-0.647564	0.00829798
108168373	'Gm46617'	mRNA	0.323333	0.426667	0.48	0.23	0.26	0.35	0.34	0.59	0.605185	0.321046
108168376	'Gm46620'	mRNA	17.82	14.26	19.35	12.16	21.95	13.65	16.45	12.68	-0.48296	0.0521799
108168395	'Gm45871'	mRNA	2.36667	2.54333	4.23	0.98	1.89	1.3	4.18	2.15	-0.262222	0.358388
108168411	'Gm46650'	mRNA	3.22333	2.29667	6.63	1.05	1.99	1.21	2.66	3.02	-0.662261	0.414652
108168499	'Gm46696'	mRNA	0.0266667	0.01	0.03	0	0.05	0	0.03	0	-1.63973	0.505796
108168506	'Gm21679'	mRNA	0	0.00333333	0	0	0	0	0.01	0	0.710899	0.861693
108168515	'Gm21209'	mRNA	0	0.00333333	0	0	0	0.01	0	0
108168520	'Gm21518'	mRNA	0	0.00333333	0	0	0	0.01	0	0
108168524	'Gm20874'	mRNA	0.00333333	0.00333333	0	0	0.01	0.01	0	0
108168525	'Gm20937'	mRNA	0	0.00333333	0	0	0	0.01	0	0
108168530	'Gm20843'	mRNA	0	0.00333333	0	0	0	0.01	0	0
108168533	'Gm21650'	mRNA	0	0.00333333	0	0	0	0.01	0	0
108168547	'Gm20894'	mRNA	0.00333333	0.00333333	0	0	0.01	0.01	0	0
108168548	'Gm20897'	mRNA	0.00333333	0.00333333	0	0	0.01	0.01	0	0
108168551	'Gm21488'	mRNA	0	0.00333333	0	0	0	0.01	0	0
108168553	'Gm20883'	mRNA	0	0.00333333	0	0	0	0.01	0	0
108168579	'Gm21394'	mRNA	0.0733333	0	0.22	0	0	0	0	0	-2.77104	0.487381
108168580	'Gm20846'	mRNA	0.0233333	0	0.07	0	0	0	0	0	-1.21265	0.766326
108168593	'Gm20885'	mRNA	0.00333333	0	0	0	0.01	0	0	0
108168594	'Gm21117'	mRNA	0	0.00333333	0	0	0	0.01	0	0
108168595	'Gm21171'	mRNA	0	0.00333333	0	0	0	0.01	0	0
108168679	'LOC108168679'	mRNA	0.166667	0.12	0.08	0.22	0.2	0.12	0.05	0.19	-0.647054	0.431271
108168680	'LOC108168680'	mRNA	13.6667	21.23	16.99	9.45	14.56	10.97	27.15	25.57	0.578099	0.0796475
108168681	'LOC108168681'	mRNA	0	0	0	0	0	0	0	0
108168683	'LOC108168683'	mRNA	0.00333333	0	0	0	0.01	0	0	0
108168684	'LOC108168684'	mRNA	0.00333333	0	0	0	0.01	0	0	0
108168685	'LOC108168685'	mRNA	0.00333333	0	0	0	0.01	0	0	0
108168726	'LOC108168726'	mRNA	0.103333	0.0633333	0.1	0.12	0.09	0.03	0	0.16	-0.945281	0.522069
108168727	'Gm46725'	mRNA	0.00333333	0	0.01	0	0	0	0	0	-1.21265	0.766326
108168740	'Gm46731'	mRNA	0.486667	0.693333	0.62	0.52	0.32	0.62	0.82	0.64	0.327335	0.509625
108168747	'Gm46735'	mRNA	1.41	1.27667	0.52	2.34	1.37	0.68	1.1	2.05	0.0725914	0.865073
108168756	'Gm46741'	mRNA	0.803333	0.66	0.73	0.86	0.82	0.46	0.8	0.72	-0.484986	0.0829855
108168771	'Gm50595'	mRNA	0	0.0833333	0	0	0	0.14	0.11	0	3.16326	0.298355
108168775	'Gm46752'	mRNA	0.07	0.08	0.06	0.05	0.1	0.04	0.15	0.05	0.0549714	0.973803
108168904	'Gm43403'	mRNA	0.0866667	0.103333	0.1	0.03	0.13	0.12	0.08	0.11	-0.0511224	0.961747
108168906	'Gm43707'	mRNA	0.34	0.4	0.38	0.33	0.31	0.29	0.52	0.39	0.0328362	0.877844
108168923	'Gm46840'	mRNA	0.226667	0.586667	0.17	0.17	0.34	0.35	0.72	0.69	1.24824	0.0566818
108168925	'Gm46841'	mRNA	1.72667	1.46667	1.92	1.82	1.44	0.9	1.74	1.76	-0.435149	0.0760797
108168936	'LOC108168936'	mRNA	0.466667	0.35	0.3	0.57	0.53	0.24	0.5	0.31	-0.636126	0.0598883
108168956	'LOC108168956'	mRNA	7.02667	5.21667	5.96	7.19	7.93	5.94	3.4	6.31	-0.599423	0.087538
108168963	'Zfp978'	mRNA	0.216667	0.433333	0.13	0.35	0.17	0.44	0.41	0.45	0.877108	0.162592
108169010	'LOC108169010'	mRNA	0.166667	0.41	0.08	0.22	0.2	0.12	0.92	0.19	0.915912	0.28632
108169013	'Gm46894'	mRNA	232.77	243.133	279.71	129.91	288.69	161.56	373.08	194.76	-0.132341	0.687463
108169023	'Gm46901'	mRNA	0.696667	0.726667	0.96	0.51	0.62	0.69	0.77	0.72	-0.0914087	0.785124
108169043	'Gm46911'	mRNA	5.50333	7.74	4.9	5.2	6.41	4.56	9.1	9.56	0.288723	0.271887
108169045	'Gm46913'	mRNA	0.12	0.243333	0.26	0.06	0.04	0.17	0.26	0.3	0.850048	0.342771
108169054	'Gm46915'	mRNA	0.193333	0.21	0.09	0.18	0.31	0.03	0.36	0.24	-0.153529	0.888974
108169060	'Gm50598'	mRNA	0.0133333	0.173333	0	0.01	0.03	0.05	0.28	0.19	2.75414	0.0505204
108169073	'Gm15921'	mRNA	0.126667	0.0766667	0.31	0	0.07	0.02	0.11	0.1	-1.2194	0.746248
108169096	'Gm46933'	mRNA	0	0	0	0	0	0	0	0
108169097	'Gm6509'	mRNA	0	0	0	0	0	0	0	0
108169098	'Gm46934'	mRNA	0.00333333	0	0	0	0.01	0	0	0
108169100	'LOC108169100'	mRNA	0.00333333	0	0	0	0.01	0	0	0
108169101	'Gm46935'	mRNA	0.00333333	0	0	0	0.01	0	0	0
108169105	'LOC108169105'	mRNA	0	0.13	0	0	0	0	0.39	0	2.1258	0.594985
108169150	'Gm46963'	mRNA	0.316667	0.323333	0.54	0.08	0.33	0.31	0.43	0.23	-0.390813	0.526145
108169152	'Gm46965'	mRNA	0.4	0.356667	0.48	0.36	0.36	0.24	0.4	0.43	-0.353116	0.294468
108169171	'Gm46977'	mRNA	0.0166667	0.0266667	0.02	0.02	0.01	0.03	0.03	0.02	0.590007	0.667049
108169183	'Gm5581'	mRNA	0	0	0	0	0	0	0	0
108645	'Mat2b'	mRNA	8.93333	12.77	8.7	9.11	8.99	12.3	12.66	13.35	0.351117	0.0460719
108652	'Slc35b3'	mRNA	5.1	6.72	4.3	5.11	5.89	5.78	7.85	6.53	0.144703	0.458863
108653	'Rimklb'	mRNA	0.01	0.11	0.01	0.01	0.01	0.01	0.3	0.02	0.39751	0.651715
108654	'Fam210a'	mRNA	9.86333	13.34	9.83	10.16	9.6	15.34	10.04	14.64	0.308915	0.227504
108655	'Foxp1'	mRNA	47.2633	41.36	50.4	47.21	44.18	31.76	53.49	38.83	-0.386311	0.0175787
108657	'Rnpepl1'	mRNA	55.9533	68.34	59.73	50.12	58.01	70.58	61.66	72.78	0.128972	0.497181
108660	'Rnf187'	mRNA	75.89	72.4967	79.07	70.81	77.79	75.14	68.21	74.14	-0.23075	0.194169
108664	'Atp6v1h'	mRNA	13.38	13.9667	13.71	12.79	13.64	13.65	14.1	14.15	-0.109176	0.506918
108670	'Epsti1'	mRNA	2.11	2.05	2.88	0.92	2.53	2.21	2.17	1.77	-0.145125	0.702468
108671	'Dnajc9'	mRNA	1.81	2.04667	1.64	1.86	1.93	2.42	1.91	1.81	0.0154736	0.959857
108672	'Zdhhc15'	mRNA	0.0266667	0.04	0.04	0.01	0.03	0.03	0.09	0	0.497447	0.69379
108673	'Ccdc86'	mRNA	11.3167	9.52667	12.48	8.86	12.61	10.86	6.71	11.01	-0.386895	0.177304
108679	'Cops8'	mRNA	7.07	7.92333	7.74	7.01	6.46	8.01	7.73	8.03	-0.0051682	0.979056
108682	'Gpt2'	mRNA	176.883	201.947	231.48	122.25	176.92	192.44	215.04	198.36	0.0132231	0.953484
108686	'Ccdc88a'	mRNA	0.536667	0.923333	0.73	0.25	0.63	0.58	1.22	0.97	0.642327	0.0668061
108687	'Edem2'	mRNA	20.0567	18.3867	15.67	23.22	21.28	15.64	23.3	16.22	-0.284212	0.209701
108689	'Stn1'	mRNA	1.63667	2.01	1.95	1.79	1.17	1.39	2.95	1.69	0.0279935	0.92785
108699	'Chn1'	mRNA	0.01	0.02	0	0.03	0	0	0.06	0	0.732915	0.8172
108705	'Pttg1ip'	mRNA	81.7167	100.88	93.79	75.16	76.2	103.73	104.27	94.64	0.121775	0.478685
108707	'Fam207a'	mRNA	16.6067	11.8833	15.24	15.8	18.78	11.95	12.33	11.37	-0.698686	0.000211367
108723	'Card11'	mRNA	0.476667	0.56	0.55	0.24	0.64	0.5	0.73	0.45	0.0658754	0.871336
108735	'Sft2d2'	mRNA	10.25	11.6867	11.04	9.37	10.34	11.22	12.34	11.5	0.0206312	0.889507
108737	'Oxsr1'	mRNA	8.46333	9.87333	8.73	8.17	8.49	9.07	9.56	10.99	0.0178343	0.918859
108755	'Lyrm2'	mRNA	2.05667	2.97	2.15	1.91	2.11	3.17	3.24	2.5	0.356553	0.197816
108760	'Galnt16'	mRNA	0.01	0.0333333	0	0.03	0	0.05	0.02	0.03	1.37383	0.422586
108767	'Pnrc1'	mRNA	127.527	67.6867	108.39	93.3	180.89	77.56	57.53	67.97	-1.06814	0.000260125
108797	'Mex3b'	mRNA	0.226667	0.69	0.28	0.14	0.26	0.58	0.81	0.68	1.42688	0.000151527
108800	'Ston2'	mRNA	3.08	3.76	2.82	2.75	3.67	4.19	3.16	3.93	0.108305	0.617916
108802	'Calr4'	mRNA	0.00666667	0.0133333	0.02	0	0	0	0.02	0.02	0.642243	0.844026
108811	'Ccdc122'	mRNA	1.7	2.27667	1.95	1.13	2.02	2.41	2.47	1.95	0.272243	0.368186
108812	'Flacc1'	mRNA	0	0.34	0	0	0	0.3	0.07	0.65	6.83396	1.03446e-05
108829	'Jmjd1c'	mRNA	25.5	27.1067	28.38	24.06	24.06	22.27	28.37	30.68	-0.10247	0.490368
108832	'Tmem74b'	mRNA	0.00666667	0	0.02	0	0	0	0	0	-2.22262	0.486669
108837	'Ibtk'	mRNA	14.6133	19.5367	12.89	12.01	18.94	21.65	19	17.96	0.266301	0.273338
108841	'Rdh13'	mRNA	2.49667	2.78667	2.43	2.31	2.75	2.4	3.55	2.41	0.00688148	0.974527
108853	'Mtrf1l'	mRNA	1.53667	1.78667	1.45	1.68	1.48	1.62	2.12	1.62	-0.0430007	0.852762
108857	'Ankhd1'	mRNA	15.11	17.1733	15.84	14.41	15.08	14.23	19.94	17.35	0.0363966	0.786047
108888	'Atad3a'	mRNA	35.8867	41.9467	33.5	33.73	40.43	42.97	38.3	44.57	0.0613472	0.755575
108897	'Aif1l'	mRNA	0.0233333	0.1	0.01	0.03	0.03	0.05	0.14	0.11	1.75504	0.0866358
108899	'2700081O15Rik'	mRNA	0.856667	1.33667	1.22	0.6	0.75	1.23	1.59	1.19	0.471099	0.108112
108900	'Fam72a'	mRNA	0.546667	0.78	0.34	0.84	0.46	0.41	0.94	0.99	0.308467	0.520907
108902	'B4gat1'	mRNA	7.29333	8.22333	7.55	7.02	7.31	8.08	8.79	7.8	-0.0027488	0.987183
108903	'Tbcd'	mRNA	6.57	8.99	6.18	6.83	6.7	7.63	10.54	8.8	0.202516	0.225738
108907	'Nusap1'	mRNA	0.246667	0.536667	0.31	0.28	0.15	0.27	0.87	0.47	0.819997	0.104488
108909	'Aida'	mRNA	2.32	3.3	2.45	2.13	2.38	2.48	4.26	3.16	0.326976	0.114441
108911	'Rcc2'	mRNA	8.5	8.97	8.5	9	8	6.7	10.63	9.58	-0.119746	0.506645
108912	'Cdca2'	mRNA	0.13	0.25	0.13	0.14	0.12	0.14	0.49	0.12	0.957007	0.0960806
108927	'Lhfp'	mRNA	1.69	5.83	2.87	1.18	1.02	4.36	7.54	5.59	1.59452	1.1338e-05
108934	'Smim13'	mRNA	8.91667	7.88333	9.32	7.71	9.72	8.4	8.48	6.77	-0.340783	0.0818945
108937	'Rnf169'	mRNA	30.07	27.9433	31.39	28.61	30.21	21.41	29.29	33.13	-0.286206	0.106077
108943	'Trmt10a'	mRNA	0.7	1.05667	0.61	0.7	0.79	0.78	1.45	0.94	0.385267	0.194818
108946	'Zzz3'	mRNA	7.88333	8.96	7.84	8.1	7.71	6.52	11.15	9.21	-0.0461617	0.795717
108954	'Ppp1r15b'	mRNA	27.6333	31.42	26.76	26.07	30.07	30.15	24.47	39.64	0.0281805	0.906377
108956	'Apol7c'	mRNA	0.106667	0.116667	0.09	0.04	0.19	0.06	0.23	0.06	-0.137689	0.886891
108958	'Miga2'	mRNA	33.9033	36.09	33.67	31.4	36.64	33.01	25.15	50.11	-0.0662966	0.812973
108960	'Irak2'	mRNA	16.8867	12.42	15.42	16.53	18.71	14.25	11.46	11.55	-0.579426	0.00949313
108961	'E2f8'	mRNA	3.12	2.31667	2	4.7	2.66	2.5	2.08	2.37	-0.610942	0.0867894
108978	'4930555G01Rik'	mRNA	0	0.0166667	0	0	0	0	0	0.05	2.24968	0.572985
108989	'Tpr'	mRNA	12.23	14.9833	13.11	11.75	11.83	14.44	16.93	13.58	0.120322	0.428093
108995	'Tbc1d10c'	mRNA	1.27	1.37	1.76	0.82	1.23	1.18	1.41	1.52	-0.0524945	0.881567
109006	'Ciapin1'	mRNA	15.81	16.5633	15.58	13.61	18.24	13.93	17.38	18.38	-0.183355	0.311962
109019	'Nabp1'	mRNA	4.17333	4.74667	3.49	4.85	4.18	3.44	6.18	4.62	-0.0259579	0.915417
109032	'Sp110'	mRNA	1.67	1.64667	2.21	1.15	1.65	1.38	2.07	1.49	-0.179484	0.550346
109042	'Cavin3'	mRNA	0.446667	1.86667	0.78	0.45	0.11	1.35	3.01	1.24	1.8512	0.00398004
109050	'Inka2'	mRNA	0.02	0.0566667	0.03	0.01	0.02	0.03	0.11	0.03	1.34832	0.219269
109054	'Pfdn4'	mRNA	1.18333	1.50333	1.09	1.51	0.95	1.31	2.13	1.07	0.0280704	0.951446
109065	'Dnaaf2'	mRNA	0.946667	0.993333	0.86	0.93	1.05	0.83	1.05	1.1	-0.106283	0.678721
109075	'Exosc4'	mRNA	13.96	12.98	14.27	12.75	14.86	13.86	11.65	13.43	-0.266604	0.197662
109077	'Ints5'	mRNA	5.94333	4.68667	5.65	5.69	6.49	4.83	4.93	4.3	-0.511193	0.00605348
109079	'Sephs1'	mRNA	6.67333	6.44667	6.64	6.95	6.43	5.81	7.12	6.41	-0.336585	0.0258685
109082	'Fbxw17'	mRNA	0.576667	0.683333	0.8	0.5	0.43	0.52	1.02	0.51	0.0316441	0.941376
109093	'Rars2'	mRNA	4.88333	5.49667	5.7	4.26	4.69	4.77	6.46	5.26	-0.0788805	0.690493
109095	'Rbm15b'	mRNA	11.3033	8.34	10.04	9.58	14.29	9.27	7.34	8.41	-0.592475	0.0174351
109108	'Slc30a9'	mRNA	13.78	15.2267	14.99	12.4	13.95	13.99	15.39	16.3	-0.0210615	0.894256
109113	'Uhrf2'	mRNA	12.2967	12.1633	11.69	12.44	12.76	11.33	12.91	12.25	-0.198494	0.22942
109115	'Supt3'	mRNA	1.99333	2.63	2.5	1.84	1.64	2.55	2.04	3.3	0.310365	0.356052
109129	'Mmadhc'	mRNA	15.3067	22.39	15.21	16.02	14.69	24.61	18.21	24.35	0.322234	0.152141
109135	'Plekha5'	mRNA	14.92	12.5467	16.16	14.89	13.71	11.14	15.3	11.2	-0.389643	0.0182712
109136	'Mmaa'	mRNA	1.86	2.32333	1.9	1.82	1.86	2.07	2.02	2.88	0.16041	0.472196
109145	'Gins4'	mRNA	5.64	8.06667	5.95	5.76	5.21	8.41	7.7	8.09	0.344891	0.113312
109151	'Chd9'	mRNA	11.9767	12.5633	14.26	10.11	11.56	7.96	14.98	14.75	-0.163713	0.444713
109154	'Mlec'	mRNA	16.75	19.39	15.03	17.3	17.92	18.56	21.09	18.52	0.0351639	0.832164
109161	'Ube2q2'	mRNA	11.52	13.0433	9.85	11.82	12.89	12.19	13.27	13.67	0.0502453	0.807246
109168	'Atl3'	mRNA	18.6067	24.53	18.62	19.36	17.84	22.68	26.18	24.73	0.210503	0.149086
109169	'Igip'	mRNA	2.51333	2.59667	1.92	3.01	2.61	1.96	3.15	2.68	-0.166147	0.582165
109181	'Trip11'	mRNA	14.14	14.4467	14.02	12.11	16.29	12.04	16.38	14.92	-0.296349	0.0327886
109205	'Sobp'	mRNA	0.143333	0.236667	0.24	0.09	0.1	0.32	0.18	0.21	0.0492652	0.9285
109212	'Pimreg'	mRNA	0.05	0.173333	0.04	0.09	0.02	0.16	0.17	0.19	1.70687	0.121282
109218	'Tmem139'	mRNA	0.136667	0.366667	0	0.06	0.35	0.59	0.16	0.35	1.2265	0.2948
109222	'Rarres1'	mRNA	20.1833	65.4167	15.67	31.98	12.9	97.19	36.7	62.36	1.55492	0.000443415
109225	'Ms4a7'	mRNA	0.35	0.663333	0.41	0.08	0.56	0.37	1.35	0.27	0.685126	0.402892
109229	'Fam118b'	mRNA	2.27333	2.78	2.51	2.11	2.2	1.99	3.1	3.25	-0.0525217	0.833425
109232	'Sccpdh'	mRNA	0.24	0.62	0.15	0.29	0.28	0.5	0.86	0.5	1.1666	0.0221604
109241	'Mbd5'	mRNA	14.6533	15.5133	15.95	14.08	13.93	13.01	18.62	14.91	-0.0523667	0.720569
109242	'Kif24'	mRNA	0.3	0.593333	0.31	0.28	0.31	0.29	0.86	0.63	0.667469	0.0839665
109245	'Lrrc39'	mRNA	0.533333	0.796667	0.56	0.32	0.72	0.51	0.91	0.97	0.123089	0.780504
109246	'Tspan9'	mRNA	15.0433	14.7	16.39	12.08	16.66	11.09	19.93	13.08	-0.275665	0.175426
109254	'Adtrp'	mRNA	40.29	38.4667	38.64	46.74	35.49	47.29	28.8	39.31	-0.233695	0.399776
109263	'Rlf'	mRNA	5.34333	5.63667	6.35	4.43	5.25	4.58	6.01	6.32	-0.0968855	0.603935
109264	'Me3'	mRNA	1.44667	1.65	1.33	1.53	1.48	1.13	1.92	1.9	0.0197461	0.942023
109267	'Ssc4d'	mRNA	0.606667	1.45	0.49	0.62	0.71	1.34	1.47	1.54	1.09149	0.000193747
109270	'Prr5'	mRNA	3.49	4.96	3.4	3.12	3.95	5	3.67	6.21	0.351948	0.201908
109272	'Mybpc1'	mRNA	0.0733333	0.0266667	0.01	0	0.21	0.03	0.03	0.02	-1.82155	0.216804
109275	'Actr5'	mRNA	6.63667	5.71333	6.01	6	7.9	5.46	6	5.68	-0.391329	0.0493458
109284	'R3hdm4'	mRNA	21.3933	23.4433	19.43	22.85	21.9	22.57	22.22	25.54	-0.0344405	0.856429
109294	'Prex2'	mRNA	0.946667	1.75333	1.55	0.62	0.67	1.4	2.11	1.75	0.718514	0.030336
109299	'Tmem250-ps'	mRNA	55.63	51.1067	52.35	55.43	59.11	58.64	45.76	48.92	-0.280759	0.199606
109305	'Orai1'	mRNA	8.79333	8.02	8.55	8.8	9.03	7.45	9.72	6.89	-0.33461	0.0725984
109323	'C1qtnf7'	mRNA	0.296667	0.75	0.56	0.09	0.24	0.51	1.07	0.67	1.05718	0.0580869
109331	'Rnf20'	mRNA	6.39333	5.98	6.13	5.82	7.23	5.66	6.54	5.74	-0.257061	0.116713
109332	'Cdcp1'	mRNA	2.33667	2.68667	3.51	1.47	2.03	2.25	3.52	2.29	-0.00711742	0.977061
109333	'Pkn2'	mRNA	8.08	8.75667	8.18	7.6	8.46	8.39	9.51	8.37	-0.0507888	0.732371
109342	'Slc5a10'	mRNA	0.0266667	0.01	0	0.02	0.06	0	0.01	0.02	-0.811201	0.740911
109346	'Ankrd39'	mRNA	2.85333	1.87333	2.93	2.76	2.87	1.58	2.35	1.69	-0.788969	0.000520819
109349	'Fam163b'	mRNA	0.0633333	0.05	0.09	0.08	0.02	0.02	0.05	0.08	-0.243578	0.836278
109359	'Abraxas2'	mRNA	5.89	6.94667	5.87	5.85	5.95	6.69	7.84	6.31	0.0609037	0.718257
109552	'Sri'	mRNA	6.4	8.4	6.75	5.65	6.8	6.45	11.73	7.02	0.19496	0.380777
109575	'Tbx10'	mRNA	0	0.0266667	0	0	0	0	0.06	0.02	2.57257	0.467975
109594	'Lmo1'	mRNA	0.04	0.05	0.09	0	0.03	0	0.11	0.04	0.0988397	0.964391
109620	'Dsp'	mRNA	11.5267	15.1033	11.7	11.6	11.28	13.14	17.4	14.77	0.193172	0.151727
109624	'Cald1'	mRNA	58.8367	53.27	59.49	60.72	56.3	44.38	73.81	41.62	-0.286032	0.143382
109637	'Upk1a'	mRNA	0.0466667	0.113333	0.09	0.05	0	0.14	0.06	0.14	1.12517	0.424782
109652	'Acy1'	mRNA	13.2833	15.0467	12.32	14.67	12.86	11.83	17.15	16.16	-0.0200729	0.916105
109658	'Txlna'	mRNA	9.24667	7.53333	9.07	8.78	9.89	7.4	8.28	6.92	-0.462134	0.012761
109660	'Ctrl'	mRNA	0.13	0.0733333	0	0.17	0.22	0.12	0.05	0.05	-1.06372	0.50479
109672	'Cyb5a'	mRNA	586.607	749.54	615.96	627.48	516.38	774.14	727.1	747.38	0.169252	0.361161
109674	'Ampd2'	mRNA	7.00667	7.41667	6.09	7.27	7.66	6.58	8.3	7.37	-0.103178	0.559376
109676	'Ank2'	mRNA	1.03333	1.01	1.09	0.99	1.02	1.02	1.31	0.7	0.0921199	0.790122
109685	'Hyal3'	mRNA	0.243333	0.353333	0.28	0.29	0.16	0.24	0.27	0.55	0.335852	0.596299
109689	'Arrb1'	mRNA	2.20333	4.48667	3.81	1.25	1.55	3.72	5.62	4.12	0.814859	0.0192326
109697	'Cpa1'	mRNA	0	0	0	0	0	0	0	0
109700	'Itga1'	mRNA	12.39	13.9433	12.5	12.59	12.08	11.13	16.44	14.26	0.0464604	0.761766
109711	'Actn1'	mRNA	9.92667	18.54	9.59	7.79	12.4	12.27	18.4	24.95	0.708716	0.00913515
109729085	'Htd2'	mRNA	0.103333	0.166667	0.19	0	0.12	0.28	0.22	0	0.658234	0.634444
109731	'Maob'	mRNA	37.84	43.61	43.16	39.46	30.9	43.14	43.1	44.59	0.0346951	0.860161
109754	'Cyb5r3'	mRNA	124.88	171.95	100.77	163.06	110.81	181.69	182.72	151.44	0.260116	0.300473
109778	'Blvra'	mRNA	3.70333	4.39	3.86	3.42	3.83	3.98	5.44	3.75	0.0391173	0.870629
109785	'Pgm3'	mRNA	9.57667	6.45667	10.5	7.61	10.62	5.51	8.33	5.53	-0.816716	4.95986e-05
109801	'Glo1'	mRNA	128.877	120.677	133.05	151.49	102.09	146.36	101.53	114.14	-0.318317	0.227138
109815	'Selenos'	mRNA	27.5133	27.3067	24.06	29.03	29.45	24.18	34.37	23.37	-0.212083	0.283938
109820	'Pgc'	mRNA	0	0.01	0	0	0	0	0	0.03	0.710899	0.861693
109821	'F11'	mRNA	12.0733	9.53	9.55	16.15	10.52	7.03	13.64	7.92	-0.554273	0.0573741
109828	'C7'	mRNA	0.383333	0.906667	0.64	0.23	0.28	0.81	1.22	0.69	1.03687	0.019629
109857	'Cbr3'	mRNA	0.266667	9.95667	0.24	0.12	0.44	4.6	9.96	15.31	5.02597	5.92046e-22
109880	'Braf'	mRNA	12.3767	11.8233	13.85	10.86	12.42	10.1	13.94	11.43	-0.213155	0.114559
109889	'Mzf1'	mRNA	0.256667	0.186667	0.29	0.22	0.26	0.13	0.27	0.16	-0.695783	0.187144
109900	'Asl'	mRNA	775.523	385.89	794.3	512.43	1019.84	376.12	487.07	294.48	-1.18562	1.17491e-05
109901	'Cela1'	mRNA	1.92	2.41	1.82	2.9	1.04	1.89	2.83	2.51	0.110794	0.79389
109904	'Mcf2'	mRNA	0.0333333	0.0166667	0.04	0.02	0.04	0	0.05	0	-0.975143	0.584377
109905	'Rap1a'	mRNA	11.8333	14.6067	12.97	11.52	11.01	12.83	16.22	14.77	0.13877	0.3626
109910	'Zfp91'	mRNA	17.9733	18.3967	16.96	18.13	18.83	18.49	15.55	21.15	-0.125798	0.554629
109929	'Zbtb25'	mRNA	3.26333	3.59	4.01	2.57	3.21	2.82	4.16	3.79	-0.131888	0.553555
109934	'Abr'	mRNA	2.26667	3.03	2.96	1.02	2.82	2.41	4.22	2.46	0.197157	0.589246
109959	'Amy2a5'	mRNA	0.0166667	0.0166667	0.02	0.01	0.02	0	0	0.05	-0.225782	0.939546
109978	'Art4'	mRNA	0.53	1.09333	0.96	0.39	0.24	0.72	1.36	1.2	0.855826	0.0841611
109979	'Art3'	mRNA	0.29	1.02333	0.55	0.11	0.21	0.91	1.12	1.04	1.59601	0.00695721
110006	'Gusb'	mRNA	11.17	9.61	11.28	9.5	12.73	9.77	10.98	8.08	-0.379741	0.0524986
110012	'Tpgs1'	mRNA	21.0033	22.58	19.83	19.93	23.25	22.79	22.77	22.18	-0.0757896	0.681232
110033	'Kif22'	mRNA	0.306667	0.693333	0.48	0.3	0.14	0.37	1.32	0.39	1.17138	0.0738812
110052	'Dek'	mRNA	3.87667	4.31333	3.44	3.71	4.48	4.09	4.5	4.35	-0.0234131	0.907768
110058	'Syt17'	mRNA	0.0133333	0.0333333	0.01	0.03	0	0	0.08	0.02	0.900444	0.636074
110074	'Dut'	mRNA	1.09	1.92667	1.27	1.06	0.94	1.85	1.85	2.08	0.648948	0.0160742
110075	'Bmp3'	mRNA	0.01	0.0333333	0.03	0	0	0.03	0.04	0.03	3.17658	0.0349853
110078	'Pygb'	mRNA	1.63	3.79333	2.1	0.69	2.1	2.35	6.78	2.25	1.02901	0.0217161
110082	'Dnah5'	mRNA	0.03	0.04	0.04	0.03	0.02	0.02	0.04	0.06	0.235207	0.758647
110083	'Dnah12'	mRNA	0.00333333	0.01	0	0	0.01	0.02	0.01	0	1.04236	0.432014
110084	'Dnah1'	mRNA	0.01	0.05	0	0.01	0.02	0.03	0.09	0.03	2.21683	0.0235443
110094	'Phka2'	mRNA	9.21667	11.5533	8.47	9.73	9.45	10.04	12.23	12.39	0.109006	0.520248
110095	'Pygl'	mRNA	61.91	69.5433	53.28	79.53	52.92	72.68	75.19	60.76	-0.0119002	0.96092
110109	'Nop2'	mRNA	10.2133	8.37	10.23	10.16	10.25	8.1	8.52	8.49	-0.460265	0.00495556
110115	'Cyp11b1'	mRNA	0	0.00333333	0	0	0	0	0.01	0	0.710899	0.861693
110119	'Mpi'	mRNA	5.17667	5.02	4.43	5.85	5.25	4.56	5.89	4.61	-0.242145	0.269411
110135	'Fgb'	mRNA	2780.01	2639.06	2138.26	2611.39	3590.37	2733.44	3525.72	1658.01	-0.264258	0.370711
110147	'Ehmt2'	mRNA	27.93	33.3967	26	28.22	29.57	29.46	35.13	35.6	0.0807232	0.60195
110157	'Raf1'	mRNA	24.24	22.8433	22.31	27.45	22.96	20.59	26.9	21.04	-0.272775	0.128943
110168	'Gpr18'	mRNA	0.22	0.303333	0.22	0.27	0.17	0.23	0.33	0.35	0.248567	0.709764
110172	'Slc35b1'	mRNA	15.5033	15.8867	12.23	18.31	15.97	16.66	16.9	14.1	-0.147489	0.537437
110173	'Manba'	mRNA	6.31667	10.8733	4.62	8.94	5.39	8.73	11.21	12.68	0.330578	0.179805
110175	'Ggct'	mRNA	1.29	2.41667	1.18	1.16	1.53	2.19	2.58	2.48	0.477647	0.088295
110196	'Fdps'	mRNA	17.6833	39.98	8.1	33.4	11.55	38.65	40.59	40.7	0.955006	0.0336249
110197	'Dgkg'	mRNA	0.1	0.18	0.21	0.04	0.05	0.1	0.35	0.09	0.396386	0.56992
110198	'Akr7a5'	mRNA	103.3	119.113	109.52	107.41	92.97	118.48	116.96	121.9	0.0319098	0.854397
110208	'Pgd'	mRNA	5.99333	13.3933	6.69	5.24	6.05	11.02	17.02	12.14	0.969955	1.8721e-07
110213	'Tmbim6'	mRNA	528.54	682.093	508.01	529.82	547.79	730.6	645.15	670.53	0.253482	0.190242
110253	'Triobp'	mRNA	14.51	19.5533	11.97	14.05	17.51	19.36	17.72	21.58	0.265528	0.23621
110257	'Hba-a2'	mRNA	267.533	477.667	494.66	258.95	48.99	490.62	327.14	615.24	0.656904	0.451007
110265	'Msra'	mRNA	92.0933	136.657	92.95	94.41	88.92	144.88	124.52	140.57	0.294771	0.0828774
110279	'Bcr'	mRNA	29.2967	26.3833	27.2	28.78	31.91	26.26	24.69	28.2	-0.302311	0.0958597
110304	'Glra3'	mRNA	0	0.00333333	0	0	0	0	0.01	0	2.1258	0.594985
110310	'Krt7'	mRNA	0.27	0.483333	0.62	0.1	0.09	0.24	0.6	0.61	0.663783	0.415247
110323	'Cox6b1'	mRNA	210.153	321.597	221.7	226.38	182.38	347.29	330.98	286.52	0.390578	0.0454595
110326	'Tas1r1'	mRNA	0.0266667	0.03	0.07	0	0.01	0	0.08	0.01	0.248888	0.903117
110332	'Pp2d1'	mRNA	0.0233333	0.04	0	0.07	0	0.03	0.09	0	0.49411	0.811073
110350	'Dync2h1'	mRNA	0.993333	1.4	0.95	0.74	1.29	0.86	1.83	1.51	0.237721	0.351045
110351	'Rap1gap'	mRNA	5.72	8.22667	6.45	3.79	6.92	4.62	8.9	11.16	0.389379	0.216343
110355	'Grk2'	mRNA	10.54	11.1433	10.61	8.83	12.18	9.81	12.42	11.2	-0.0908456	0.605886
110379	'Sec13'	mRNA	25.4	23.3267	23.44	26.24	26.52	21.57	27.11	21.3	-0.317154	0.0589493
110380	'Shroom2'	mRNA	7.10333	6.61	7.23	7.54	6.54	6.15	7.04	6.64	-0.34983	0.0351418
110382	'C8b'	mRNA	118.383	63.7733	78.95	175.31	100.89	84.13	62.02	45.17	-1.05691	0.0036009
110385	'Pde4c'	mRNA	6.63	7.63333	5.85	6.05	7.99	6.05	8.38	8.47	0.0147602	0.942005
110391	'Qdpr'	mRNA	138.653	148.49	136.49	148.46	131.01	159.65	132.24	153.58	-0.0688741	0.73739
110417	'Pigh'	mRNA	1.08	1.32333	0.94	0.93	1.37	1.48	1.12	1.37	0.131941	0.686056
110446	'Acat1'	mRNA	66.7367	93.3667	84.79	70.45	44.97	99.18	89.11	91.81	0.323556	0.215342
110454	'Ly6a'	mRNA	4.63333	6.54333	9.29	2.14	2.47	5.21	8.86	5.56	0.312515	0.533187
110460	'Acat2'	mRNA	8.66333	18.4233	7.14	10.94	7.91	18.11	17.18	19.98	0.92891	0.00018751
110521	'Hivep1'	mRNA	9.32667	9.64667	10.73	8.24	9.01	9.18	8.69	11.07	-0.169399	0.412235
110524	'Dgkq'	mRNA	7.91667	7.23667	5.46	8.54	9.75	4.48	8.03	9.2	-0.257434	0.328666
110532	'Adarb1'	mRNA	2.09	4.61	2.46	1.9	1.91	2.92	5.4	5.51	0.799775	0.000595069
110542	'Amhr2'	mRNA	0.1	0.376667	0.04	0.16	0.1	0.34	0.4	0.39	1.70725	0.0131228
110557	'H2-Q6'	mRNA	22.5567	12.8267	27.44	10.41	29.82	11.16	10.99	16.33	-0.968166	0.00652766
110558	'H2-Q9'	mRNA	17.3667	6.82333	15.4	11.94	24.76	7.49	6.54	6.44	-1.50911	3.22962e-07
110593	'Prdm2'	mRNA	13.3767	12.1333	13.45	13.76	12.92	9.37	14.32	12.71	-0.298361	0.0482869
110595	'Timp4'	mRNA	0	0.01	0	0	0	0	0.02	0.01	2.16818	0.578602
110596	'Arhgef28'	mRNA	0.0666667	0.1	0.1	0.06	0.04	0.05	0.18	0.07	0.433053	0.56299
110599566	'Eef1akmt4'	mRNA	5.36333	5.78333	6.14	4.47	5.48	5.29	6.96	5.1	-0.0878998	0.714878
110599584	'Eef1akmt4-ece2'	mRNA	0.03	0.0833333	0.02	0.05	0.02	0.07	0.09	0.09	1.24787	0.321067
110599589	'Asdurf'	mRNA	3.90333	4.58333	4.54	5.72	1.45	6.59	3.35	3.81	0.0537101	0.923735
110606	'Fntb'	mRNA	1.89667	2.06	2	2.04	1.65	2.01	2.07	2.1	-0.0300995	0.903055
110611	'Hdlbp'	mRNA	95.3	93.45	91.67	96.9	97.33	93.81	103.62	82.92	-0.197494	0.231646
110616	'Atxn3'	mRNA	3.10667	3.62333	2.94	3.05	3.33	3.11	4.27	3.49	0.0158798	0.920029
110637	'Grik4'	mRNA	0.04	0.0933333	0.09	0.02	0.01	0.11	0.09	0.08	1.14879	0.236718
110639	'Prps2'	mRNA	2.06333	2.85	2.02	1.58	2.59	2.2	3.92	2.43	0.169569	0.558495
110648	'Lmx1a'	mRNA	0	0	0	0	0	0	0	0
110651	'Rps6ka3'	mRNA	3.57667	4.84667	4.2	3.15	3.38	3.8	6.29	4.45	0.255796	0.213713
110695	'Aldh7a1'	mRNA	93.5933	128.88	97.59	99.69	83.5	135.09	113.11	138.44	0.300753	0.150415
110749	'Chaf1b'	mRNA	0.553333	0.79	0.66	0.32	0.68	0.59	1.16	0.62	0.366537	0.44766
110750	'Cse1l'	mRNA	6.06333	7.29667	6.67	6.28	5.24	7.04	7.99	6.86	0.147513	0.40668
110751	'Adam33'	mRNA	0.29	0.54	0.36	0.19	0.32	0.3	0.57	0.75	0.610232	0.145772
110784	'Nr3c2'	mRNA	11.72	20.1533	11.6	14.74	8.82	16.81	27.31	16.34	0.488067	0.0409413
110789	'Adgrv1'	mRNA	0.0266667	0.0433333	0.02	0.04	0.02	0.03	0.05	0.05	0.341981	0.59741
110794	'Cebpe'	mRNA	3.68	6.72333	2.35	4.14	4.55	4.57	7.6	8	0.65636	0.0432546
110796	'Tshz1'	mRNA	8.28667	5.76	7.12	8.61	9.13	5.8	5.69	5.79	-0.680024	0.000291976
110805	'Foxe1'	mRNA	0.00666667	0	0.02	0	0	0	0	0	-1.21265	0.766326
110809	'Srsf1'	mRNA	11.6467	11.3233	11.73	10.42	12.79	9.89	12.4	11.68	-0.21228	0.150203
110816	'Pwp2'	mRNA	3.05	3.11333	2.5	3.39	3.26	3.01	3.18	3.15	-0.146554	0.50436
110821	'Pcca'	mRNA	18.0033	24.0533	17.59	21.04	15.38	25.91	20.88	25.37	0.278564	0.247081
110826	'Etfb'	mRNA	335.787	417.56	348.17	324.62	334.57	425.89	385.28	441.51	0.136071	0.44211
110829	'Lims1'	mRNA	4.41	7.42	4.98	3.79	4.46	5.58	9.52	7.16	0.59413	0.00192981
110842	'Etfa'	mRNA	71.0933	91.4167	74.65	77.79	60.84	95.33	94.11	84.81	0.168673	0.374657
110854	'Ptpa'	mRNA	34.84	40.72	33.87	31.42	39.23	43.49	32.84	45.83	-0.00296874	0.98979
110855	'Pde6c'	mRNA	0.116667	0.0766667	0.12	0.11	0.12	0.07	0.14	0.02	-0.749293	0.35524
110862	'Kcnq3'	mRNA	0.04	0.0266667	0.02	0.04	0.06	0.02	0.04	0.02	-0.675609	0.398962
110876	'Scn2a'	mRNA	0.0133333	0.09	0.02	0.01	0.01	0.01	0.24	0.02	2.57267	0.0245753
110877	'Slc18a1'	mRNA	1.36667	2.24667	1.52	0.9	1.68	2.29	1.92	2.53	0.539392	0.070442
110880	'Scn4a'	mRNA	0.0266667	0.01	0.05	0.01	0.02	0.01	0.01	0.01	-1.06755	0.314635
110886	'Gabra5'	mRNA	0	0	0	0	0	0	0	0
110891	'Slc8a2'	mRNA	0.0633333	0.0733333	0.05	0.09	0.05	0.02	0.08	0.12	-0.151872	0.842199
110893	'Slc8a3'	mRNA	0.106667	0.0466667	0.09	0.13	0.1	0.01	0.05	0.08	-1.37164	0.134368
110895	'Slc9a4'	mRNA	0.0233333	0.00333333	0.07	0	0	0	0	0.01	-3.22511	0.240249
110902	'Chrna2'	mRNA	5.56	5.07667	7.44	5.49	3.75	6.27	2.88	6.08	-0.261851	0.483334
110911	'Cds2'	mRNA	21.7567	29.92	22.26	21.21	21.8	33.13	26.7	29.93	0.304746	0.0757769
110920	'Hspa13'	mRNA	5.96	4.91	4.57	6.49	6.82	4.71	6.02	4	-0.295652	0.170087
110948	'Hlcs'	mRNA	6.94333	8.05667	6.85	6.17	7.81	7.65	8.4	8.12	0.179308	0.270048
110954	'Rpl10'	mRNA	439.27	497.667	444.73	460.97	412.11	509.36	595.53	388.11	-0.0179105	0.928075
110956	'D17H6S56E-5'	mRNA	0.9	2.46333	1.41	0.42	0.87	1.02	4.96	1.41	1.24403	0.0221527
110957	'D1Pas1'	mRNA	0.00333333	0.01	0.01	0	0	0.02	0.01	0	1.2154	0.684628
110958	'M1ap'	mRNA	0.0233333	0.166667	0	0	0.07	0.03	0.21	0.26	2.67382	0.13556
110959	'Nudt19'	mRNA	30.5267	33.31	32.61	24.91	34.06	30.66	31.87	37.4	-0.0454004	0.812927
110960	'Tars'	mRNA	31.1133	23.9867	24.99	36.66	31.69	28.2	25.95	17.81	-0.544729	0.0422806
110962	'Mbd6'	mRNA	20.6967	23.2333	18.73	20.27	23.09	15.99	25.25	28.46	-0.0608102	0.777053
111173	'Erc1'	mRNA	21.3	21.67	20.6	20.8	22.5	19.68	22.62	22.71	-0.157324	0.324178
111174	'Taar1'	mRNA	0	0.01	0	0	0	0.03	0	0	0.710899	0.861693
111175	'Pecr'	mRNA	64.7533	65.7633	61.41	74.26	58.59	71.36	57.29	68.64	-0.14384	0.528927
111241	'Hmga1b'	mRNA	0	0	0	0	0	0	0	0
112403	'Dxo'	mRNA	15.4767	13.59	14.87	15.48	16.08	13.72	14.35	12.7	-0.360804	0.0413685
112405	'Egln1'	mRNA	10.58	11.0733	10.84	10.51	10.39	11.69	9.41	12.12	-0.0905643	0.671361
112406	'Egln2'	mRNA	33.8967	39.62	29.2	32.87	39.62	39.52	36.24	43.1	0.0700836	0.733696
112407	'Egln3'	mRNA	5.38667	6.89667	7.37	3.9	4.89	5.26	8.73	6.7	0.170866	0.507139
112415	'Zfp607b'	mRNA	0.63	1.19333	0.65	0.76	0.48	0.72	1.37	1.49	0.284512	0.449227
112417	'Ugt2b37'	mRNA	0.326667	0.21	0.04	0.82	0.12	0.5	0.02	0.11	-0.748577	0.531669
112418	'1700102P08Rik'	mRNA	0.423333	0.283333	0.56	0.25	0.46	0.15	0.42	0.28	-0.618677	0.333569
112419	'Ifit1bl2'	mRNA	0.0266667	0.0566667	0.02	0.01	0.05	0.07	0.06	0.04	0.915562	0.411579
112422	'Zfp979'	mRNA	0.1	0.106667	0.06	0.17	0.07	0.08	0.06	0.18	-0.0859575	0.92376
112694759	'Gm20517'	mRNA	1.52	1.4	1.31	1.51	1.74	1.13	1.72	1.35	-0.973039	0.046445
11287	'Pzp'	mRNA	1394.43	1160.13	1173.8	1461.67	1547.81	1163.82	1363.24	953.32	-0.444381	0.0312875
11298	'Aanat'	mRNA	0.00333333	0	0	0	0.01	0	0	0	-1.21265	0.766326
113002583	'Shld3'	mRNA	1.28	0.986667	1.25	1.14	1.45	1.17	0.99	0.8	-0.522394	0.141213
11302	'Aatk'	mRNA	1.38667	1.6	1.65	1.03	1.48	1.35	1.63	1.82	0.0109647	0.962823
11303	'Abca1'	mRNA	40.25	57.8833	39.42	40.17	41.16	59.39	54.55	59.71	0.327106	0.0800082
11304	'Abca4'	mRNA	0.04	0.0833333	0.05	0.03	0.04	0.12	0.08	0.05	0.332279	0.637216
11305	'Abca2'	mRNA	9.26	7.62333	7.37	11.68	8.73	8.3	7.05	7.52	-0.456443	0.0689482
11306	'Abcb7'	mRNA	8.23667	9.28	8.1	8.55	8.06	8.35	10.52	8.97	0.0298233	0.842403
11307	'Abcg1'	mRNA	2.09667	4.28667	2.95	1.07	2.27	3.59	5.82	3.45	0.85527	0.0105541
11308	'Abi1'	mRNA	19.9233	29.94	25.46	14.12	20.19	22.39	34.77	32.66	0.316315	0.109066
11350	'Abl1'	mRNA	10.3233	12.2933	9.62	9.37	11.98	10.31	12.58	13.99	0.0560882	0.766668
11352	'Abl2'	mRNA	3.79	3.6	3.83	3.86	3.68	2.59	4.5	3.71	-0.281064	0.0920554
11363	'Acadl'	mRNA	73.7933	113.47	88.86	67.77	64.75	117.64	105.36	117.41	0.458846	0.0248024
11364	'Acadm'	mRNA	113.78	182.68	145.95	99.8	95.59	194.22	155.84	197.98	0.529068	0.0285006
11370	'Acadvl'	mRNA	153.45	207.36	160.33	149.02	151	215.84	197.98	208.26	0.269299	0.121981
113853	'Vmn1r53'	mRNA	0.203333	0.0766667	0.26	0.09	0.26	0	0	0.23	-1.57682	0.294023
113868	'Acaa1a'	mRNA	161.393	221.6	177.99	142.37	163.82	247.73	148.08	268.99	0.314287	0.266607
113939900	'Gm51263'	mRNA	0.0133333	0	0.04	0	0	0	0	0	-1.21265	0.766326
11409	'Acads'	mRNA	80.4367	99.2433	85	83.42	72.89	116.1	74.14	107.49	0.153576	0.553953
114128	'Laptm4b'	mRNA	6.94667	8.45667	6.87	6.41	7.56	8.69	8.66	8.02	0.0986412	0.60347
114142	'Foxp2'	mRNA	3.90333	5.18667	3.49	4.06	4.16	4.82	6.32	4.42	0.269771	0.230979
114143	'Atp6v0b'	mRNA	30.7933	32.3633	30.74	31.33	30.31	27.26	38.38	31.45	-0.137721	0.388613
11416	'Slc33a1'	mRNA	28.07	22.0367	23.95	28.33	31.93	24.28	21.66	20.17	-0.496841	0.02324
11418	'Asic2'	mRNA	0	0	0	0	0	0	0	0
11419	'Asic1'	mRNA	0.0433333	0.0133333	0.11	0.02	0	0.01	0	0.03	-1.49622	0.462195
11421	'Ace'	mRNA	0.353333	0.863333	0.61	0.17	0.28	0.58	1.37	0.64	1.06307	0.0233424
114229	'Kiss1r'	mRNA	0.42	0.58	0.38	0.42	0.46	0.58	0.64	0.52	0.280958	0.388946
11423	'Ache'	mRNA	0.23	0.503333	0.24	0.22	0.23	0.31	0.76	0.44	0.870882	0.0717909
114230	'Aipl1'	mRNA	0	0.0133333	0	0	0	0	0.04	0	2.1258	0.594985
114249	'Npnt'	mRNA	0.23	0.183333	0.23	0.15	0.31	0.37	0.11	0.07	-0.399204	0.556284
11425	'Apoc4'	mRNA	2575.21	2538.52	2770.16	2530.21	2425.26	2510.47	2662.74	2442.35	-0.235546	0.10884
114255	'Dok4'	mRNA	0.356667	0.56	0.56	0.19	0.32	0.46	0.81	0.41	0.465677	0.340509
11426	'Macf1'	mRNA	21.1267	21.88	19.88	19.67	23.83	17.64	25.27	22.73	-0.127855	0.428582
11428	'Aco1'	mRNA	34.8367	44.61	35.8	38.4	30.31	42.12	43.28	48.43	0.211643	0.243058
11429	'Aco2'	mRNA	86.89	129.617	101.34	80.41	78.92	133.47	99.85	155.53	0.42461	0.0833844
11430	'Acox1'	mRNA	840.613	2603.88	851.21	873.02	797.61	3223.31	1373.77	3214.56	1.49808	1.70427e-05
114301	'Palmd'	mRNA	26.31	37.07	30.54	25.83	22.56	30.69	39.12	41.4	0.314142	0.101169
114304	'Slc28a3'	mRNA	0.0366667	0.0466667	0.08	0.01	0.02	0.03	0.06	0.05	-0.0213696	0.9833
11431	'Acp1'	mRNA	9.61	12.6267	9.3	9.61	9.92	12.26	14.11	11.51	0.217217	0.182064
11432	'Acp2'	mRNA	12.8267	13.9333	13.24	12.03	13.21	11.86	15.81	14.13	-0.0623566	0.644026
11433	'Acp5'	mRNA	46.7	42.7133	46.03	53.42	40.65	43.33	43.85	40.96	-0.31131	0.112783
114332	'Lyve1'	mRNA	1.51	3.93667	3.27	0.66	0.6	3.02	5.61	3.18	1.20487	0.0271584
11434	'Acr'	mRNA	0.0566667	0.0966667	0.02	0.07	0.08	0.12	0.07	0.1	0.619295	0.513158
11435	'Chrna1'	mRNA	0.0333333	0.0366667	0.02	0.06	0.02	0.01	0.06	0.04	-0.132757	0.902381
11438	'Chrna4'	mRNA	0.03	0.18	0.02	0.07	0	0.12	0.31	0.11	2.39664	0.0118437
11441	'Chrna7'	mRNA	0.0166667	0.0233333	0.05	0	0	0.07	0	0	0.42289	0.88318
11443	'Chrnb1'	mRNA	0.113333	0.296667	0.29	0.02	0.03	0.21	0.51	0.17	1.30643	0.18968
11444	'Chrnb2'	mRNA	0.573333	0.42	0.65	0.5	0.57	0.39	0.39	0.48	-0.6069	0.0314799
11447	'Chrnd'	mRNA	0	0.00666667	0	0	0	0.01	0.01	0	1.57972	0.695801
114479	'Slc5a5'	mRNA	0.00666667	0	0.01	0	0.01	0	0	0	-2.13576	0.596631
11448	'Chrne'	mRNA	0	0.0333333	0	0	0	0.04	0.04	0.02	2.91844	0.283442
11450	'Adipoq'	mRNA	0	0.01	0	0	0	0.03	0	0	0.710899	0.861693
114564	'Csprs'	mRNA	0.243333	0.723333	0.31	0.25	0.17	0.74	0.79	0.64	1.4124	0.000571285
114565	'Zbtb21'	mRNA	4.59333	3.44333	4.62	3.45	5.71	2.83	3.85	3.65	-0.568479	0.0113081
114566	'Krt82'	mRNA	0	0.00666667	0	0	0	0	0.02	0	0.710899	0.861693
114570	'Crip3'	mRNA	0.433333	0.61	0.43	0.49	0.38	0.41	0.57	0.85	0.0521065	0.922733
114584	'Clic1'	mRNA	8.57	11.74	11.26	6.53	7.92	10.95	15.48	8.79	0.265525	0.333458
114585	'D17H6S53E'	mRNA	6.42333	5.28333	5.86	5.99	7.42	5.02	5.98	4.85	-0.462192	0.0189985
11459	'Acta1'	mRNA	0	0.00666667	0	0	0	0	0.02	0	0.710899	0.861693
114601	'Ehbp1l1'	mRNA	5.85	5.03	5.57	4.27	7.71	4.83	4.89	5.37	-0.376468	0.123633
114602	'Zmynd10'	mRNA	0.0666667	0.123333	0.05	0.08	0.07	0.13	0.1	0.14	0.902491	0.348867
114604	'Prdm15'	mRNA	1.88667	1.59	1.73	1.92	2.01	1.17	1.84	1.76	-0.436001	0.0327792
114606	'Tle6'	mRNA	0.543333	0.473333	0.57	0.36	0.7	0.45	0.61	0.36	-0.354474	0.431295
11461	'Actb'	mRNA	403.137	367.797	454.47	340.1	414.84	307.09	475.37	320.93	-0.317526	0.081909
114615	'Elac1'	mRNA	2.40333	2.8	2.94	2.15	2.12	2.69	2.62	3.09	-0.126914	0.529072
11464	'Actc1'	mRNA	0.0933333	0.0933333	0.05	0.18	0.05	0.06	0.15	0.07	-0.241974	0.831877
114641	'Rpl31'	mRNA	120.837	149.947	116.62	120.5	125.39	158.02	158.02	133.8	0.129175	0.463856
114642	'Brdt'	mRNA	0.283333	0.413333	0.3	0.28	0.27	0.25	0.66	0.33	0.35758	0.357529
114643	'Oas1c'	mRNA	0.27	0.343333	0.34	0.21	0.26	0.08	0.59	0.36	0.177021	0.803734
114644	'Slc13a3'	mRNA	5.35	4.62	3.01	4.55	8.49	4.92	5.57	3.37	-0.387505	0.294395
11465	'Actg1'	mRNA	131.103	76.8733	223.47	46.4	123.44	67.9	108.25	54.47	-0.946441	0.0284386
114654	'Ly6g6d'	mRNA	0.106667	0.213333	0.22	0	0.1	0.08	0.21	0.35	0.842868	0.547544
114663	'Impa2'	mRNA	1.89667	2.25	2.27	1.69	1.73	2.55	2.07	2.13	0.088222	0.762151
114664	'Hsd17b11'	mRNA	104.623	266.167	142.73	96.84	74.3	330	140.82	327.68	1.21781	0.00122646
114671	'4930444G20Rik'	mRNA	0.69	0.513333	0.74	0.52	0.81	0.32	0.75	0.47	-0.650482	0.149412
114674	'Gtf2ird2'	mRNA	2.69333	2.94333	3.11	2.91	2.06	1.34	2.48	5.01	-0.499735	0.0121164
114679	'Selenom'	mRNA	1.49333	2.66333	2.57	0.92	0.99	2.02	3.97	2	0.635014	0.201314
11468	'Actg2'	mRNA	0.03	0.0333333	0.09	0	0	0.02	0.03	0.05	0.115049	0.958391
11471	'Actl7b'	mRNA	0.04	0	0	0.05	0.07	0	0	0	-3.39572	0.266762
114712	'Ferd3l'	mRNA	0.0533333	0	0.09	0.07	0	0	0	0	-2.12046	0.599385
114713	'Rasa2'	mRNA	0.566667	0.993333	0.53	0.56	0.61	0.65	1.13	1.2	0.562457	0.0589677
114714	'Rad51c'	mRNA	0.0733333	0.05	0.08	0.07	0.07	0.03	0.11	0.01	-0.352446	0.737016
114715	'Spred1'	mRNA	11.4867	18.7367	12.4	8.31	13.75	19.37	13.65	23.19	0.603421	0.013516
114716	'Spred2'	mRNA	9.63	12.7	13	7.6	8.29	12.25	13.27	12.58	0.249737	0.226972
11472	'Actn2'	mRNA	0	0.0133333	0	0	0	0	0.04	0	2.53925	0.523051
11474	'Actn3'	mRNA	0.01	0.0333333	0.02	0.01	0	0.02	0.07	0.01	1.28044	0.458131
114741	'Supt16'	mRNA	6.29333	6.45	5.84	6.61	6.43	5.98	7.53	5.84	-0.136226	0.446966
11475	'Acta2'	mRNA	0.203333	0.816667	0.52	0.03	0.06	0.52	1.29	0.64	2.64105	0.00218944
11477	'Acvr1'	mRNA	6.34	6.21667	6.18	7	5.84	5.29	7.84	5.52	-0.157477	0.462423
114774	'Pawr'	mRNA	13.5267	10.5767	12.34	11.4	16.84	12.48	9.09	10.16	-0.514537	0.0377303
11479	'Acvr1b'	mRNA	3.91	6.29667	4.22	3.35	4.16	4.69	6.57	7.63	0.392638	0.0335055
11480	'Acvr2a'	mRNA	6.98333	6.51	7.34	6.24	7.37	5.8	7.01	6.72	-0.21276	0.167604
11481	'Acvr2b'	mRNA	1.64667	2.26333	1.1	1.96	1.88	1.57	2.92	2.3	0.1793	0.53004
11482	'Acvrl1'	mRNA	0.73	1.29667	1.15	0.36	0.68	1.11	1.81	0.97	0.660997	0.105193
11484	'Aspa'	mRNA	3.16333	5.8	3.22	3.37	2.9	5.61	4.62	7.17	0.666505	0.0316417
114841036	'LOC114841036'	mRNA	0.443333	0.42	0.35	0.33	0.65	0.12	0.71	0.43	-0.321802	0.622756
11486	'Ada'	mRNA	0.56	0.783333	0.84	0.26	0.58	0.8	0.81	0.74	0.346191	0.477585
114863	'Plpbp'	mRNA	32.6067	35.3067	34.15	31.74	31.93	38.94	34.58	32.4	-0.0314593	0.864762
11487	'Adam10'	mRNA	5.1	7.34333	5.54	4.86	4.9	6.49	8.92	6.62	0.332767	0.0406577
114872	'Psg29'	mRNA	0.00333333	0.00666667	0	0.01	0	0	0.01	0.01	0.642236	0.845806
114873	'Dscaml1'	mRNA	0.0233333	0.00333333	0	0	0.07	0.01	0	0	-2.23852	0.244911
114874	'Ddhd1'	mRNA	8.43333	7.34	6.51	7.77	11.02	6.7	7.67	7.65	-0.356362	0.162761
114875	'Plcz1'	mRNA	0.00333333	0	0	0	0.01	0	0	0	-1.21265	0.766326
11488	'Adam11'	mRNA	4.21333	26.9	3.76	4.68	4.2	22.56	16.03	42.11	2.51164	3.13605e-13
114886	'Cygb'	mRNA	3.28	8.07333	6.38	1.82	1.64	6.46	9.93	7.83	1.12564	0.0107937
11489	'Adam12'	mRNA	0.266667	0.396667	0.4	0.28	0.12	0.29	0.51	0.39	0.473061	0.329181
114893	'Dcun1d1'	mRNA	7.79667	8.39667	7.43	8.57	7.39	7.14	9.29	8.76	-0.119122	0.502714
114896	'Afg3l1'	mRNA	15.4067	22.94	14.86	16.43	14.93	23.68	22.12	23.02	0.373529	0.0414176
11490	'Adam15'	mRNA	1.05333	2.39	1.88	0.63	0.65	2.09	2.99	2.09	1.0137	0.0136469
11491	'Adam17'	mRNA	3.6	4.19333	3.23	3.23	4.34	3.61	5.41	3.56	-0.00944794	0.966747
11492	'Adam19'	mRNA	0.46	0.793333	0.7	0.24	0.44	0.65	1.04	0.69	0.564358	0.133476
11495	'Adam2'	mRNA	0.08	0.0133333	0.18	0.05	0.01	0	0	0.04	-2.84094	0.0896233
11496	'Adam22'	mRNA	0.213333	0.243333	0.19	0.11	0.34	0.21	0.26	0.26	0.484762	0.399858
11498	'Adam4'	mRNA	1.35333	2.03333	0.99	1.31	1.76	1.25	2.07	2.78	0.388368	0.267356
11499	'Adam5'	mRNA	0.51	0.706667	0.96	0	0.57	0.3	1.26	0.56	0.0723659	0.956913
11501	'Adam8'	mRNA	0.26	0.74	0.46	0.08	0.24	0.36	1.35	0.51	1.09679	0.0432139
11502	'Adam9'	mRNA	16.1467	17.8367	15.34	16.5	16.6	18.32	18.21	16.98	-0.024772	0.886518
11504	'Adamts1'	mRNA	3.41	2.65333	5.37	1.61	3.25	2.12	3.46	2.38	-0.537374	0.139355
11512	'Adcy6'	mRNA	9.62333	15.3233	7.86	10.39	10.62	11.12	14.84	20.01	0.46766	0.0573228
11513	'Adcy7'	mRNA	1.49	1.95667	1.41	0.72	2.34	1.45	2.61	1.81	0.282523	0.443979
11514	'Adcy8'	mRNA	0.00333333	0.00333333	0.01	0	0	0	0.01	0	-0.381772	0.912881
11515	'Adcy9'	mRNA	25.1533	16.7567	27.73	23.17	24.56	15.68	17.88	16.71	-0.662774	1.02879e-05
11517	'Adcyap1r1'	mRNA	0.256667	0.46	0.43	0.3	0.04	0.49	0.47	0.42	0.544615	0.380732
11518	'Add1'	mRNA	14.2	18.2667	17.65	12.14	12.81	16.6	20.28	17.92	0.169131	0.368248
11519	'Add2'	mRNA	0	0.00666667	0	0	0	0	0	0.02	1.28612	0.713422
11520	'Plin2'	mRNA	533.393	517.67	534.77	544.51	520.9	647.42	333.58	572.01	-0.183246	0.539715
11522	'Adh1'	mRNA	422.977	904.867	384.94	490.93	393.06	805.68	882.94	1025.98	0.910786	4.11359e-06
11529	'Adh7'	mRNA	0.963333	0.623333	1.07	0.92	0.9	0.58	0.78	0.51	-0.814589	0.015782
11532	'Adh5'	mRNA	116.27	147.617	101.87	132.89	114.05	150.86	153.04	138.95	0.164856	0.401343
11534	'Adk'	mRNA	382.55	341.15	429.3	333.55	384.8	300.75	387.48	335.22	-0.426133	0.00446971
11535	'Adm'	mRNA	0.886667	1.17333	1.84	0.44	0.38	0.52	1.32	1.68	0.212474	0.74477
11536	'Gpr182'	mRNA	8.47	15.83	17.76	4.15	3.5	14	16.72	16.77	0.74353	0.130684
11537	'Cfd'	mRNA	0.113333	0.44	0	0.04	0.3	0.93	0	0.39	1.88215	0.228873
11538	'Adnp'	mRNA	18.4933	19.4267	18.69	17.4	19.39	14.35	20.7	23.23	-0.120046	0.525649
11539	'Adora1'	mRNA	4.41667	12.11	5.6	2.74	4.91	6.84	16.91	12.58	1.25093	6.15384e-05
11540	'Adora2a'	mRNA	0.603333	0.813333	1.13	0.2	0.48	0.86	1.02	0.56	0.281668	0.620797
11541	'Adora2b'	mRNA	0.0166667	0.06	0.02	0.02	0.01	0.03	0.13	0.02	1.58717	0.317013
11542	'Adora3'	mRNA	0.0166667	0.03	0.05	0	0	0.06	0	0.03	0.929033	0.684092
11544	'Adprh'	mRNA	3.34333	3.19333	4.55	2.35	3.13	3.21	3.41	2.96	-0.228344	0.465494
11545	'Parp1'	mRNA	7.92	9.12	7.3	8.25	8.21	8.8	9.63	8.93	0.027849	0.869682
11546	'Parp2'	mRNA	2.52333	3.06333	2.9	1.87	2.8	2.55	3.57	3.07	0.0929588	0.708394
11548	'Adra1b'	mRNA	15.7833	16.95	9.66	17.02	20.67	12.58	14.25	24.02	-0.0741187	0.827874
115485636	'LOC115485636'	mRNA	0	0.0266667	0	0	0	0	0.04	0.04	2.91333	0.36745
115485680	'Gm51415'	mRNA	0.193333	0.166667	0.21	0.17	0.2	0.1	0.22	0.18	-0.437552	0.0771855
115485726	'LOC115485726'	mRNA	0.0833333	0.0633333	0.18	0.02	0.05	0	0.1	0.09	-0.689584	0.60784
115485924	'LOC115485924'	mRNA	0.216667	0.686667	0.2	0.22	0.23	0.57	0.93	0.56	1.47513	0.0064653
115486031	'Gm51425'	mRNA	0.76	0.67	0.84	0.51	0.93	0.64	0.9	0.47	-0.365378	0.321425
115486128	'LOC115486128'	mRNA	0.0733333	0.223333	0.22	0	0	0	0.46	0.21	-0.343746	0.867814
115486418	'LOC115486418'	mRNA	20.3733	21.8667	22.24	17.23	21.65	13.05	21.33	31.22	0.150862	0.501488
115486419	'LOC115486419'	mRNA	0.106667	0.15	0.15	0.09	0.08	0.06	0.2	0.19	0.350051	0.621692
115486430	'LOC115486430'	mRNA	0.42	0.483333	0.69	0.25	0.32	0.36	0.62	0.47	0.105588	0.833328
115486432	'LOC115486432'	mRNA	0.22	0.133333	0.14	0	0.52	0.12	0.14	0.14	-0.986032	0.611471
115486439	'LOC115486439'	mRNA	0	0.01	0	0	0	0	0.03	0	0.710899	0.861693
115486443	'LOC115486443'	mRNA	0.01	0	0	0.03	0	0	0	0	-2.05607	0.611033
115486479	'Gm51460'	mRNA	0	0.01	0	0	0	0	0.03	0	0.710899	0.861693
115486489	'Gm51464'	mRNA	0.0133333	0	0	0.04	0	0	0	0	-2.63857	0.509271
115486493	'Gm44851'	mRNA	3.33667	2.03	3.14	3.8	3.07	1.5	2.04	2.55	-0.904792	0.000171161
115486510	'Gm45095'	mRNA	0.05	0.05	0.04	0.01	0.1	0.04	0.08	0.03	-0.111225	0.929885
115486517	'LOC115486517'	mRNA	0	0	0	0	0	0	0	0
115486524	'Gm51483'	mRNA	0.0366667	0.176667	0	0.11	0	0	0.53	0	1.05307	0.730001
115486543	'LOC115486543'	mRNA	0.0566667	0.12	0.05	0.07	0.05	0.08	0.11	0.17	0.912452	0.140637
115486865	'1700104B16Rik'	mRNA	0.02	0	0	0	0.06	0	0	0	-1.21265	0.766326
115486880	'LOC115486880'	mRNA	0.506667	0.53	0.63	0.34	0.55	0.38	0.53	0.68	-0.127162	0.827511
115486886	'Gm27011'	mRNA	0.14	0.08	0.06	0.04	0.32	0.08	0.11	0.05	-0.786929	0.523104
115486930	'Gm51571'	mRNA	0	0	0	0	0	0	0	0
115486931	'Gm51572'	mRNA	0	0.01	0	0	0	0.03	0	0	2.20031	0.581709
115486940	'Gm51579'	mRNA	0.376667	0.396667	0.33	0.46	0.34	0.33	0.5	0.36	-0.121227	0.787748
115487084	'LOC115487084'	mRNA	0.12	0.203333	0.2	0.16	0	0	0.25	0.36	0.554982	0.697075
115487094	'Gm51627'	mRNA	35.5567	24.6033	35.8	34.32	36.55	19.26	26.75	27.8	-0.717236	7.43223e-06
115487110	'LOC115487110'	mRNA	0.0633333	0.0666667	0.08	0.03	0.08	0.02	0.08	0.1	-0.250683	0.831726
115487111	'Gm29667'	mRNA	0.176667	0.186667	0.13	0.23	0.17	0.17	0.17	0.22	-0.0997143	0.788137
115487162	'1700023A20Rik'	mRNA	0	0	0	0	0	0	0	0
115487184	'Tma7-ps'	mRNA	0.0633333	0.0433333	0.19	0	0	0	0	0.13	-1.21265	0.766326
115487193	'Gm51691'	mRNA	0	0	0	0	0	0	0	0	-1.21265	0.766326
115487203	'Gm47112'	mRNA	0.01	0.0433333	0	0	0.03	0	0.03	0.1	1.67103	0.553526
115487215	'Gm7628'	mRNA	0.0966667	0.0733333	0	0	0.29	0.05	0	0.17	-0.549107	0.867899
115487367	'Gm51753'	mRNA	0.0233333	0.0133333	0.02	0.03	0.02	0	0.04	0	-1.28609	0.57622
115487437	'Gm51793'	mRNA	0	0	0	0	0	0	0	0
115487746	'Gm51877'	mRNA	1.28667	1.02333	1.52	0.96	1.38	0.54	1.1	1.43	-0.540819	0.181217
115487778	'LOC115487778'	mRNA	0.1	0.0833333	0.17	0.13	0	0.13	0.12	0	-0.542196	0.770576
115487803	'Gm51918'	mRNA	0.836667	1.14	0.87	0.52	1.12	1.09	1.16	1.17	0.286306	0.383485
115487818	'Gm10840'	mRNA	0.19	0.11	0.13	0.13	0.31	0.04	0.12	0.17	-1.01538	0.277949
115487832	'Gm51936'	mRNA	3.62333	2.38667	2.93	3.27	4.67	2.53	3.25	1.38	-0.781422	0.0166496
115487957	'Gm51963'	mRNA	0	0	0	0	0	0	0	0
115487959	'Gm51965'	mRNA	0.02	0.0233333	0.02	0.03	0.01	0.06	0.01	0	0.341103	0.852066
115488002	'LOC115488002'	mRNA	0.506667	0.106667	0.4	0.68	0.44	0.16	0.16	0	-2.64595	0.0320426
115488008	'Gm51999'	mRNA	0.0266667	0.146667	0.05	0.03	0	0.18	0.08	0.18	2.92957	0.0562853
115488016	'LOC115488016'	mRNA	0.416667	0.776667	0.5	0.44	0.31	0.5	0.59	1.24	0.733939	0.295708
115488017	'Gm52006'	mRNA	2.69667	2.69333	2.84	2.82	2.43	2.08	3.47	2.53	-0.174765	0.415184
115488020	'Gm52009'	mRNA	0.156667	0.153333	0.24	0.2	0.03	0.13	0.3	0.03	-0.292887	0.796591
115488023	'LOC115488023'	mRNA	0.04	0.0266667	0.02	0.05	0.05	0	0.02	0.06	-0.880803	0.587033
115488029	'LOC115488029'	mRNA	100.95	79.4433	109.42	41.68	151.75	67.86	142.95	27.52	-0.552279	0.46437
115488119	'Gm47655'	mRNA	0.0133333	0.04	0	0.04	0	0.04	0	0.08	1.26817	0.672168
115488122	'Gm36445'	mRNA	1.79	2.19	2.73	1.27	1.37	1.81	2.28	2.48	0.038516	0.870252
115488130	'LOC115488130'	mRNA	0	0.06	0	0	0	0	0.08	0.1	4.86184	0.0268604
115488133	'Gm52030'	mRNA	0.0166667	0.01	0	0	0.05	0	0	0.03	-1.12623	0.766542
115488157	'Gm52042'	mRNA	0.05	0.14	0.08	0.02	0.05	0.18	0.07	0.17	1.69262	0.115532
115488165	'Gm19281'	mRNA	0.0233333	0.02	0.03	0.03	0.01	0.02	0.02	0.02	-0.247442	0.83494
115488166	'LOC115488166'	mRNA	0.07	0.0133333	0.15	0.04	0.02	0	0.02	0.02	-2.45676	0.172048
115488169	'Gm52051'	mRNA	0.0933333	0.103333	0.07	0.05	0.16	0.11	0.06	0.14	-0.0402925	0.963475
115488190	'Gm48350'	mRNA	0	0.00666667	0	0	0	0	0	0.02	1.66226	0.680215
115488203	'LOC115488203'	mRNA	0.08	0.07	0.1	0	0.14	0.16	0	0.05	-0.25068	0.899047
115488204	'Gm45623'	mRNA	0	0.113333	0	0	0	0.04	0.02	0.28	4.07492	0.052403
115488278	'LOC115488278'	mRNA	0.0633333	0.0266667	0.13	0.06	0	0	0.06	0.02	-0.264534	0.90814
115488282	'Gm3512'	mRNA	0.0166667	0.02	0.04	0.01	0	0	0.02	0.04	0.0416745	0.983575
115488283	'LOC115488283'	mRNA	0	0	0	0	0	0	0	0
115488284	'Gm3752'	mRNA	0.0233333	0	0.07	0	0	0	0	0	-3.18776	0.419985
115488290	'Gm49083'	mRNA	0.163333	0.203333	0.24	0.12	0.13	0.18	0.22	0.21	0.151065	0.818027
115488343	'Gm47547'	mRNA	0.0933333	0.38	0.17	0	0.11	0.41	0.3	0.43	1.89003	0.0271251
115488350	'LOC115488350'	mRNA	1.72667	1.31667	1.52	1.87	1.79	1.27	1.02	1.66	-0.564751	0.122519
115488359	'Gm52140'	mRNA	0.0133333	0.0466667	0	0.02	0.02	0.04	0.08	0.02	1.56457	0.406962
115488470	'LOC115488470'	mRNA	0.79	0.853333	0.66	0.88	0.83	0.45	1.33	0.78	-0.125509	0.723498
115488503	'Gm52197'	mRNA	47.04	35.55	39.3	55.73	46.09	41.93	50.7	14.02	-0.589805	0.125737
115488529	'LOC115488529'	mRNA	0.2	0.14	0.36	0.17	0.07	0.08	0.13	0.21	-0.483456	0.530848
115488534	'Gm52215'	mRNA	0.0133333	0.0133333	0.01	0.02	0.01	0	0.02	0.02	-0.534629	0.650765
115488536	'Gm52217'	mRNA	0.0233333	0.0533333	0.03	0.03	0.01	0.05	0.06	0.05	0.747246	0.574026
115488611	'Gm52229'	mRNA	0.03	0.0233333	0.03	0.03	0.03	0.01	0.03	0.03	-0.477587	0.12135
115488623	'6720473M11Rik'	mRNA	0	0.00666667	0	0	0	0.01	0.01	0	1.57972	0.695801
115488624	'Gm52236'	mRNA	0.0166667	0.1	0.05	0	0	0.05	0	0.25	2.43741	0.187864
115488637	'LOC115488637'	mRNA	0.0133333	0.0766667	0	0.04	0	0	0	0.23	2.28831	0.451382
115488664	'Gm52259'	mRNA	0.226667	1.07	0.15	0.18	0.35	0.24	1.59	1.38	2.05566	0.0211311
115488671	'LOC115488671'	mRNA	1.19	1.09333	1.3	1.02	1.25	0.56	1.71	1.01	-0.345822	0.269529
115488764	'Gm49894'	mRNA	0.72	0.766667	0.33	0.8	1.03	0.53	1.11	0.66	0.00679423	0.987919
115488765	'LOC115488765'	mRNA	0.12	0.14	0.09	0.05	0.22	0.18	0.16	0.08	0.558571	0.623487
115488784	'Gm5817'	mRNA	3.38	3.2	3.91	3.62	2.61	3.22	2.99	3.39	-0.108328	0.664197
115488787	'Gm52298'	mRNA	3.69333	5.98	3.3	3.99	3.79	4.1	7.54	6.3	0.605344	0.0218286
115488789	'LOC115488789'	mRNA	1.9	1.37667	1.95	1.78	1.97	0.97	1.82	1.34	-0.662796	0.00118981
115488807	'Gm52310'	mRNA	0.243333	0.233333	0.31	0.26	0.16	0.24	0.22	0.24	-0.0212969	0.96762
115488940	'Gm52363'	mRNA	0.00333333	0.0166667	0	0.01	0	0.02	0.02	0.01	1.95729	0.400256
115488942	'Gm29417'	mRNA	1.92333	1.65333	2.19	1.81	1.77	1.37	2.42	1.17	-0.419559	0.153085
115489041	'9430078G10Rik'	mRNA	0.183333	0.15	0.09	0.19	0.27	0.16	0.13	0.16	-0.461179	0.56177
115489044	'LOC115489044'	mRNA	19.6133	20.4533	18.67	16.12	24.05	19.9	12.11	29.35	-0.0997996	0.772219
115489096	'Gm52416'	mRNA	4.69667	4.94667	4.41	4.27	5.41	3.26	6.3	5.28	-0.133022	0.587976
115489097	'Gm52417'	mRNA	0.00666667	0.106667	0.02	0	0	0.05	0.16	0.11	3.54351	0.0448809
115489100	'Gm52420'	mRNA	2.63	2.4	2.81	3.37	1.71	1.84	3.31	2.05	-0.341546	0.315974
115489121	'Gm52432'	mRNA	3.69667	3.74333	4.71	3.18	3.2	2.75	4.83	3.65	-0.177934	0.488741
115489122	'Gm52433'	mRNA	5.44333	4.91	6.22	4.82	5.29	3.4	5.46	5.87	-0.342261	0.141342
115489125	'Gm52435'	mRNA	12.53	16.5533	12.94	11.41	13.24	10.8	25.74	13.12	0.173197	0.540179
115489126	'Gm52436'	mRNA	4.25333	3.71333	5.63	3.29	3.84	2.73	5.22	3.19	-0.396723	0.164557
115489127	'Gm52437'	mRNA	14.5233	10.07	15.69	13.81	14.07	7.21	12.38	10.62	-0.728295	0.000145727
115489129	'Gm52439'	mRNA	2.13333	2.18667	2.33	2.37	1.7	1.67	3.72	1.17	-0.191933	0.63389
115489132	'Gm52441'	mRNA	3.27333	3.17333	2.83	3.54	3.45	2.26	4.53	2.73	-0.261773	0.344859
115489139	'Gm52446'	mRNA	8.02333	7.71	7.87	6.42	9.78	5.36	9.23	8.54	-0.254522	0.283556
115489141	'Gm52448'	mRNA	0.33	0.32	0.36	0.23	0.4	0	0.29	0.67	-0.294913	0.771011
115489151	'Gm52456'	mRNA	0.0233333	0.0433333	0.05	0	0.02	0.09	0	0.04	1.55901	0.463297
115489155	'Gm14870'	mRNA	0.0266667	0.306667	0.08	0	0	0	0.69	0.23	3.1959	0.150908
115489283	'Gm21918'	mRNA	0.00333333	0	0	0	0.01	0	0	0
115489284	'Gm21908'	mRNA	0.00333333	0	0	0	0.01	0	0	0
115489285	'Gm21724'	mRNA	0.00333333	0	0	0	0.01	0	0	0
115489286	'Gm21751'	mRNA	0.00333333	0	0	0	0.01	0	0	0
115489290	'Gm21828'	mRNA	0	0.00666667	0	0	0	0	0.02	0	0.710899	0.861693
115489295	'Gm21810'	mRNA	0.00333333	0	0	0	0.01	0	0	0
115489296	'Gm21745'	mRNA	0.00333333	0	0	0	0.01	0	0	0
115489304	'Gm52481'	mRNA	0.146667	0.17	0.13	0.12	0.19	0.24	0.2	0.07	0.0326162	0.966643
115489314	'LOC115489314'	mRNA	0.376667	0.28	0.45	0.2	0.48	0.16	0.28	0.4	-0.607489	0.297539
115489330	'LOC115489330'	mRNA	9.54333	11.3433	9.8	9.04	9.79	8.64	14.18	11.21	0.0501542	0.781261
115489386	'LOC115489386'	mRNA	17.4933	7.36	21.23	11.88	19.37	6.43	6.56	9.09	-1.41909	3.12131e-08
115489394	'LOC115489394'	mRNA	0.01	0	0	0	0.03	0	0	0	-2.67151	0.503781
115489401	'LOC115489401'	mRNA	0.223333	0.433333	0.16	0.27	0.24	0.46	0.44	0.4	0.789937	0.111142
115489410	'LOC115489410'	mRNA	0.0266667	0.1	0	0.02	0.06	0.07	0.19	0.04	1.54712	0.303421
115489413	'LOC115489413'	mRNA	0	0	0	0	0	0	0	0
115489417	'LOC115489417'	mRNA	4.51333	5.20667	4.3	4.48	4.76	3.42	6.16	6.04	0.00687973	0.974878
115489434	'Gm13194'	mRNA	9.22667	10.9833	7.01	7.5	13.17	9.63	9.47	13.85	0.0249626	0.954165
115489454	'Gm52512'	mRNA	0.193333	0.18	0.17	0.08	0.33	0.04	0.46	0.04	-0.413688	0.672483
115489464	'Gm52520'	mRNA	1.57667	1.81	1.43	2.53	0.77	1.2	2.67	1.56	-0.0285393	0.954206
115489469	'Gm52523'	mRNA	0.0166667	0.0733333	0.05	0	0	0	0.13	0.09	1.95231	0.460414
115489489	'LOC115489489'	mRNA	0.18	0.17	0.07	0.14	0.33	0.2	0.14	0.17	-0.512273	0.536238
115489528	'Gm52562'	mRNA	0.136667	0.116667	0.06	0.14	0.21	0.04	0.05	0.26	-0.399666	0.779325
115489542	'LOC115489542'	mRNA	0.226667	0.356667	0.11	0.25	0.32	0.12	0.32	0.63	0.538729	0.592988
115489562	'LOC115489562'	mRNA	0.01	0.00666667	0	0.03	0	0	0.02	0	-1.09513	0.77613
115489673	'LOC115489673'	mRNA	0.02	0.0433333	0.03	0.01	0.02	0	0.04	0.09	0.763614	0.682479
115489690	'Gm52606'	mRNA	16.0933	16.1833	17	14.08	17.2	13.19	13.42	21.94	-0.159453	0.516744
115489698	'Gm52612'	mRNA	0	0.00333333	0	0	0	0	0.01	0	0.710899	0.861693
115489720	'Gm37116'	mRNA	0.06	0.196667	0	0	0.18	0	0.2	0.39	1.24599	0.677858
115489733	'Gm52632'	mRNA	6.70333	8.3	8.02	3.75	8.34	4.88	11.92	8.1	0.102195	0.76187
115489748	'LOC115489748'	mRNA	1.14667	1.72333	0.92	1.1	1.42	1.17	2.11	1.89	0.36595	0.410993
115489888	'Gm52666'	mRNA	21.0133	13.4867	14.79	19.84	28.41	12.23	10.09	18.14	-0.804276	0.0111168
115489902	'4933427I04Rik'	mRNA	0.48	0.453333	0.63	0.26	0.55	0.23	0.56	0.57	-0.280544	0.510585
115489931	'LOC115489931'	mRNA	0	0	0	0	0	0	0	0
115489935	'Gm52701'	mRNA	13.9267	8.53667	10.99	13.79	17	7.13	8.57	9.91	-0.889097	0.000102501
115489950	'LOC115489950'	mRNA	0.00666667	0	0	0.02	0	0	0	0	-2.05607	0.611033
115489962	'LOC115489962'	mRNA	17.0133	18.3967	19.16	9.64	22.24	12.99	18.48	23.72	-0.0666157	0.832561
115489966	'Taf9-ps'	mRNA	0.706667	0.43	0.62	0.65	0.85	0.43	0.66	0.2	-0.917581	0.150791
115489972	'Gm52720'	mRNA	0.16	0.146667	0.09	0.21	0.18	0.15	0.07	0.22	0.56898	0.575289
115489986	'Gm52730'	mRNA	0.473333	0.506667	1	0.15	0.27	0.57	0.72	0.23	-0.0874532	0.898671
11549	'Adra1a'	mRNA	4.88333	4.85667	2.9	6.25	5.5	4.25	3.38	6.94	-0.186365	0.58908
115490111	'Gm52768'	mRNA	12.42	9.91333	14.46	7.81	14.99	8.68	14.49	6.57	-0.511121	0.0950425
115490127	'Gm10461'	mRNA	0.54	0.573333	0.37	0.61	0.64	0.41	0.74	0.57	-0.280203	0.420897
115490129	'Gm52782'	mRNA	0.0966667	0.123333	0	0	0.29	0	0.15	0.22	0.0992889	0.966171
115490131	'Gm42517'	mRNA	0.00666667	0.01	0.01	0	0.01	0.03	0	0	0.318484	0.910245
115490135	'Gm52787'	mRNA	2.65	2.61333	3.23	1.9	2.82	2.37	3.19	2.28	-0.198453	0.445316
115490151	'Gm52795'	mRNA	3.95333	2.90667	3.96	3.33	4.57	2.1	3.67	2.95	-0.638359	0.00326144
115490152	'Gm52796'	mRNA	0.81	0.453333	0.49	0.49	1.45	0.43	0.56	0.37	-1.00383	0.042483
115490159	'Gm52799'	mRNA	0.04	0.113333	0	0.03	0.09	0.1	0.05	0.19	1.59921	0.225534
115490161	'Gm52800'	mRNA	6.7	6.19	6.48	6.56	7.06	5.02	7.35	6.2	-0.30563	0.0652765
115490174	'Gm52809'	mRNA	3.22	3.07	2.75	3.82	3.09	2.16	4.1	2.95	-0.286452	0.279393
115490184	'Gm42427'	mRNA	0.01	0.01	0	0	0.03	0	0	0.03	-0.177929	0.959343
115490188	'LOC115490188'	mRNA	0.0133333	0.0366667	0.04	0	0	0.02	0.09	0	-0.340366	0.909142
115490195	'Gm20121'	mRNA	0.0666667	0.0133333	0	0.2	0	0	0.04	0	-2.41411	0.435899
115490197	'Gm42759'	mRNA	0.473333	0.55	0.63	0.43	0.36	0.91	0.29	0.45	0.157085	0.825409
115490200	'LOC115490200'	mRNA	0.98	0.833333	1.11	0.95	0.88	1.14	0.77	0.59	-0.369453	0.43567
115490334	'Gm44064'	mRNA	0.146667	0.123333	0.15	0.22	0.07	0.18	0.02	0.17	-0.489907	0.637244
115490345	'Gm52856'	mRNA	0.373333	0.36	0.38	0.39	0.35	0.23	0.49	0.36	-0.259621	0.301349
115490363	'Gm43868'	mRNA	0.51	0.543333	0.83	0.38	0.32	0.32	0.55	0.76	-0.0689373	0.892813
115490369	'Gm52875'	mRNA	0	0.0133333	0	0	0	0.04	0	0	1.61501	0.689124
115490385	'F830010H11Rik'	mRNA	0.0633333	0.04	0.05	0.04	0.1	0.02	0.05	0.05	-0.868531	0.243788
115490387	'Gm10209'	mRNA	0.283333	0.3	0.27	0.25	0.33	0.13	0.43	0.34	-0.154565	0.833165
11550	'Adra1d'	mRNA	0.03	0.0733333	0.07	0.02	0	0.1	0.06	0.06	1.23734	0.316611
11551	'Adra2a'	mRNA	0.26	0.0666667	0.24	0.11	0.43	0.1	0.09	0.01	-2.13277	0.00764234
11552	'Adra2b'	mRNA	1.03667	2.17667	1.73	0.73	0.65	2.41	2.21	1.91	0.924452	0.0138424
11553	'Adra2c'	mRNA	0.00666667	0.00333333	0.02	0	0	0	0.01	0	-1.2194	0.746248
11554	'Adrb1'	mRNA	1.86667	1.22	2.34	0.78	2.48	1.53	0.62	1.51	-0.726751	0.138026
11555	'Adrb2'	mRNA	0.833333	1.50667	1.2	0.24	1.06	1.1	1.25	2.17	0.698516	0.185378
11556	'Adrb3'	mRNA	5.33667	2.75667	4.53	5.99	5.49	2.32	1.93	4.02	-1.11204	0.000459549
11564	'Adsl'	mRNA	4.83667	5.44667	5.24	5.09	4.18	4.79	6.35	5.2	0.110945	0.505645
11565	'Adssl1'	mRNA	8.27667	12.5333	10.21	6.55	8.07	10.68	12.32	14.6	0.425495	0.0540205
11566	'Adss'	mRNA	9.25333	13.0833	9.25	9.1	9.41	12.15	13.75	13.35	0.322377	0.0323801
11567	'Avil'	mRNA	0.12	0.13	0.14	0.14	0.08	0.05	0.22	0.12	-0.0786278	0.906318
11568	'Aebp1'	mRNA	0.163333	1.15667	0.34	0.07	0.08	0.85	1.65	0.97	2.62892	8.4706e-07
11569	'Aebp2'	mRNA	3.72333	4.79333	3.95	3.33	3.89	4.31	4.9	5.17	0.146015	0.381271
11572	'Crisp3'	mRNA	0	0.0266667	0	0	0	0	0.08	0	2.1258	0.594985
11576	'Afp'	mRNA	2.30333	3.21333	2.15	2.22	2.54	2.54	3.66	3.44	0.50649	0.126477
11593	'Aga'	mRNA	5.14667	8.04	5.52	5.23	4.69	7.8	7.9	8.42	0.441392	0.0177689
11596	'Ager'	mRNA	0.373333	0.43	0.51	0.38	0.23	0.2	0.6	0.49	-0.00336226	0.995611
11600	'Angpt1'	mRNA	0.323333	0.53	0.66	0.19	0.12	0.26	0.54	0.79	0.530034	0.378329
11601	'Angpt2'	mRNA	0.13	0.466667	0.19	0.11	0.09	0.43	0.57	0.4	1.65924	0.00027398
11602	'Angpt4'	mRNA	0.0466667	0.02	0.06	0.01	0.07	0.05	0	0.01	-1.25044	0.423107
11603	'Agrn'	mRNA	9.84	9.60333	8.63	11.09	9.8	7.19	10.95	10.67	-0.216691	0.276142
11604	'Agrp'	mRNA	0.626667	0.423333	0.49	0.63	0.76	0.62	0.48	0.17	-0.555719	0.545351
11605	'Gla'	mRNA	1.26	1.36333	1.1	1.26	1.42	1.1	1.74	1.25	-0.0817683	0.7492
11606	'Agt'	mRNA	529.073	375.523	592.49	434.73	560	339.54	415.12	371.91	-0.67273	2.13222e-05
11607	'Agtr1a'	mRNA	67.92	44.7333	84.1	59.98	59.68	46.6	50.2	37.4	-0.768831	0.000312504
11610	'Agtrap'	mRNA	1.04333	1.65333	1.52	0.43	1.18	1.38	1.82	1.76	0.503976	0.194359
11611	'Agxt'	mRNA	210.99	120.813	263.78	189.36	179.83	127.95	144.48	90.01	-0.979804	3.7247e-05
11615	'Gm4737'	mRNA	1.43667	0.133333	0.63	0.44	3.24	0	0	0.4	-3.61947	0.125284
11622	'Ahr'	mRNA	16.4733	12.79	16.63	15.77	17.02	10.98	15.46	11.93	-0.548988	0.000142475
11624	'Ahrr'	mRNA	0.11	0.0766667	0.1	0.09	0.14	0.07	0.1	0.06	-0.388072	0.545037
11625	'Ahsg'	mRNA	4957.02	4345.22	5087.68	5147.12	4636.27	3569.86	6218.98	3246.82	-0.398694	0.0781148
11628	'Aicda'	mRNA	0	0.0433333	0	0	0	0	0.13	0	0.710899	0.861693
11629	'Aif1'	mRNA	1.70667	1.39667	1.53	0.94	2.65	1.39	1.69	1.11	-0.476729	0.31996
11630	'Crybg1'	mRNA	12.96	13.4533	16.16	7.73	14.99	13.48	14.07	12.81	-0.156685	0.531679
11632	'Aip'	mRNA	9.53	11.03	9.76	7.91	10.92	11.81	9.62	11.66	0.0490764	0.833816
11634	'Aire'	mRNA	0.00666667	0	0	0.02	0	0	0	0	-1.21265	0.766326
11636	'Ak1'	mRNA	0.07	0.49	0.16	0.05	0	0.24	0.75	0.48	2.64567	0.00273058
11637	'Ak2'	mRNA	82.87	78.5967	90.81	85.62	72.18	69.13	76.93	89.73	-0.250815	0.177201
11639	'Ak4'	mRNA	7.44333	12.28	6.61	7.7	8.02	8.03	9.67	19.14	0.397846	0.183642
11640	'Akap1'	mRNA	53.5533	53.53	49.7	54.26	56.7	54.84	47.4	58.35	-0.0707829	0.734007
11641	'Akap2'	mRNA	1.86333	3.78667	2.99	0.95	1.65	3.14	4.9	3.32	0.848305	0.0152638
11642	'Akap3'	mRNA	0.0133333	0.0133333	0	0	0.04	0.02	0.02	0	-0.256668	0.915579
11647	'Alpl'	mRNA	10.54	15.9867	14.3	7.32	10	13.57	9.89	24.5	0.473002	0.18818
11650	'Alppl2'	mRNA	0	0.0166667	0	0	0	0	0	0.05	0.710899	0.861693
11651	'Akt1'	mRNA	29.32	28.1467	28.55	27.19	32.22	25.23	31.48	27.73	-0.239898	0.0977734
11652	'Akt2'	mRNA	32.0467	36.9167	34.59	31.24	30.31	36.77	35.77	38.21	0.0560636	0.737759
11655	'Alas1'	mRNA	269.523	363.35	294.2	182.15	332.22	245.21	184.25	660.59	0.277082	0.513067
11656	'Alas2'	mRNA	22.68	24.4367	16.56	34.89	16.59	31.02	14.3	27.99	-0.0446771	0.912326
11657	'Alb'	mRNA	23251.5	22897.7	34212.8	25219.7	10322.1	24535.8	23966.3	20191.1	-0.188701	0.604216
11658	'Alcam'	mRNA	19.0733	21.4133	19.92	21.75	15.55	14.07	32.37	17.8	-0.0388287	0.879097
11666	'Abcd1'	mRNA	11.55	17.2933	13.26	7.84	13.55	15.84	16.23	19.81	0.422122	0.081036
11668	'Aldh1a1'	mRNA	177.91	430.377	151.46	193.8	188.47	491.38	335.43	464.32	1.10298	1.85945e-05
11669	'Aldh2'	mRNA	687.513	741.067	684.33	698.7	679.51	807.23	562.28	853.69	-0.0425467	0.857866
11670	'Aldh3a1'	mRNA	0	0.00666667	0	0	0	0	0	0.02	0.710899	0.861693
116701	'Fgfrl1'	mRNA	11.08	17.6	10.02	9.8	13.42	15.41	15.48	21.91	0.500778	0.0336807
11671	'Aldh3a2'	mRNA	125.5	345.477	177.12	90.5	108.88	355.03	225.71	455.69	1.32926	6.48648e-05
116733	'Vps4a'	mRNA	5.32333	5.66	4.95	5.62	5.4	6.04	5.33	5.61	-0.0783788	0.719615
11674	'Aldoa'	mRNA	107.81	110.377	136.86	87.57	99	113.42	114.86	102.85	-0.132898	0.52503
116748	'Lsm10'	mRNA	9.72667	9.00667	9.56	10.64	8.98	8.78	8.46	9.78	-0.299852	0.162568
11676	'Aldoc'	mRNA	2.51	3.67	2.17	3.15	2.21	4.42	3.01	3.58	0.390466	0.20231
11677	'Akr1b3'	mRNA	2.85	6.28	3.68	2.29	2.58	4.79	10.52	3.53	0.926344	0.014215
11682	'Alk'	mRNA	0.00666667	0.00333333	0.02	0	0	0	0	0.01	-1.21917	0.74405
116837	'Rims1'	mRNA	0	0	0	0	0	0	0	0	-0.250873	0.950976
116838	'Rims2'	mRNA	0.426667	0.796667	0.37	0.45	0.46	0.36	1.44	0.59	0.925893	0.0831299
11684	'Alox12'	mRNA	0.38	0.473333	0.49	0.29	0.36	0.37	0.78	0.27	0.123039	0.791947
116847	'Prelp'	mRNA	11.6333	20.7667	23.63	6.09	5.18	18.81	22.05	21.44	0.682772	0.137633
116848	'Baz2a'	mRNA	13.7267	15.3667	12.49	13.81	14.88	11.59	17.21	17.3	0.0110816	0.948984
11685	'Alox12e'	mRNA	0	0.0133333	0	0	0	0.01	0.03	0	2.15116	0.583185
116852	'Akr1c20'	mRNA	7.76667	8.14333	6.14	10.95	6.21	6.49	9.17	8.77	-0.137139	0.648726
11687	'Alox15'	mRNA	0.0366667	0.0766667	0.05	0.03	0.03	0.04	0.13	0.06	0.798939	0.116128
116870	'Mta1'	mRNA	17.9533	19.6033	17.8	17.48	18.58	18.58	19.2	21.03	0.00518889	0.975154
116871	'Mta3'	mRNA	12.56	15.1467	13.73	11	12.95	13.16	16.86	15.42	0.0255662	0.876063
116872	'Serpinb7'	mRNA	0.00666667	0.0133333	0	0	0.02	0	0.04	0	0.582642	0.881818
116873	'Stim2'	mRNA	3.50333	5.45	3.66	3.68	3.17	4.52	5.18	6.65	0.478043	0.0230957
11688	'Alox8'	mRNA	0.0133333	0.0166667	0	0	0.04	0	0.01	0.04	0.122515	0.959147
11689	'Alox5'	mRNA	0.0866667	0.116667	0.19	0.01	0.06	0.06	0.21	0.08	0.246276	0.807641
116891	'Derl2'	mRNA	8.64333	9.15333	8.54	9.06	8.33	9.59	9.16	8.71	-0.0579515	0.760724
11690	'Alox5ap'	mRNA	2.34667	2.93333	3.78	1.15	2.11	2.74	4.04	2.02	0.146858	0.746231
116903	'Calcb'	mRNA	0	0.0266667	0	0	0	0	0	0.08	1.66226	0.680215
116904	'Alpk3'	mRNA	0.0133333	0.0233333	0.02	0	0.02	0.02	0.02	0.03	0.822457	0.49703
116905	'Dph1'	mRNA	9.53667	9.75	9.86	9.86	8.89	9.21	11.64	8.4	-0.152894	0.404601
116914	'Slc19a2'	mRNA	27.78	32.5533	26.1	33.45	23.79	32.37	30.83	34.46	0.0563085	0.797145
11692	'Gfer'	mRNA	16.0967	16.87	16.58	15.75	15.96	17.67	17.05	15.89	-0.110157	0.538653
116939	'Pnpla3'	mRNA	0.13	0.226667	0.22	0.07	0.1	0.13	0.3	0.25	0.922142	0.171447
116940	'Tgs1'	mRNA	3.89	3.96667	3.84	3.82	4.01	3.66	4.69	3.55	-0.149876	0.383089
11695	'Alx4'	mRNA	0.00333333	0.01	0.01	0	0	0	0.03	0	0.938156	0.756742
116972	'Tlcd3a'	mRNA	1.17	1.83	1.55	1.14	0.82	1.67	2.21	1.61	0.255672	0.441105
11699	'Ambp'	mRNA	1519.08	919.003	1124.87	1342.26	2090.1	980.64	898.31	878.06	-0.897093	0.000642266
11702	'Amd1'	mRNA	5.35333	6.86667	4.69	5.63	5.74	5.42	8.59	6.59	0.15305	0.435432
11705	'Amh'	mRNA	0.356667	0.173333	0.39	0.24	0.44	0	0.24	0.28	-1.28141	0.161997
117109	'Pop5'	mRNA	13.49	14.8333	13.47	15.16	11.84	14.79	14.82	14.89	-0.0495393	0.81369
117146	'Ube3b'	mRNA	23.3533	23.6267	22.79	23.64	23.63	23.17	24.29	23.42	-0.147024	0.353299
117147	'Acsm1'	mRNA	86.3233	100.033	56.02	110.78	92.17	101.13	100.08	98.89	0.0338213	0.90228
117148	'Necab2'	mRNA	0.106667	0.11	0.05	0.11	0.16	0.04	0.19	0.1	0.103045	0.889569
117149	'Tirap'	mRNA	4.48333	5.01	3.87	4.55	5.03	4.15	6.75	4.13	-0.0546345	0.807424
117150	'Pip4k2c'	mRNA	8.49333	8.95667	9.14	8.08	8.26	8.41	9.37	9.09	-0.0914983	0.551071
117160	'Ttyh2'	mRNA	46.9433	46.2367	48.46	44.26	48.11	39.51	50.29	48.91	-0.255863	0.0500015
117167	'Steap4'	mRNA	32.66	21.7567	14.94	11.05	71.99	15.17	30.98	19.12	-0.78468	0.3454
11717	'Ampd3'	mRNA	0.54	0.716667	0.83	0.26	0.53	0.63	0.73	0.79	0.250016	0.537912
117171	'1110038F14Rik'	mRNA	6.94	6.63667	7.94	6.29	6.59	5.81	6.7	7.4	-0.283144	0.153647
117197	'Bloc1s4'	mRNA	15.59	12.2667	13.69	12.84	20.24	13.01	10.36	13.43	-0.508506	0.0556687
117198	'Ivns1abp'	mRNA	19.0933	30.28	19.34	17.19	20.75	21.12	37.28	32.44	0.47968	0.0135042
11720	'Mat1a'	mRNA	2369.84	1864.66	2729.48	1599.21	2780.84	1901.86	2041.42	1650.69	-0.507677	0.030495
11722	'Amy1'	mRNA	47.4633	37.3433	53.08	52.3	37.01	36.33	39.68	36.02	-0.52347	0.0122587
11727	'Ang'	mRNA	268.203	134.213	207.57	181.48	415.56	132.62	155.19	114.83	-1.13624	0.000123539
11732	'Ank'	mRNA	11.3667	8.77	10.73	12.45	10.92	8.47	9.43	8.41	-0.54722	0.00176565
11733	'Ank1'	mRNA	0.0866667	0.07	0.12	0.06	0.08	0.04	0.08	0.09	-0.632338	0.242322
11735	'Ank3'	mRNA	9.69	14.3633	15.21	7.01	6.85	10.07	18.77	14.25	0.644642	0.019297
11736	'Ankfy1'	mRNA	6.36333	8.21333	7.3	5.94	5.85	7.27	9.36	8.01	0.174671	0.275839
11737	'Anp32a'	mRNA	20.55	22.95	23.73	21.44	16.48	26.31	24.13	18.41	-0.103551	0.694559
11739	'Slc25a4'	mRNA	1.80667	3.24	2.5	1.19	1.73	2.96	4.15	2.61	0.661804	0.0503021
11740	'Slc25a5'	mRNA	146.647	202.033	178.64	142.6	118.7	196.16	209.14	200.8	0.284808	0.145482
11744	'Anxa11'	mRNA	18.46	21.37	19.81	16.56	19.01	19.34	20	24.77	0.0365564	0.841865
11745	'Anxa3'	mRNA	1.2	2.64333	1.41	0.5	1.69	1.67	3.97	2.29	0.942844	0.0345519
11746	'Anxa4'	mRNA	14.4	22.0267	13.31	14.44	15.45	19.38	24.99	21.71	0.445235	0.00555925
11747	'Anxa5'	mRNA	18.6267	43.2833	21.69	14.95	19.24	43.92	47.4	38.53	1.04641	8.00779e-08
11749	'Anxa6'	mRNA	41.1967	49.9233	43.62	36	43.97	44.68	59.48	45.61	0.0949525	0.537688
11750	'Anxa7'	mRNA	30.3533	52.14	31.39	30.33	29.34	50.83	47.98	57.61	0.616555	0.000729487
11752	'Anxa8'	mRNA	0.0266667	0.0133333	0.06	0.02	0	0	0	0.04	-1.24663	0.632047
11754	'Aoc3'	mRNA	0.0233333	0.0433333	0.04	0.03	0	0.04	0.08	0.01	0.634718	0.630433
11757	'Prdx3'	mRNA	36.29	60.2667	38.53	37.77	32.57	59.96	66.87	53.97	0.550271	0.00162103
11758	'Prdx6'	mRNA	122.2	156.56	136.2	129.83	100.57	166.52	131.77	171.39	0.198866	0.404924
117586	'A1bg'	mRNA	0.11	1.29	0.08	0.07	0.18	0.03	3.69	0.15	3.20642	0.0470449
117589	'Asb7'	mRNA	2.53	2.76667	2.19	2.51	2.89	2.4	3.39	2.51	-0.002206	0.991243
117590	'Asb10'	mRNA	0	0.0366667	0	0	0	0.04	0.07	0	3.56865	0.2003
117591	'Slc2a9'	mRNA	10.18	17.4233	11.39	9.13	10.02	12.17	19.94	20.16	0.550433	0.00370065
117592	'B3galt6'	mRNA	1.77	1.47	1.97	1.34	2	1.44	1.37	1.6	-0.427806	0.0979223
117599	'Helb'	mRNA	4.57	4.00333	3.46	4.63	5.62	2.97	4.7	4.34	-0.359477	0.139237
117600	'Srgap1'	mRNA	0.403333	1.31	0.55	0.42	0.24	0.78	1.46	1.69	1.1311	0.000749756
117606	'Boc'	mRNA	0.0733333	0.216667	0.11	0.03	0.08	0.17	0.29	0.19	1.35647	0.0267675
11761	'Aox1'	mRNA	16.1767	28.53	12.1	16.86	19.57	19.04	29.08	37.47	0.63364	0.0202518
11764	'Ap1b1'	mRNA	20.6967	18.7933	22.39	19.31	20.39	18.41	19.03	18.94	-0.30694	0.0497063
11765	'Ap1g1'	mRNA	13.3	13.8267	13.7	13.29	12.91	13.37	14.68	13.43	-0.109497	0.462443
11766	'Ap1g2'	mRNA	2.78333	2.97	2.58	2.65	3.12	2.07	4.15	2.69	-0.107775	0.666632
11767	'Ap1m1'	mRNA	17.9967	20.41	20.09	15.14	18.76	19.83	19.9	21.5	0.0105356	0.952893
11768	'Ap1m2'	mRNA	0.816667	1.69	0.13	1.15	1.17	0.64	3.52	0.91	1.1033	0.309558
11769	'Ap1s1'	mRNA	12.0767	18.6733	13.73	11.01	11.49	15.57	21.44	19.01	0.439234	0.00956443
11770	'Fabp4'	mRNA	1.24	15.66	2.1	1.29	0.33	12.54	16.46	17.98	3.48245	6.4475e-15
11771	'Ap2a1'	mRNA	18.91	17.5567	19.25	18.33	19.15	15.86	18.87	17.94	-0.278974	0.0413682
11772	'Ap2a2'	mRNA	30.21	27.67	29.73	30.35	30.55	29.39	27.72	25.9	-0.28873	0.108401
11773	'Ap2m1'	mRNA	54.4367	72.7133	59.82	48.85	54.64	62.43	84.47	71.24	0.234533	0.092515
11774	'Ap3b1'	mRNA	19.06	17.8333	19.08	19.88	18.22	16.22	22	15.28	-0.278215	0.107792
11775	'Ap3b2'	mRNA	0.00666667	0	0	0	0.02	0	0	0	-2.67151	0.503781
11776	'Ap3d1'	mRNA	25.5833	23.1267	24.1	25.7	26.95	20.48	27.09	21.81	-0.331727	0.0224361
11777	'Ap3s1'	mRNA	18.8067	23.1667	17.67	21.03	17.72	20.38	23.86	25.26	0.0584235	0.744576
11778	'Ap3s2'	mRNA	5.19	5.52333	5.04	5.24	5.29	5.04	6.08	5.45	-0.0755785	0.606818
11781	'Ap4m1'	mRNA	5.56667	6.00333	4.09	6.6	6.01	6.35	5.46	6.2	-0.062687	0.805714
11782	'Ap4s1'	mRNA	5.73667	5.65333	7.13	6.24	3.84	5.64	6.91	4.41	-0.128499	0.650485
11783	'Apaf1'	mRNA	1.25333	1.74667	1.68	0.74	1.34	1.27	2.31	1.66	0.303924	0.336335
11784	'Apba2'	mRNA	0.136667	0.0466667	0.16	0.03	0.22	0.03	0.06	0.05	-1.74988	0.0424507
11785	'Apbb1'	mRNA	0.263333	0.303333	0.29	0.3	0.2	0.3	0.31	0.3	0.260275	0.58755
11787	'Apbb2'	mRNA	6.97	10.8233	7.25	6.34	7.32	7.31	12.82	12.34	0.380091	0.0427547
11789	'Apc'	mRNA	7.79333	8.49	7.89	7.13	8.36	7.56	9.27	8.64	-0.0481819	0.734378
11790	'Speg'	mRNA	0.516667	0.773333	0.56	0.49	0.5	0.54	1.05	0.73	0.204828	0.448884
11792	'Apex1'	mRNA	7.56667	12.3067	7.68	8.53	6.49	11.43	16.14	9.35	0.501622	0.0411225
11793	'Atg5'	mRNA	16.1967	18.5433	16.61	16.53	15.45	19.08	19.27	17.28	0.0032894	0.985602
11796	'Birc3'	mRNA	7.75333	8.13667	7.85	6.59	8.82	6.95	7.77	9.69	-0.155923	0.479591
11797	'Birc2'	mRNA	4.43	5.15333	4.09	4.44	4.76	4.64	6.2	4.62	0.0078987	0.964522
11798	'Xiap'	mRNA	14.44	14.47	13.84	15.6	13.88	14.29	15.49	13.63	-0.196261	0.203282
11799	'Birc5'	mRNA	0.553333	1.73333	0.43	0.62	0.61	0.95	2.45	1.8	1.18029	0.00352464
11800	'Api5'	mRNA	12.9167	13.8	13.82	11.96	12.97	13.99	14.59	12.82	-0.0571495	0.728257
11801	'Cd5l'	mRNA	38.3867	42.3667	39.02	14.76	61.38	37.35	57.82	31.93	-0.0396077	0.922273
11803	'Aplp1'	mRNA	0.17	0.11	0.24	0.18	0.09	0.12	0.14	0.07	-0.832936	0.252574
11804	'Aplp2'	mRNA	62.95	82.8767	61.47	63.02	64.36	82.91	81.98	83.74	0.225575	0.166359
11806	'Apoa1'	mRNA	16478.7	11488.3	17389.6	17708.7	14337.7	14841.6	9009.96	10613.5	-0.67579	0.0137211
11807	'Apoa2'	mRNA	8150.52	10159.6	9062.64	9078.2	6310.73	11479.5	7898.1	11101	0.121609	0.641908
11808	'Apoa4'	mRNA	1066.01	561.533	2435.94	352.06	410.02	414.37	641.88	628.35	-1.09138	0.23383
11810	'Apobec1'	mRNA	5.87667	7.21667	5.76	5.47	6.4	5.43	9.65	6.57	0.0728023	0.726855
11811	'Apobec2'	mRNA	0	0.01	0	0	0	0	0.03	0	0.710899	0.861693
11812	'Apoc1'	mRNA	3626.57	4899.81	3835.59	3500.61	3543.51	5266.3	4571.95	4861.19	0.205444	0.243619
11813	'Apoc2'	mRNA	196.343	328.32	253.07	171.68	164.28	273.56	386.79	324.61	0.494768	0.0176712
11814	'Apoc3'	mRNA	1534.45	1544.4	1616.42	1847.89	1139.05	1366.71	1912.77	1353.73	-0.218141	0.339969
11815	'Apod'	mRNA	0	0.04	0	0	0	0.01	0.06	0.05	3.59781	0.126202
11816	'Apoe'	mRNA	17831.6	21184.9	18061.8	16785.9	18647	22691.2	18062.4	22801	0.0918559	0.652687
11818	'Apoh'	mRNA	1047.92	802.47	1115.27	1065.96	962.53	796.45	811.22	799.74	-0.565338	0.000480604
11819	'Nr2f2'	mRNA	24.62	29.4233	22.84	27.5	23.52	28.84	27.02	32.41	0.0758349	0.730543
11820	'App'	mRNA	19.1033	38.2233	25.83	14	17.48	29.46	51.49	33.72	0.814029	0.000987772
11821	'Aprt'	mRNA	49.5167	56.3467	52.5	38.76	57.29	44.09	75.7	49.25	-0.0237656	0.914443
11826	'Aqp1'	mRNA	11.7033	27.44	24.25	6.34	4.52	25.74	27.99	28.59	1.07874	0.129318
11827	'Aqp2'	mRNA	0	0	0	0	0	0	0	0
11828	'Aqp3'	mRNA	0.146667	0.286667	0.17	0.04	0.23	0.28	0.14	0.44	0.855654	0.311776
11829	'Aqp4'	mRNA	1.55	2.20667	2.94	1.01	0.7	1.68	1.82	3.12	0.377184	0.423221
11830	'Aqp5'	mRNA	0.05	0.00666667	0.15	0	0	0.02	0	0	-2.80909	0.335001
11832	'Aqp7'	mRNA	0.07	0.17	0.14	0.03	0.04	0.23	0.1	0.18	1.32096	0.172869
11833	'Aqp8'	mRNA	8.76667	16.8467	7.52	9.54	9.24	15.03	17.63	17.88	0.753963	0.000109206
11834	'Aqr'	mRNA	6.31333	5.63	6.43	6.03	6.48	5.72	5.97	5.2	-0.344778	0.0440122
11835	'Ar'	mRNA	6.81	8.9	7.71	5.4	7.32	9.16	8.29	9.25	0.511408	0.0118528
11836	'Araf'	mRNA	31.08	29.9133	32.37	31.41	29.46	28.79	29.34	31.61	-0.255996	0.106713
11837	'Rplp0'	mRNA	236.633	299.5	234.02	241.15	234.73	271.14	392.31	235.05	0.141467	0.466312
11838	'Arc'	mRNA	0.0533333	0.0866667	0.08	0.06	0.02	0.1	0.06	0.1	0.59772	0.500249
11839	'Areg'	mRNA	0	0.07	0	0	0	0.03	0.12	0.06	3.39568	0.168169
11840	'Arf1'	mRNA	76.7333	85.5967	71.86	78.3	80.04	80.36	97.87	78.56	-0.0344035	0.821229
11841	'Arf2'	mRNA	2.19333	2.98	2.06	1.83	2.69	3.74	2.88	2.32	0.167187	0.508374
11842	'Arf3'	mRNA	16.9233	19.3967	16.72	17.69	16.36	17.81	21.1	19.28	0.0185781	0.900201
11843	'Arf4'	mRNA	43.9167	36.3267	48.62	39.34	43.79	36.33	41.5	31.15	-0.45065	0.010088
11844	'Arf5'	mRNA	92.9467	117.837	98.05	85.13	95.66	109.09	117.56	126.86	0.160046	0.298653
118445	'Klf16'	mRNA	2.81	5.47333	3.02	2.72	2.69	4.29	6.1	6.03	0.772642	5.164e-05
118446	'Gjc3'	mRNA	1.36	0.516667	1.54	1.51	1.03	0.4	0.7	0.45	-1.62477	2.69606e-07
118449	'Synpo2'	mRNA	0.213333	0.493333	0.38	0.17	0.09	0.39	0.57	0.52	1.14583	0.0172414
11845	'Arf6'	mRNA	25.8433	24.8167	24.42	22.9	30.21	23.62	26.09	24.74	-0.230246	0.179638
118451	'Mrps2'	mRNA	16.4467	18.8333	18.37	14.51	16.46	19.22	17.34	19.94	0.0325747	0.867416
118453	'Mmp28'	mRNA	0.146667	0.406667	0.3	0.05	0.09	0.24	0.55	0.43	1.3153	0.0383646
118454	'Gjc2'	mRNA	0.266667	0.496667	0.4	0.2	0.2	0.39	0.49	0.61	0.703481	0.148431
11846	'Arg1'	mRNA	754.843	841.477	801.61	555.15	907.77	729.5	1144.75	650.18	-0.0377574	0.875583
11847	'Arg2'	mRNA	0.38	0.26	0.57	0.36	0.21	0.35	0.31	0.12	-0.727414	0.373007
11848	'Rhoa'	mRNA	42.3667	50.6233	46.67	42.83	37.6	50.87	53.8	47.2	0.076911	0.664056
11852	'Rhob'	mRNA	18.8933	23.4433	21.58	13.08	22.02	21.67	26.05	22.61	0.140094	0.523225
11853	'Rhoc'	mRNA	9.03333	13.96	10.71	6.4	9.99	10.76	17.09	14.03	0.431341	0.0758149
[truncated: 15,438 more rows]

## Sheet: miRNA
Gene ID	Gene Symbol	Type	Blank_Group Expression	Model_Group Expression	Blank-1 Expression	Blank-2 Expression	Blank-3 Expression	Model-1 Expression	Model-2 Expression	Model-3 Expression	log2 (Model_Group / Blank_Group)	Pvalue(Model_Group / Blank_Group)
mmu-let-7a-1-3p		miRNA	53.365	48.22	80.834	79.26	0	105.498	39.084	0.08	-0.146262	0.980492
mmu-let-7a-2-3p		miRNA	1.158	0.809	1.4	1.333	0.742	1.464	0.565	0.398	-0.517424	0.373565
mmu-let-7a-5p		miRNA	3855.45	3464.08	4905.51	3920.22	2740.63	4646.42	2911.32	2834.5	-0.15443	0.901514
mmu-let-7b-3p		miRNA	0.019	0.063	0.056	0	0	0.108	0.04	0.04	1.72935	0.439451
mmu-let-7b-5p		miRNA	2598.24	2219.2	3504.39	2720.23	1570.1	3449.56	1630.47	1577.56	-0.227497	0.700352
mmu-let-7c-1-3p		miRNA	1.729	1.752	2.521	1.706	0.961	3.253	1.008	0.994	0.0190649	0.849156
mmu-let-7c-2-3p		miRNA	14.541	11.016	0.896	1.066	41.661	0	0.161	32.886	-0.400526	0.904586
mmu-let-7c-5p		miRNA	3908.51	3367.64	5028.47	4027.09	2669.97	4673.96	2758.09	2670.86	-0.214884	0.856396
mmu-let-7d-3p		miRNA	796.661	763.912	1174.93	882.685	332.371	1541.54	371.114	379.081	-0.0605595	0.957356
mmu-let-7d-5p		miRNA	1959.59	1967.84	2513.59	2111.68	1253.5	2783.77	1579.52	1540.22	0.00606256	0.387771
mmu-let-7e-3p		miRNA	17.024	11.277	19.998	18.976	12.097	18.92	8.268	6.641	-0.594187	0.0489131
mmu-let-7e-5p		miRNA	278.247	217.206	359.973	328.342	146.425	295.677	200.38	155.561	-0.357302	0.633968
mmu-let-7f-1-3p		miRNA	0.297	0.13	0.504	0.213	0.175	0.108	0.202	0.08	-1.19195	0.420291
mmu-let-7f-2-3p		miRNA	1.77	1.824	1.961	1.866	1.485	3.144	1.412	0.915	0.0433564	0.879513
mmu-let-7f-5p		miRNA	3908.65	3604.59	4826.98	3952.57	2946.4	4735.43	3070.07	3008.27	-0.116835	0.801469
mmu-let-7g-3p		miRNA	0.048	0.032	0.056	0	0.087	0.054	0.04	0	-0.584963	0.746065
mmu-let-7g-5p		miRNA	3337.71	2891.26	4088.15	3447.38	2477.61	3975.21	2352.04	2346.54	-0.207159	0.837431
mmu-let-7i-3p		miRNA	21.462	17.433	31.874	20.415	12.097	30.684	7.3	14.315	-0.299964	0.591998
mmu-let-7i-5p		miRNA	1429.93	1473.42	1874.31	1452.97	962.526	2124.33	1262.09	1033.85	0.0432241	0.350022
mmu-let-7j		miRNA	0.029	0.027	0	0	0.087	0	0.04	0.04	-0.103093	0.975036
mmu-let-7k		miRNA	1.002	0.576	1.456	1.333	0.218	1.084	0.524	0.119	-0.798742	0.403029
mmu-miR-100-3p		miRNA	3.575	3.338	4.874	4.104	1.747	4.608	2.622	2.784	-0.0989593	0.726156
mmu-miR-100-5p		miRNA	662.907	521.587	864.977	645.383	478.359	793.946	451.581	319.234	-0.345899	0.362209
mmu-miR-101a-3p		miRNA	24.276	17.045	32.603	21.534	18.691	29.709	7.946	13.48	-0.510182	0.168574
mmu-miR-101a-5p		miRNA	0.598	0.35	0.784	0.746	0.262	0.651	0.081	0.318	-0.772791	0.392992
mmu-miR-101b-3p		miRNA	152.082	179.323	192.03	152.071	112.144	325.06	96.237	116.671	0.237711	0.374025
mmu-miR-101b-5p		miRNA	0.737	1.348	0.896	0.746	0.568	2.602	0.645	0.795	0.871084	0.118009
mmu-miR-101c		miRNA	0.172	0.188	0.224	0.16	0.131	0.325	0.081	0.159	0.128324	0.852589
mmu-miR-103-1-5p		miRNA	0.092	0.058	0.168	0.107	0	0.054	0.081	0.04	-0.665581	0.912633
mmu-miR-103-2-5p		miRNA	0.245	0.322	0.336	0.267	0.131	0.325	0.363	0.278	0.394279	0.416481
mmu-miR-103-3p		miRNA	131.458	73.043	256.619	78.887	58.867	104.631	57.315	57.182	-0.847784	0.178348
mmu-miR-106a-3p		miRNA	0	0.013	0	0	0	0	0	0.04	3.70044	0.817795
mmu-miR-106a-5p		miRNA	0.015	0.05	0	0	0.044	0.108	0.04	0	1.73697	0.642094
mmu-miR-106b-3p		miRNA	0.34	0.425	0.224	0.533	0.262	0.271	0.726	0.278	0.321928	0.478708
mmu-miR-106b-5p		miRNA	12.181	15.724	18.71	10.234	7.599	25.534	8.954	12.685	0.368336	0.114946
mmu-miR-107-3p		miRNA	4.332	2.933	8.683	3.092	1.223	3.686	1.533	3.579	-0.562656	0.754546
mmu-miR-107-5p		miRNA	5.387	12.091	6.722	6.076	3.363	21.794	6.09	8.39	1.16638	0.000268949
mmu-miR-10a-3p		miRNA	0.706	0.77	0.784	0.853	0.48	1.193	0.363	0.756	0.12519	0.682861
mmu-miR-10a-5p		miRNA	1893.59	1622.42	2493.87	1919.95	1266.95	2438	1350.39	1078.87	-0.222978	0.713681
mmu-miR-10b-3p		miRNA	0.019	0.018	0.056	0	0	0.054	0	0	-0.0780025	0.995756
mmu-miR-10b-5p		miRNA	28.384	39.699	55.346	22.6	7.206	66.465	29.726	22.905	0.484025	0.143194
mmu-miR-1191a		miRNA	5.021	4.192	5.77	5.277	4.018	7.048	2.944	2.585	-0.260336	0.50149
mmu-miR-1191b-3p		miRNA	0.071	0.036	0.168	0	0.044	0.108	0	0	-0.979822	0.645228
mmu-miR-1191b-5p		miRNA	0.015	0.027	0	0	0.044	0	0	0.08	0.847997	0.76505
mmu-miR-1192		miRNA	0.019	0.045	0.056	0	0	0.054	0.081	0	1.24393	0.60508
mmu-miR-1193-3p		miRNA	0.715	1.614	0.448	1.173	0.524	2.873	1.492	0.477	1.17463	0.0807925
mmu-miR-1193-5p		miRNA	0	0.013	0	0	0	0	0.04	0	3.70044	0.817795
mmu-miR-1195		miRNA	0.606	0.802	0.28	0.533	1.004	0.325	0.887	1.193	0.404284	0.507041
mmu-miR-1197-3p		miRNA	0	0.013	0	0	0	0	0.04	0	3.70044	0.817795
mmu-miR-1197-5p		miRNA	0	0.013	0	0	0	0	0.04	0	3.70044	0.817795
mmu-miR-1198-3p		miRNA	0.436	0.327	0.392	0.48	0.437	0.542	0.161	0.278	-0.415037	0.599658
mmu-miR-1198-5p		miRNA	52.031	46.034	64.197	57.833	34.062	74.597	33.76	29.744	-0.176672	0.738893
mmu-miR-1199-5p		miRNA	0.256	0.224	0.448	0.32	0	0.271	0.202	0.199	-0.192645	0.85189
mmu-miR-12178-3p		miRNA	0.11	0.018	0.224	0.107	0	0.054	0	0	-2.61143	0.340392
mmu-miR-12178-5p		miRNA	0.015	0	0	0	0.044	0	0	0	-3.90689	0.809538
mmu-miR-12182-3p		miRNA	0.364	1.809	0.952	0.053	0.087	2.06	1.815	1.551	2.31318	0.000819166
mmu-miR-12184-3p		miRNA	0.019	0.072	0.056	0	0	0.054	0.161	0	1.922	0.374413
mmu-miR-12184-5p		miRNA	0.123	0.09	0.112	0.213	0.044	0.108	0.161	0	-0.450661	0.896949
mmu-miR-12185-3p		miRNA	0.089	0.05	0.224	0	0.044	0.108	0.04	0	-0.831877	0.704502
mmu-miR-12187-3p		miRNA	0.019	0	0.056	0	0	0	0	0	-4.24793	0.809538
mmu-miR-12189-3p		miRNA	0.033	0.099	0.056	0	0.044	0.217	0.04	0.04	1.58496	0.457345
mmu-miR-12191-3p		miRNA	0.44	0.305	0.728	0.373	0.218	0.434	0.242	0.239	-0.528694	0.689826
mmu-miR-12192-5p		miRNA	0	0	0	0	0	0	0	0
mmu-miR-12193-5p		miRNA	0.019	0	0.056	0	0	0	0	0	-4.24793	0.809538
mmu-miR-12194-3p		miRNA	0.019	0.013	0.056	0	0	0	0.04	0	-0.547488	0.995756
mmu-miR-12195-3p		miRNA	0.047	0.076	0	0.053	0.087	0.108	0.081	0.04	0.693339	0.740731
mmu-miR-12195-5p		miRNA	0.706	0.738	1.12	0.693	0.306	1.41	0.565	0.239	0.0639526	0.829635
mmu-miR-12196-3p		miRNA	0.201	0.076	0.056	0.373	0.175	0.108	0	0.119	-1.40312	0.353014
mmu-miR-12196-5p		miRNA	0.162	0.049	0.336	0.107	0.044	0.108	0	0.04	-1.72514	0.329119
mmu-miR-12197-3p		miRNA	0.019	0	0.056	0	0	0	0	0	-4.24793	0.809538
mmu-miR-12199-3p		miRNA	0	0.013	0	0	0	0	0	0.04	3.70044	0.817795
mmu-miR-122-3p		miRNA	3001.65	2791.74	3845.48	3115.62	2043.84	4063.47	2332.52	1979.23	-0.10459	0.817383
mmu-miR-122-5p		miRNA	6173.26	5029.04	7495.63	6103.9	4920.23	6227.8	4460.71	4398.62	-0.295747	0.703379
mmu-miR-12201-3p		miRNA	0	0	0	0	0	0	0	0
mmu-miR-12201-5p		miRNA	0	0	0	0	0	0	0	0
mmu-miR-12202-3p		miRNA	0.108	0.058	0.056	0.267	0	0.054	0.081	0.04	-0.896907	0.773323
mmu-miR-12205-5p		miRNA	0	0.013	0	0	0	0	0.04	0	3.70044	0.817795
mmu-miR-12206-5p		miRNA	0.23	0.378	0.56	0	0.131	0.651	0.363	0.119	0.716752	0.448085
mmu-miR-122b-3p		miRNA	18.903	11.763	27.617	18.656	10.437	13.445	9.358	12.486	-0.684359	0.271034
mmu-miR-122b-5p		miRNA	247.733	266.979	354.539	238.741	149.918	437.226	210.02	153.692	0.10794	0.384896
mmu-miR-1231-3p		miRNA	0.019	0.013	0.056	0	0	0	0	0.04	-0.547488	0.995756
mmu-miR-124-3p		miRNA	0.235	0.305	0.336	0.107	0.262	0.434	0.202	0.278	0.376148	0.610068
mmu-miR-124-5p		miRNA	0	0	0	0	0	0	0	0
mmu-miR-1247-3p		miRNA	0.327	0.121	0.84	0.053	0.087	0.163	0.121	0.08	-1.43428	0.396007
mmu-miR-1247-5p		miRNA	17.068	7.392	40.333	6.023	4.847	16.101	2.097	3.977	-1.20726	0.113676
mmu-miR-1249-3p		miRNA	5.118	7.572	7.226	6.076	2.052	13.553	3.912	5.249	0.565094	0.0875936
mmu-miR-1249-5p		miRNA	0.109	0.157	0.056	0.053	0.218	0.271	0.081	0.119	0.526436	0.80741
mmu-miR-124b-3p		miRNA	0	0.036	0	0	0	0.108	0	0	5.16993	0.704902
mmu-miR-1258-5p		miRNA	0.087	0.027	0.112	0.107	0.044	0	0	0.08	-1.68806	0.569218
mmu-miR-125a-3p		miRNA	2.854	1.695	3.529	2.718	2.315	2.44	1.452	1.193	-0.7517	0.0953096
mmu-miR-125a-5p		miRNA	147.05	97.829	163.013	168.702	109.437	124.473	85.468	83.546	-0.587973	0.13521
mmu-miR-125b-1-3p		miRNA	1.329	1.237	1.681	1.652	0.655	1.789	0.887	1.034	-0.103496	0.849907
mmu-miR-125b-2-3p		miRNA	3.527	3.778	4.818	3.625	2.14	6.18	1.775	3.38	0.0991811	0.570051
mmu-miR-125b-5p		miRNA	492.933	209.277	909.007	421.621	148.172	252.686	155.044	220.1	-1.23598	0.0684463
mmu-miR-126a-3p		miRNA	5039.1	4228.51	6124.47	5075.12	3917.71	5429.85	3739.17	3516.51	-0.253016	0.779061
mmu-miR-126a-5p		miRNA	1203.99	950.778	1578.82	1199.83	833.307	1487.92	492.479	871.929	-0.340638	0.465495
mmu-miR-126b-3p		miRNA	2.386	3.362	2.521	3.678	0.961	6.451	1.21	2.426	0.494726	0.306849
mmu-miR-126b-5p		miRNA	0.158	0.216	0.28	0.107	0.087	0.488	0.121	0.04	0.451107	0.730269
mmu-miR-127-3p		miRNA	38.853	38.16	23.248	57.46	35.853	54.972	38.116	21.394	-0.0259648	0.962872
mmu-miR-127-5p		miRNA	0.032	0.013	0	0.053	0.044	0	0.04	0	-1.29956	0.734923
mmu-miR-1271-5p		miRNA	0.037	0	0.112	0	0	0	0	0	-5.20945	0.677038
mmu-miR-128-1-5p		miRNA	0.101	0.162	0.056	0.16	0.087	0.325	0.04	0.119	0.681639	0.652845
mmu-miR-128-3p		miRNA	14.71	16.388	17.086	15.298	11.747	22.715	14.52	11.93	0.155843	0.275291
mmu-miR-129-1-3p		miRNA	0.852	2.433	1.008	1.066	0.48	3.903	1.129	2.267	1.51381	0.000927582
mmu-miR-129-2-3p		miRNA	0.019	0.018	0.056	0	0	0.054	0	0	-0.0780025	0.995756
mmu-miR-129-5p		miRNA	1.583	3.974	1.4	2.345	1.004	6.506	3.428	1.988	1.32793	0.00170917
mmu-miR-1291		miRNA	2.06	2.267	1.793	2.292	2.096	1.681	2.097	3.022	0.13814	0.487293
mmu-miR-1298-5p		miRNA	0.037	0	0.112	0	0	0	0	0	-5.20945	0.677038
mmu-miR-129b-3p		miRNA	0.091	0.013	0.112	0.16	0	0	0.04	0	-2.80735	0.393428
mmu-miR-1306-3p		miRNA	0.32	0.233	0.28	0.373	0.306	0.379	0.121	0.199	-0.457742	0.623693
mmu-miR-1306-5p		miRNA	0	0.013	0	0	0	0	0.04	0	3.70044	0.817795
mmu-miR-130a-3p		miRNA	254.051	77.229	506.292	179.309	76.553	114.118	49.611	67.959	-1.7179	0.00315644
mmu-miR-130a-5p		miRNA	3.045	2.047	4.593	3.145	1.397	3.741	1.089	1.312	-0.572931	0.280236
mmu-miR-130b-3p		miRNA	0.454	0.233	0.896	0.16	0.306	0.217	0.403	0.08	-0.962362	0.534286
mmu-miR-130b-5p		miRNA	2.737	2.397	3.809	2.132	2.271	3.578	2.501	1.113	-0.191366	0.85987
mmu-miR-132-3p		miRNA	0.446	0.347	0.616	0.373	0.349	0.759	0.242	0.04	-0.362108	0.611066
mmu-miR-132-5p		miRNA	1.147	1.138	0.952	1.439	1.048	1.41	1.25	0.756	-0.0113648	0.818245
mmu-miR-133a-3p		miRNA	1.325	0.569	3.137	0.533	0.306	0.542	0.847	0.318	-1.21949	0.392838
mmu-miR-133b-3p		miRNA	0.037	0	0.112	0	0	0	0	0	-5.20945	0.677038
mmu-miR-134-3p		miRNA	0.35	0.489	0.672	0.16	0.218	0.867	0.282	0.318	0.48248	0.460522
mmu-miR-134-5p		miRNA	2.103	2.52	1.849	2.452	2.009	4.066	2.46	1.034	0.260975	0.580054
mmu-miR-135a-1-3p		miRNA	0.015	0.049	0	0	0.044	0.108	0	0.04	1.70782	0.641045
mmu-miR-135a-2-3p		miRNA	0	0	0	0	0	0	0	0
mmu-miR-135a-5p		miRNA	0.716	0.416	1.232	0.48	0.437	0.488	0.403	0.358	-0.783376	0.451169
mmu-miR-135b-5p		miRNA	3.949	0.483	11.652	0.107	0.087	0.054	0.202	1.193	-3.03139	0.283503
mmu-miR-136-3p		miRNA	0.079	0.081	0	0.107	0.131	0.163	0.04	0.04	0.0360693	0.887693
mmu-miR-136-5p		miRNA	2.045	1.989	1.793	2.772	1.572	2.927	1.291	1.75	-0.0400576	0.886608
mmu-miR-137-3p		miRNA	32.196	28.7	31.314	33.527	31.748	46.46	22.184	17.457	-0.165831	0.623884
mmu-miR-137-5p		miRNA	0.036	0.147	0.056	0.053	0	0.163	0.081	0.199	2.02975	0.148397
mmu-miR-138-1-3p		miRNA	0.054	0.013	0.056	0.107	0	0	0	0.04	-2.05445	0.615496
mmu-miR-138-2-3p		miRNA	0.037	0.045	0.112	0	0	0.054	0.081	0	0.2824	0.783576
mmu-miR-138-5p		miRNA	2.14	2.079	2.633	1.866	1.921	2.548	2.259	1.432	-0.041721	0.773732
mmu-miR-139-3p		miRNA	10.748	8.442	14.565	12.526	5.153	13.987	6.05	5.289	-0.348411	0.515281
mmu-miR-139-5p		miRNA	473.492	328.708	683.478	448.165	288.832	619.598	206.47	160.055	-0.526533	0.129474
mmu-miR-140-3p		miRNA	31.291	24.559	39.717	32.408	21.748	41.527	15.488	16.662	-0.349496	0.256594
mmu-miR-140-5p		miRNA	187.576	215.179	238.357	201.482	122.887	353.413	133.224	158.901	0.198062	0.201825
mmu-miR-141-3p		miRNA	17.846	13.113	43.302	6.13	4.105	17.348	8.551	13.441	-0.444603	0.963173
mmu-miR-141-5p		miRNA	0.275	0.305	0.728	0.053	0.044	0.596	0.121	0.199	0.149378	0.754546
mmu-miR-142a-3p		miRNA	101.614	67.593	160.884	76.968	66.989	98.125	41.786	62.869	-0.588153	0.222847
mmu-miR-142a-5p		miRNA	72.372	51.662	106.491	57.566	53.059	80.127	29.807	45.054	-0.486328	0.248204
mmu-miR-142b		miRNA	1.702	0.95	2.129	1.492	1.485	1.41	0.645	0.795	-0.841232	0.109837
mmu-miR-143-3p		miRNA	2225.61	1901.58	3008.18	2113.01	1555.65	2621.89	1810.36	1272.48	-0.227004	0.85247
mmu-miR-143-5p		miRNA	0.491	0.305	1.12	0.267	0.087	0.596	0.121	0.199	-0.686914	0.614328
mmu-miR-144-3p		miRNA	127.872	115.545	203.178	123.448	56.989	180.854	56.468	109.314	-0.146246	0.877692
mmu-miR-144-5p		miRNA	4.113	4.437	5.378	4.691	2.271	5.963	2.259	5.09	0.109393	0.430437
mmu-miR-145a-3p		miRNA	30.868	27.556	41.117	28.996	22.49	41.798	24.765	16.105	-0.163746	0.885506
mmu-miR-145a-5p		miRNA	125.274	145.443	180.491	128.298	67.033	145.561	158.271	132.497	0.215367	0.131749
mmu-miR-146a-3p		miRNA	0.015	0	0	0	0.044	0	0	0	-3.90689	0.809538
mmu-miR-146a-5p		miRNA	879.355	494.902	885.648	746.178	1006.24	766.406	421.532	296.767	-0.829303	0.0282947
mmu-miR-146b-5p		miRNA	17.26	17	28.289	12.313	11.179	17.836	22.627	10.538	-0.0218977	0.522572
mmu-miR-147-3p		miRNA	0.075	0.058	0.224	0	0	0.054	0.081	0.04	-0.370838	0.920288
mmu-miR-148a-3p		miRNA	967.131	441.94	1348.47	1160.07	392.854	603.388	274.756	447.676	-1.12986	0.020284
mmu-miR-148a-5p		miRNA	9.135	3.778	14.733	9.221	3.45	5.367	2.985	2.982	-1.27378	0.0108675
mmu-miR-148b-3p		miRNA	8.075	10.637	9.355	8.582	6.288	16.21	8.107	7.595	0.397557	0.057157
mmu-miR-148b-5p		miRNA	0.202	0.259	0.28	0.107	0.218	0.217	0.242	0.318	0.358597	0.531939
mmu-miR-149-3p		miRNA	0.089	0.013	0.224	0	0.044	0	0.04	0	-2.77529	0.405654
mmu-miR-149-5p		miRNA	41.616	53.96	63.581	47.119	14.149	91.24	37.833	32.806	0.374752	0.153776
mmu-miR-150-3p		miRNA	0.287	0.256	0.56	0.213	0.087	0.488	0.202	0.08	-0.164907	0.982469
mmu-miR-150-5p		miRNA	1073.37	638.044	1754.6	951.392	514.125	1108.27	455.251	350.609	-0.750424	0.0708622
mmu-miR-151-3p		miRNA	65.079	34.879	102.345	73.983	18.909	49.225	23.958	31.454	-0.899833	0.160516
mmu-miR-151-5p		miRNA	809.527	780.645	1046.48	852.303	529.802	1299.15	545.478	497.302	-0.0524126	0.863592
mmu-miR-152-3p		miRNA	45.366	32.293	64.981	54.741	16.376	37.244	18.917	40.719	-0.49039	0.758213
mmu-miR-152-5p		miRNA	0.575	0.967	0.896	0.48	0.349	1.138	0.807	0.954	0.749954	0.0828157
mmu-miR-153-3p		miRNA	0.052	0.237	0.112	0	0.044	0.271	0.161	0.278	2.1883	0.0734489
mmu-miR-154-3p		miRNA	3.523	5.801	2.017	4.317	4.236	9.108	4.517	3.778	0.719497	0.181006
mmu-miR-154-5p		miRNA	7.198	7.562	5.042	9.914	6.638	11.818	6.413	4.454	0.0711717	0.832197
mmu-miR-155-3p		miRNA	0.037	0	0.112	0	0	0	0	0	-5.20945	0.677038
mmu-miR-155-5p		miRNA	18.673	11.937	32.266	9.168	14.586	11.927	13.028	10.856	-0.645513	0.48296
mmu-miR-15a-3p		miRNA	0.508	0.484	0.448	0.64	0.437	0.813	0.282	0.358	-0.0698214	0.952166
mmu-miR-15a-5p		miRNA	1096.21	850.681	1334.97	1058.95	894.707	1449.49	506.475	596.079	-0.365835	0.210612
mmu-miR-15b-3p		miRNA	4.052	4.592	4.986	3.678	3.494	6.56	4.195	3.022	0.180488	0.386067
mmu-miR-15b-5p		miRNA	97.312	101.349	120.831	88.482	82.623	119.051	113.339	71.657	0.0586422	0.459662
mmu-miR-16-2-3p		miRNA	0.372	0.664	0.504	0.48	0.131	1.03	0.565	0.398	0.835881	0.141122
mmu-miR-16-5p		miRNA	3751.32	2627.56	4793.76	3780.57	2679.62	3527.74	2108.22	2246.73	-0.513672	0.156733
mmu-miR-1668		miRNA	0.05	0.162	0	0.107	0.044	0.325	0.081	0.08	1.69599	0.314093
mmu-miR-17-3p		miRNA	7.784	5.639	9.187	8.795	5.371	9.054	4.921	2.943	-0.465072	0.249637
mmu-miR-17-5p		miRNA	13.181	15.752	16.693	13.112	9.738	24.613	9.68	12.963	0.257075	0.17549
mmu-miR-181a-1-3p		miRNA	2.864	2.92	3.641	2.985	1.965	4.391	2.38	1.988	0.0279369	0.62721
mmu-miR-181a-2-3p		miRNA	2.801	2.865	3.361	3.731	1.31	4.662	2.46	1.471	0.0325932	0.685028
mmu-miR-181a-5p		miRNA	713.615	625.893	886.768	772.136	481.94	926.768	570.082	380.83	-0.18923	0.852167
mmu-miR-181b-2-3p		miRNA	0	0.013	0	0	0	0	0.04	0	3.70044	0.817795
mmu-miR-181b-5p		miRNA	31.744	31.145	39.941	31.928	23.363	46.244	27.468	19.723	-0.0274834	0.692373
mmu-miR-181c-3p		miRNA	0.42	0.83	0.392	0.693	0.175	1.084	1.008	0.398	0.982722	0.0942234
mmu-miR-181c-5p		miRNA	99.164	106.086	137.077	91.2	69.217	160.199	100.997	57.063	0.0973459	0.438985
mmu-miR-181d-3p		miRNA	0	0	0	0	0	0	0	0
mmu-miR-181d-5p		miRNA	4.752	6.375	7.002	3.891	3.363	8.349	5.727	5.05	0.423891	0.0586904
mmu-miR-182-3p		miRNA	0.05	0.179	0	0.107	0.044	0.217	0.242	0.08	1.83996	0.187735
mmu-miR-182-5p		miRNA	49.076	125.483	67.67	41.522	38.036	146.591	133.466	96.391	1.3544	1.9417e-06
mmu-miR-183-3p		miRNA	0.019	0.027	0.056	0	0	0	0.081	0	0.50696	0.774945
mmu-miR-183-5p		miRNA	36.728	151.326	66.494	13.166	30.525	212.026	162.143	79.809	2.04271	2.8786e-05
mmu-miR-1839-3p		miRNA	0.145	0.129	0.168	0.267	0	0.108	0.121	0.159	-0.168682	0.829314
mmu-miR-1839-5p		miRNA	99.143	92.798	105.874	107.884	83.671	153.205	65.462	59.727	-0.0954172	0.814054
mmu-miR-184-3p		miRNA	6.673	2.757	9.915	3.465	6.638	4.391	1.694	2.187	-1.27524	0.00890664
mmu-miR-184-5p		miRNA	0.015	0.045	0	0	0.044	0.054	0.04	0.04	1.58496	0.546347
mmu-miR-1843a-3p		miRNA	35.049	35.948	41.397	38.857	24.892	71.615	17.223	19.008	0.0365382	0.975572
mmu-miR-1843a-5p		miRNA	39.997	40.223	49.688	41.043	29.259	72.699	23.394	24.575	0.00812889	0.921818
mmu-miR-1843b-3p		miRNA	2.252	3.225	0.728	3.145	2.882	2.385	3.711	3.579	0.518092	0.334026
mmu-miR-1843b-5p		miRNA	25.333	29.246	31.538	25.159	19.302	57.14	15.488	15.111	0.207221	0.626233
mmu-miR-185-3p		miRNA	0.489	0.737	0.952	0.426	0.087	0.976	0.202	1.034	0.59183	0.276012
mmu-miR-185-5p		miRNA	75.367	69.26	91.758	83.205	51.137	105.552	50.216	52.013	-0.121911	0.979589
mmu-miR-186-3p		miRNA	0.168	0.076	0.224	0.107	0.175	0.108	0.081	0.04	-1.14439	0.410928
mmu-miR-186-5p		miRNA	36.947	21.257	57.419	39.23	14.193	31.498	12.867	19.405	-0.797519	0.144074
mmu-miR-187-3p		miRNA	63.426	35.266	75.569	72.917	41.792	51.448	33.114	21.235	-0.846796	0.0111695
mmu-miR-187-5p		miRNA	0.839	0.609	0.952	1.173	0.393	0.867	0.363	0.596	-0.462229	0.662402
mmu-miR-188-3p		miRNA	0.407	0.368	0.392	0.48	0.349	0.542	0.282	0.278	-0.145323	0.93906
mmu-miR-188-5p		miRNA	4.24	2.947	4.425	5.543	2.751	5.204	1.331	2.306	-0.524817	0.240798
mmu-miR-1892		miRNA	0.019	0	0.056	0	0	0	0	0	-4.24793	0.809538
mmu-miR-1895		miRNA	0.015	0.013	0	0	0.044	0	0.04	0	-0.206451	0.995606
mmu-miR-1898		miRNA	0.015	0	0	0	0.044	0	0	0	-3.90689	0.809538
mmu-miR-18a-3p		miRNA	0.972	0.565	1.793	0.906	0.218	0.813	0.565	0.318	-0.782705	0.497283
mmu-miR-18a-5p		miRNA	5.762	6.478	6.498	5.81	4.978	8.891	6.05	4.493	0.168979	0.365397
mmu-miR-18b-3p		miRNA	0	0	0	0	0	0	0	0
mmu-miR-18b-5p		miRNA	0.118	0.076	0.224	0	0.131	0.108	0.081	0.04	-0.634716	0.737518
mmu-miR-190a-3p		miRNA	2.525	2.675	2.465	3.145	1.965	5.15	0.847	2.028	0.0832555	0.935093
mmu-miR-190a-5p		miRNA	12.477	10.844	16.133	13.219	8.079	18.216	5.727	8.589	-0.202374	0.711459
mmu-miR-190b-5p		miRNA	1.562	1.642	2.353	1.546	0.786	2.44	1.452	1.034	0.0720597	0.547857
mmu-miR-191-3p		miRNA	7.872	8.115	11.596	7.302	4.716	13.933	5.122	5.289	0.0438609	0.63452
mmu-miR-191-5p		miRNA	2512.32	1940.63	3079.21	2649.92	1807.84	2992.82	1507.04	1322.03	-0.372497	0.202744
mmu-miR-192-3p		miRNA	81.181	30.771	124.192	95.464	23.887	51.068	11.939	29.307	-1.39957	0.0158982
mmu-miR-192-5p		miRNA	4917.46	3638.33	5824.21	5048.89	3879.28	5291.66	2524.07	3099.25	-0.434639	0.195524
mmu-miR-1929-3p		miRNA	0.018	0	0	0.053	0	0	0	0	-4.16993	0.809538
mmu-miR-1929-5p		miRNA	0.018	0	0	0.053	0	0	0	0	-4.16993	0.809538
mmu-miR-1930-5p		miRNA	0.342	0.517	0.56	0.16	0.306	0.867	0.565	0.119	0.596168	0.451788
mmu-miR-1931		miRNA	0	0	0	0	0	0	0	0
mmu-miR-1932		miRNA	0.074	0.027	0.168	0.053	0	0	0.081	0	-1.45457	0.777641
mmu-miR-1933-3p		miRNA	0.053	0.121	0	0.16	0	0.163	0.202	0	1.19094	0.507913
mmu-miR-1933-5p		miRNA	0	0.013	0	0	0	0	0.04	0	3.70044	0.817795
mmu-miR-1934-3p		miRNA	0	0.018	0	0	0	0.054	0	0	4.16993	0.817795
mmu-miR-1934-5p		miRNA	0.684	0.896	0.84	0.906	0.306	1.843	0.686	0.159	0.389502	0.601097
mmu-miR-193a-3p		miRNA	64.691	42.337	44.871	88.588	60.614	51.556	23.878	51.575	-0.611646	0.309193
mmu-miR-193a-5p		miRNA	9.758	5.542	11.876	11.94	5.459	9.541	3.186	3.897	-0.816179	0.0242494
mmu-miR-193b-3p		miRNA	12.97	10.245	22.015	11.567	5.328	15.288	6.937	8.51	-0.340258	0.79559
mmu-miR-193b-5p		miRNA	0	0.054	0	0	0	0.163	0	0	5.75489	0.608201
mmu-miR-194-1-3p		miRNA	0.015	0	0	0	0.044	0	0	0	-3.90689	0.809538
mmu-miR-194-2-3p		miRNA	17.247	12.5	22.855	18.709	10.175	22.444	7.381	7.675	-0.464417	0.17861
mmu-miR-194-5p		miRNA	2666.74	1655.45	3577.99	2854.44	1567.79	2362.21	1214.7	1389.43	-0.687855	0.0348862
mmu-miR-1941-3p		miRNA	0	0.018	0	0	0	0.054	0	0	4.16993	0.817795
mmu-miR-1943-3p		miRNA	0.189	0.274	0.224	0.213	0.131	0.379	0.323	0.119	0.53579	0.471232
mmu-miR-1943-5p		miRNA	0.015	0.013	0	0	0.044	0	0	0.04	-0.206451	0.995601
mmu-miR-1945		miRNA	0.036	0	0	0.107	0	0	0	0	-5.16993	0.648861
mmu-miR-1946a		miRNA	0	0.045	0	0	0	0.054	0.04	0.04	5.49185	0.413952
mmu-miR-1947-3p		miRNA	0.019	0	0.056	0	0	0	0	0	-4.24793	0.809538
mmu-miR-1947-5p		miRNA	0.678	0.736	0.336	1.173	0.524	1.41	0.202	0.596	0.11842	0.942974
mmu-miR-1948-3p		miRNA	69.233	32.484	70.415	103.833	33.451	69.284	12.342	15.827	-1.09173	0.0149045
mmu-miR-1948-5p		miRNA	6.621	4.191	6.274	9.701	3.887	8.891	1.734	1.948	-0.659755	0.127305
mmu-miR-1949		miRNA	0.726	1.215	0.392	0.693	1.092	1.084	1.049	1.511	0.742915	0.240329
mmu-miR-1953		miRNA	0.036	0.013	0	0.107	0	0	0.04	0	-1.46949	0.808635
mmu-miR-1954		miRNA	0.122	0.085	0.224	0.053	0.087	0.054	0.161	0.04	-0.521346	0.925762
mmu-miR-1955-3p		miRNA	0.07	0.04	0.112	0.053	0.044	0	0	0.119	-0.807355	0.906255
mmu-miR-1955-5p		miRNA	0.102	0.085	0.112	0.107	0.087	0.054	0.04	0.159	-0.263034	0.972499
mmu-miR-1956		miRNA	0.033	0.018	0.056	0	0.044	0.054	0	0	-0.874469	0.762388
mmu-miR-1958		miRNA	0.088	0.104	0.168	0.053	0.044	0.271	0	0.04	0.241008	0.957439
mmu-miR-195a-3p		miRNA	1.276	1.375	1.344	1.652	0.83	2.602	0.807	0.716	0.107803	0.815949
mmu-miR-195a-5p		miRNA	133.985	62.587	210.516	164.757	26.682	65.164	39.568	83.03	-1.09814	0.2537
mmu-miR-1960		miRNA	0.092	0.076	0.224	0.053	0	0.108	0.121	0	-0.275634	0.952856
mmu-miR-1964-3p		miRNA	4.474	1.335	8.067	4.744	0.611	1.843	0.968	1.193	-1.74473	0.0337588
mmu-miR-1964-5p		miRNA	0.274	0.35	0.168	0.48	0.175	0.651	0.161	0.239	0.353179	0.695453
mmu-miR-1967		miRNA	0	0	0	0	0	0	0	0
mmu-miR-1968-3p		miRNA	0.087	0.063	0.112	0.107	0.044	0.108	0	0.08	-0.465664	0.830011
mmu-miR-1968-5p		miRNA	0.244	0.18	0.28	0.32	0.131	0.379	0.04	0.119	-0.438884	0.669006
mmu-miR-196a-5p		miRNA	0.214	0.309	0.224	0.373	0.044	0	0.928	0	0.529996	0.495882
mmu-miR-196b-5p		miRNA	1.926	1.153	3.305	1.599	0.873	1.41	1.492	0.557	-0.740215	0.441582
mmu-miR-1970		miRNA	0.015	0.117	0	0	0.044	0.271	0.04	0.04	2.96347	0.236353
mmu-miR-1970c-3p		miRNA	0.037	0	0.112	0	0	0	0	0	-5.20945	0.677038
mmu-miR-1970c-5p		miRNA	0.181	0.229	0.112	0.213	0.218	0.488	0.121	0.08	0.339358	0.890652
mmu-miR-1981-3p		miRNA	1.223	1.117	0.896	1.812	0.961	1.789	0.726	0.835	-0.130795	0.878177
mmu-miR-1981-5p		miRNA	3.464	5.709	3.585	4.317	2.489	9.108	4.759	3.261	0.720799	0.0199274
mmu-miR-1982-3p		miRNA	1.403	1.698	1.849	1.226	1.135	3.09	1.049	0.954	0.275321	0.524498
mmu-miR-1982-5p		miRNA	0.018	0	0	0.053	0	0	0	0	-4.16993	0.809538
mmu-miR-1983		miRNA	1.773	6.744	1.569	2.878	0.873	11.222	4.517	4.493	1.92741	2.06793e-06
mmu-miR-199a-3p		miRNA	11.792	23.115	33.947	0.906	0.524	0.217	68.85	0.278	0.971021	0.431125
mmu-miR-199a-5p		miRNA	266.151	303.574	286.981	296.574	214.899	424.486	278.305	207.932	0.189803	0.246977
mmu-miR-199b-3p		miRNA	25.614	27.611	0.056	40.67	36.115	42.015	1.291	39.527	0.108311	0.997731
mmu-miR-199b-5p		miRNA	1.489	2.755	1.344	1.812	1.31	2.819	2.743	2.704	0.887709	0.0207695
mmu-miR-19a-3p		miRNA	0.428	0.452	0.392	0.586	0.306	0.596	0.282	0.477	0.078712	0.738236
mmu-miR-19b-1-5p		miRNA	0.489	0.43	0.448	0.8	0.218	0.651	0.323	0.318	-0.185498	0.973556
mmu-miR-19b-3p		miRNA	51.654	45.08	53.217	54.102	47.644	54.05	44.368	36.822	-0.196393	0.908765
mmu-miR-1a-3p		miRNA	2.359	2.255	5.154	1.226	0.699	1.626	3.428	1.71	-0.065048	0.508118
mmu-miR-1b-3p		miRNA	0.066	0.125	0.056	0.053	0.087	0.217	0	0.159	0.92139	0.590084
mmu-miR-1b-5p		miRNA	0.089	0.107	0.224	0	0.044	0	0.121	0.199	0.265734	0.608274
mmu-miR-200a-3p		miRNA	140.92	136.161	260.373	93.652	68.736	164.861	148.147	95.476	-0.0495628	0.517389
mmu-miR-200a-5p		miRNA	3.082	2.759	5.882	1.706	1.659	3.307	2.864	2.108	-0.159721	0.763693
mmu-miR-200b-3p		miRNA	28.442	24.295	54.954	16.79	13.581	24.613	30.775	17.497	-0.227363	0.741184
mmu-miR-200b-5p		miRNA	2.303	0.857	5.49	0.853	0.568	0.922	1.291	0.358	-1.42615	0.235601
mmu-miR-200c-3p		miRNA	58.577	48.506	138.701	20.042	16.988	65.055	46.344	34.118	-0.272171	0.857786
mmu-miR-200c-5p		miRNA	0.234	0.134	0.56	0.053	0.087	0.163	0.121	0.119	-0.804276	0.71829
mmu-miR-201-3p		miRNA	0.036	0.063	0.056	0.053	0	0.108	0	0.08	0.807355	0.65114
mmu-miR-201-5p		miRNA	8.018	6.064	10.475	9.168	4.411	8.782	4.558	4.851	-0.402973	0.458918
mmu-miR-202-5p		miRNA	0.236	0.455	0.336	0.373	0	1.084	0.161	0.119	0.94708	0.419298
mmu-miR-203-3p		miRNA	194.758	180.495	230.067	206.866	147.342	330.373	87.364	123.749	-0.109724	0.727024
mmu-miR-203-5p		miRNA	18.501	16.526	21.679	18.976	14.848	31.931	7.905	9.742	-0.162866	0.551815
mmu-miR-203b-3p		miRNA	9.471	14.672	9.971	12.153	6.288	27.703	6.211	10.1	0.631477	0.102684
mmu-miR-203b-5p		miRNA	113.133	90.036	142.79	102.5	94.108	188.335	26.5	55.273	-0.329446	0.339471
mmu-miR-204-3p		miRNA	0.019	0	0.056	0	0	0	0	0	-4.24793	0.809538
mmu-miR-204-5p		miRNA	2.483	1.101	6.61	0.533	0.306	1.138	1.17	0.994	-1.17327	0.482859
mmu-miR-205-3p		miRNA	0	0.018	0	0	0	0.054	0	0	4.16993	0.817795
mmu-miR-205-5p		miRNA	1.011	2.251	2.689	0.213	0.131	3.47	1.613	1.67	1.15478	0.0711992
mmu-miR-206-3p		miRNA	0.636	0.633	0.784	0.906	0.218	0.813	0.766	0.318	-0.00682127	0.712759
mmu-miR-208a-3p		miRNA	0.036	0	0.056	0.053	0	0	0	0	-5.16993	0.664275
mmu-miR-20a-3p		miRNA	0.275	0.26	0.392	0.213	0.218	0.379	0.161	0.239	-0.08092	0.947182
mmu-miR-20a-5p		miRNA	37.708	50.462	50.528	34.167	28.429	75.952	39.406	36.027	0.420327	0.0215559
mmu-miR-20b-3p		miRNA	0.037	0	0.112	0	0	0	0	0	-5.20945	0.677038
mmu-miR-20b-5p		miRNA	1.292	0.725	1.569	1.173	1.135	0.976	0.524	0.676	-0.833553	0.173498
mmu-miR-210-3p		miRNA	2.171	0.865	2.913	2.772	0.83	1.193	0.726	0.676	-1.32759	0.0307103
mmu-miR-210-5p		miRNA	0.485	0.238	0.952	0.373	0.131	0.434	0.121	0.159	-1.02702	0.353298
mmu-miR-211-3p		miRNA	0.036	0	0.056	0.053	0	0	0	0	-5.16993	0.664275
mmu-miR-211-5p		miRNA	2.429	3.953	2.745	2.665	1.878	6.126	3.348	2.386	0.702585	0.0231209
mmu-miR-212-3p		miRNA	3.022	2.854	2.745	3.571	2.751	3.903	3.307	1.352	-0.0825183	0.974808
mmu-miR-212-5p		miRNA	3.363	3.072	3.977	4.584	1.528	2.873	4.154	2.187	-0.130571	0.664921
mmu-miR-2137		miRNA	0	0	0	0	0	0	0	0
mmu-miR-214-3p		miRNA	40.883	17.479	61.62	52.556	8.472	21.035	13.189	18.212	-1.22588	0.107404
mmu-miR-214-5p		miRNA	15.945	19.152	17.03	17.75	13.057	25.86	18.513	13.083	0.264391	0.186771
mmu-miR-215-3p		miRNA	0.156	0.147	0.168	0.213	0.087	0.163	0.081	0.199	-0.0857299	0.878088
mmu-miR-215-5p		miRNA	1.353	1.153	1.961	1.226	0.873	2.223	0.242	0.994	-0.230769	0.74349
mmu-miR-216a-3p		miRNA	0	0	0	0	0	0	0	0
mmu-miR-216a-5p		miRNA	0.155	0.972	0	0.16	0.306	0.054	0	2.863	2.64869	0.299607
mmu-miR-216b-5p		miRNA	0	0.013	0	0	0	0	0	0.04	3.70044	0.817795
mmu-miR-217-3p		miRNA	0	0.093	0	0	0	0	0	0.278	6.53916	0.249567
mmu-miR-217-5p		miRNA	0	0.066	0	0	0	0	0	0.199	6.04439	0.359705
mmu-miR-218-5p		miRNA	10.948	27.502	19.438	7.729	5.677	19.95	42.714	19.843	1.32887	0.00127744
mmu-miR-219a-1-3p		miRNA	0.52	0.473	0.784	0.426	0.349	1.138	0.161	0.119	-0.136671	0.74454
mmu-miR-219a-2-3p		miRNA	0	0.094	0	0	0	0.163	0.081	0.04	6.55459	0.16281
mmu-miR-219a-5p		miRNA	3.761	2.834	4.762	3.465	3.057	5.584	1.008	1.909	-0.408277	0.320303
mmu-miR-219c-3p		miRNA	0.033	0.032	0.056	0	0.044	0.054	0.04	0	-0.0443941	0.967232
mmu-miR-219c-5p		miRNA	0	0.018	0	0	0	0.054	0	0	4.16993	0.817795
mmu-miR-21a-3p		miRNA	29.254	15.409	36.636	18.549	32.578	23.366	11.052	11.81	-0.924861	0.0262218
mmu-miR-21a-5p		miRNA	4702.03	3852.77	5375.51	4844.59	3886	5160.62	3297.11	3100.57	-0.287389	0.583649
mmu-miR-21c		miRNA	0	0	0	0	0	0	0	0
mmu-miR-22-3p		miRNA	5850.52	4878.1	7028.83	5840.65	4682.1	6107.78	4291.19	4235.34	-0.262246	0.77529
mmu-miR-22-5p		miRNA	20.013	19.584	21.791	21.961	16.289	26.239	18.675	13.838	-0.031262	0.704368
mmu-miR-221-3p		miRNA	46.572	56.982	53.665	52.556	33.495	70.693	51.103	49.15	0.291043	0.0732174
mmu-miR-221-5p		miRNA	5.622	6.874	6.834	6.45	3.581	9.758	6.09	4.772	0.290066	0.118044
mmu-miR-222-3p		miRNA	74.659	71.426	85.54	89.441	48.998	107.07	62.155	45.054	-0.0638669	0.786297
mmu-miR-222-5p		miRNA	0.226	0.063	0.28	0.267	0.131	0.108	0.081	0	-1.8429	0.191492
mmu-miR-223-3p		miRNA	75.38	65.412	80.722	62.097	83.322	76.44	77.764	42.032	-0.204626	0.854054
mmu-miR-223-5p		miRNA	1.968	1.69	1.793	1.972	2.14	1.301	2.218	1.551	-0.219707	0.979671
mmu-miR-224-3p		miRNA	0.015	0.036	0	0	0.044	0.108	0	0	1.26303	0.877155
mmu-miR-224-5p		miRNA	1.321	1.583	2.241	0.586	1.135	2.06	1.654	1.034	0.261031	0.431505
mmu-miR-23a-3p		miRNA	1132.9	1043.6	1429.98	1176.54	792.17	1489.66	966.93	674.217	-0.118444	0.882222
mmu-miR-23a-5p		miRNA	0.106	0.219	0.168	0.107	0.044	0.217	0.121	0.318	1.04687	0.234161
mmu-miR-23b-3p		miRNA	1913.56	1646.57	2414.27	2037.48	1288.91	2490.64	1206.15	1242.9	-0.216796	0.679839
mmu-miR-23b-5p		miRNA	5.493	7.723	8.571	4.851	3.057	15.884	3.348	3.937	0.491567	0.261584
mmu-miR-24-1-5p		miRNA	3.932	4.122	5.266	4.477	2.052	6.722	2.541	3.102	0.0680812	0.545573
mmu-miR-24-2-5p		miRNA	77.029	60.365	104.25	85.657	41.181	94.656	38.721	47.718	-0.351689	0.469297
mmu-miR-24-3p		miRNA	1548.75	1159.53	2023.32	1902.73	720.203	1685.31	763.162	1030.12	-0.417565	0.513425
mmu-miR-25-3p		miRNA	37.041	37.482	36.02	42.002	33.102	38.762	42.31	31.375	0.0170749	0.560556
mmu-miR-25-5p		miRNA	0.346	0.359	0.112	0.533	0.393	0.596	0.323	0.159	0.0532118	0.991527
mmu-miR-26a-1-3p		miRNA	0.699	0.705	1.176	0.746	0.175	1.193	0.524	0.398	0.0123308	0.753788
mmu-miR-26a-2-3p		miRNA	15.237	14.488	20.559	15.937	9.214	24.016	11.415	8.033	-0.0727204	0.898486
mmu-miR-26a-5p		miRNA	4894.3	3966.94	6093.77	4884.67	3704.47	5203.02	3473.82	3224	-0.303076	0.615415
mmu-miR-26b-3p		miRNA	24.099	14.811	42.07	22.76	7.468	25.48	10.285	8.669	-0.702304	0.248153
mmu-miR-26b-5p		miRNA	1602.49	1401.59	1946.07	1619.91	1241.49	2032.82	1053.37	1118.59	-0.193249	0.7683
mmu-miR-27a-3p		miRNA	721.41	714.25	866.209	755.293	542.728	1001.31	700.724	440.717	-0.0143903	0.638794
mmu-miR-27a-5p		miRNA	3.296	8.026	1.232	5.117	3.537	12.415	6.534	5.13	1.28396	0.0274016
mmu-miR-27b-3p		miRNA	758.314	670.082	930.126	823.573	521.243	1012.53	538.944	458.77	-0.178458	0.811626
mmu-miR-27b-5p		miRNA	7.203	6.192	8.907	7.942	4.76	8.674	5.768	4.136	-0.218192	0.868963
mmu-miR-28a-3p		miRNA	40.563	35.927	46.719	44.401	30.569	57.14	26.782	23.859	-0.175096	0.688529
mmu-miR-28a-5p		miRNA	205.3	223.703	257.124	226.588	132.189	356.72	158.19	156.197	0.123851	0.25565
mmu-miR-28c		miRNA	0.169	0.143	0.056	0.32	0.131	0.108	0.161	0.159	-0.241008	0.989541
mmu-miR-290a-5p		miRNA	0.592	1.698	0.84	0.586	0.349	2.819	0.484	1.789	1.52017	0.00993605
mmu-miR-290b-3p		miRNA	0.156	0.188	0.336	0	0.131	0.325	0.04	0.199	0.269187	0.78374
mmu-miR-290b-5p		miRNA	0.019	0.053	0.056	0	0	0	0	0.159	1.47999	0.51117
mmu-miR-291a-3p		miRNA	0	0	0	0	0	0	0	0
mmu-miR-291a-5p		miRNA	0	0.049	0	0	0	0.108	0	0.04	5.61471	0.542874
mmu-miR-291b-3p		miRNA	0	0.013	0	0	0	0	0	0.04	3.70044	0.817795
mmu-miR-292a-3p		miRNA	0.104	0.152	0.224	0	0.087	0.217	0.081	0.159	0.547488	0.592678
mmu-miR-292a-5p		miRNA	0.071	0.045	0.168	0	0.044	0.054	0	0.08	-0.657894	0.869664
mmu-miR-292b-3p		miRNA	0.225	0.628	0.224	0.32	0.131	1.084	0.323	0.477	1.48084	0.0451435
mmu-miR-292b-5p		miRNA	4.462	6.311	7.058	3.838	2.489	13.174	2.42	3.34	0.500178	0.293127
mmu-miR-293-3p		miRNA	0.336	0.166	0.672	0.16	0.175	0.379	0.04	0.08	-1.01728	0.355387
mmu-miR-293-5p		miRNA	0.018	0	0	0.053	0	0	0	0	-4.16993	0.809538
mmu-miR-294-3p		miRNA	1.56	1.896	2.241	1.652	0.786	2.765	1.492	1.432	0.281413	0.250027
mmu-miR-294-5p		miRNA	0.018	0	0	0.053	0	0	0	0	-4.16993	0.809538
mmu-miR-295-3p		miRNA	0.586	0.56	0.784	0.8	0.175	0.922	0.202	0.557	-0.0654738	0.872905
mmu-miR-295-5p		miRNA	0.037	0.013	0.112	0	0	0	0	0.04	-1.50901	0.844055
mmu-miR-296-3p		miRNA	0.018	0.337	0	0.053	0	0.217	0	0.795	4.22668	0.0216907
mmu-miR-296-5p		miRNA	3.325	7.671	5.378	2.718	1.878	6.126	1.896	14.991	1.20606	0.0228826
mmu-miR-297a-5p		miRNA	3.073	2.093	4.593	1.919	2.708	2.873	1.815	1.591	-0.554075	0.352367
mmu-miR-297b-5p		miRNA	0.066	0.053	0.056	0.053	0.087	0	0.04	0.119	-0.316474	0.970492
mmu-miR-297c-5p		miRNA	3.035	2.295	4.089	2.132	2.882	4.12	1.573	1.193	-0.403202	0.351899
mmu-miR-298-5p		miRNA	0.037	0.027	0.112	0	0	0	0	0.08	-0.454566	0.921487
mmu-miR-299a-3p		miRNA	0.333	0.633	0.112	0.32	0.568	1.138	0.403	0.358	0.926683	0.409227
mmu-miR-299a-5p		miRNA	0.6	0.597	0.336	0.853	0.611	1.03	0.363	0.398	-0.00723157	0.941334
mmu-miR-299b-3p		miRNA	0.015	0.013	0	0	0.044	0	0.04	0	-0.206451	0.995606
mmu-miR-29a-3p		miRNA	668.21	533.22	881.11	644.157	479.364	848.105	315.332	436.223	-0.325571	0.384818
mmu-miR-29a-5p		miRNA	1.175	0.809	1.4	1.119	1.004	0.867	0.726	0.835	-0.538449	0.545364
mmu-miR-29b-1-5p		miRNA	4.454	4.089	6.778	4.051	2.533	6.777	3.025	2.465	-0.123353	0.981571
mmu-miR-29b-2-5p		miRNA	0.191	0.21	0.336	0.107	0.131	0.108	0.323	0.199	0.136817	0.60502
mmu-miR-29b-3p		miRNA	325.013	387.283	415.655	299.985	259.399	474.579	212.198	475.074	0.252891	0.242979
mmu-miR-29c-3p		miRNA	253.446	225.546	309.501	255.371	195.466	391.362	101.642	183.635	-0.168257	0.687357
mmu-miR-29c-5p		miRNA	14.723	16.431	19.326	15.671	9.171	29.546	10.205	9.544	0.158349	0.462676
mmu-miR-300-3p		miRNA	3.271	3.615	2.521	3.625	3.668	5.909	3.186	1.75	0.144264	0.829694
mmu-miR-300-5p		miRNA	0.015	0.099	0	0	0.044	0.217	0.081	0	2.72247	0.342047
mmu-miR-301a-3p		miRNA	12.372	16.597	14.733	11.247	11.136	20.98	15.569	13.242	0.423844	0.0717587
mmu-miR-301a-5p		miRNA	0.109	0.072	0.168	0.16	0	0.054	0.121	0.04	-0.598259	0.941892
mmu-miR-301b-3p		miRNA	0.091	0.04	0.056	0	0.218	0	0.081	0.04	-1.18587	0.601432
mmu-miR-302d-3p		miRNA	0	0	0	0	0	0	0	0
mmu-miR-3057-3p		miRNA	0.146	0.086	0.224	0.213	0	0.217	0.04	0	-0.76356	0.660537
mmu-miR-3057-5p		miRNA	0.193	0.448	0.224	0.267	0.087	0.705	0.282	0.358	1.2149	0.105792
mmu-miR-3058-3p		miRNA	0.529	0.427	0.448	0.746	0.393	0.922	0.081	0.278	-0.309032	0.615501
mmu-miR-3058-5p		miRNA	0.154	0.162	0.224	0.107	0.131	0.325	0.081	0.08	0.0730635	0.971338
mmu-miR-3060-3p		miRNA	0.247	0.125	0.28	0.373	0.087	0.054	0.121	0.199	-0.982583	0.653658
mmu-miR-3061-3p		miRNA	0.181	0.228	0.224	0.32	0	0.325	0.081	0.278	0.333044	0.602593
mmu-miR-3061-5p		miRNA	0.24	0.43	0.28	0.267	0.175	0.651	0.323	0.318	0.841302	0.222788
mmu-miR-3064-3p		miRNA	0.037	0.018	0.112	0	0	0.054	0	0	-1.03953	0.852073
mmu-miR-3064-5p		miRNA	0.252	0.264	0.392	0.32	0.044	0.271	0.282	0.239	0.0671142	0.637725
mmu-miR-3065-3p		miRNA	0.389	0.161	0.504	0.533	0.131	0.163	0.202	0.119	-1.27271	0.32243
mmu-miR-3065-5p		miRNA	0.08	0.121	0.056	0.053	0.131	0.163	0.081	0.119	0.596935	0.672523
mmu-miR-3066-3p		miRNA	0.053	0.072	0	0.16	0	0.217	0	0	0.442005	0.977758
mmu-miR-3066-5p		miRNA	0.037	0.071	0.112	0	0	0.054	0.081	0.08	0.940294	0.471033
mmu-miR-3067-5p		miRNA	0.255	0.139	0.616	0.107	0.044	0.217	0.04	0.159	-0.875412	0.658349
mmu-miR-3068-3p		miRNA	0.062	0.027	0.056	0	0.131	0	0.081	0	-1.19931	0.683118
mmu-miR-3068-5p		miRNA	73.504	77.995	87.108	80.913	52.491	126.75	52.717	54.518	0.0855589	0.451731
mmu-miR-3069-3p		miRNA	0.033	0.071	0.056	0	0.044	0.054	0	0.159	1.10535	0.531138
mmu-miR-3069-5p		miRNA	0.084	0.116	0.112	0.053	0.087	0.108	0.161	0.08	0.465664	0.60995
mmu-miR-3071-3p		miRNA	0.105	0.093	0.112	0.16	0.044	0	0.121	0.159	-0.175087	0.799237
mmu-miR-3072-3p		miRNA	0.351	0.381	0.504	0.373	0.175	0.542	0.282	0.318	0.11832	0.669507
mmu-miR-3072-5p		miRNA	0	0.013	0	0	0	0	0.04	0	3.70044	0.817795
mmu-miR-3073a-3p		miRNA	0.39	0.615	0.448	0.373	0.349	1.084	0.363	0.398	0.657112	0.323804
mmu-miR-3073a-5p		miRNA	0.695	1.358	0.784	0.426	0.873	2.385	1.25	0.437	0.966399	0.182168
mmu-miR-3073b-3p		miRNA	0.392	0.355	0.672	0.373	0.131	0.705	0.121	0.239	-0.143035	0.956209
mmu-miR-3073b-5p		miRNA	0.127	0.153	0.336	0	0.044	0.379	0	0.08	0.268703	0.884282
mmu-miR-3074-1-3p		miRNA	0.362	0.238	0.336	0.533	0.218	0.434	0.202	0.08	-0.605028	0.525099
mmu-miR-3074-2-3p		miRNA	37.238	26.431	49.352	41.576	20.787	46.135	19.32	13.838	-0.494545	0.175442
mmu-miR-3074-5p		miRNA	0.246	0.121	0.448	0.16	0.131	0.163	0.121	0.08	-1.02365	0.472798
mmu-miR-3075-3p		miRNA	0.018	0	0	0.053	0	0	0	0	-4.16993	0.809538
mmu-miR-3075-5p		miRNA	0	0	0	0	0	0	0	0
mmu-miR-3076-3p		miRNA	0.362	0.058	0.504	0.32	0.262	0.054	0.04	0.08	-2.64186	0.0377004
mmu-miR-3076-5p		miRNA	0.018	0	0	0.053	0	0	0	0	-4.16993	0.809538
mmu-miR-3077-3p		miRNA	0.201	0.045	0.56	0	0.044	0.054	0	0.08	-2.1592	0.37362
mmu-miR-3079-3p		miRNA	0.073	0.054	0.112	0.107	0	0.163	0	0	-0.434937	0.799815
mmu-miR-3079-5p		miRNA	0.032	0.086	0	0.053	0.044	0.217	0	0.04	1.42626	0.645813
mmu-miR-3081-3p		miRNA	0	0.013	0	0	0	0	0	0.04	3.70044	0.817795
mmu-miR-3082-3p		miRNA	0.12	0.085	0.112	0.16	0.087	0.054	0.04	0.159	-0.4975	0.902545
mmu-miR-3082-5p		miRNA	0.159	0.149	0.112	0.32	0.044	0.325	0.081	0.04	-0.0937144	0.92646
mmu-miR-3083b-5p		miRNA	0	0.031	0	0	0	0.054	0	0.04	4.9542	0.66091
mmu-miR-3084-3p		miRNA	1.078	1.129	1.12	1.066	1.048	2.223	0.686	0.477	0.0666883	0.970053
mmu-miR-3084-5p		miRNA	2.729	3.205	3.585	2.505	2.096	5.042	2.823	1.75	0.231952	0.375674
mmu-miR-3086-3p		miRNA	0.037	0.018	0.112	0	0	0.054	0	0	-1.03953	0.852073
mmu-miR-3086-5p		miRNA	0	0.013	0	0	0	0	0.04	0	3.70044	0.817795
mmu-miR-3087-3p		miRNA	0.087	0.086	0.112	0.107	0.044	0.217	0.04	0	-0.0166787	0.917998
mmu-miR-3089-3p		miRNA	0.018	0.027	0	0.053	0	0	0.04	0.04	0.584963	0.733171
mmu-miR-3090-3p		miRNA	0.019	0	0.056	0	0	0	0	0	-4.24793	0.809538
mmu-miR-3090-5p		miRNA	0.056	0	0.168	0	0	0	0	0	-5.80735	0.575375
mmu-miR-3091-3p		miRNA	0.055	0	0.112	0.053	0	0	0	0	-5.78136	0.533415
mmu-miR-3091-5p		miRNA	0	0	0	0	0	0	0	0
mmu-miR-3094-3p		miRNA	0.05	0.089	0	0.107	0.044	0.108	0.04	0.119	0.831877	0.581437
mmu-miR-3094-5p		miRNA	0	0	0	0	0	0	0	0
mmu-miR-3095-3p		miRNA	0.112	0	0.056	0.107	0.175	0	0	0	-6.80735	0.093484
mmu-miR-3097-3p		miRNA	0.118	0.233	0.224	0	0.131	0.379	0.202	0.119	0.981543	0.398725
mmu-miR-3098-3p		miRNA	0.103	0.309	0	0.267	0.044	0.488	0.202	0.239	1.58496	0.175162
mmu-miR-3098-5p		miRNA	0.033	0.081	0.056	0	0.044	0.163	0	0.08	1.29546	0.582262
mmu-miR-3099-3p		miRNA	0	0	0	0	0	0	0	0
mmu-miR-30a-3p		miRNA	75.763	65.777	85.932	85.284	56.072	103.763	45.053	48.513	-0.20391	0.614106
mmu-miR-30a-5p		miRNA	1023.63	571.224	1383.93	1197.17	489.801	817.8	318.72	577.151	-0.84157	0.0761242
mmu-miR-30b-3p		miRNA	1.457	0.798	1.849	1.386	1.135	1.355	0.444	0.596	-0.86854	0.101094
mmu-miR-30b-5p		miRNA	1260.47	930.666	1664.58	1305.11	811.734	1343.45	652.969	795.58	-0.43763	0.242598
mmu-miR-30c-1-3p		miRNA	3.057	3.419	5.098	2.239	1.834	6.939	1.291	2.028	0.161458	0.729121
mmu-miR-30c-2-3p		miRNA	48.546	41.202	64.421	54.315	26.901	76.928	22.184	24.495	-0.236638	0.553559
mmu-miR-30c-5p		miRNA	626.896	271.718	902.789	746.711	231.188	342.029	163.595	309.532	-1.20612	0.0351031
mmu-miR-30d-3p		miRNA	8.876	6.969	9.915	10.074	6.638	11.385	4.154	5.368	-0.348958	0.346344
mmu-miR-30d-5p		miRNA	1279.55	613.268	1742.73	1547.74	548.187	824.197	406.326	609.281	-1.06105	0.0238449
mmu-miR-30e-3p		miRNA	25.494	23.288	30.082	28.89	17.512	40.985	12.06	16.821	-0.130571	0.77143
mmu-miR-30e-5p		miRNA	116.889	67.097	188.109	119.237	43.32	93.951	29.121	78.218	-0.800819	0.269306
mmu-miR-31-3p		miRNA	56.259	83.4	62.348	67.214	39.215	115.311	79.297	55.592	0.567963	0.00860119
mmu-miR-31-5p		miRNA	529.517	857.241	491.784	732.213	364.556	1411.81	682.413	477.499	0.695024	0.0205934
mmu-miR-3100-3p		miRNA	0	0.013	0	0	0	0	0	0.04	3.70044	0.817795
mmu-miR-3100-5p		miRNA	0.015	0	0	0	0.044	0	0	0	-3.90689	0.809538
mmu-miR-3101-3p		miRNA	0.015	0	0	0	0.044	0	0	0	-3.90689	0.809538
mmu-miR-3101-5p		miRNA	0.055	0.094	0.112	0.053	0	0.163	0.081	0.04	0.773229	0.556743
mmu-miR-3102-5p.2-5p		miRNA	0.071	0.126	0.168	0	0.044	0.217	0.081	0.08	0.827533	0.527576
mmu-miR-3103-3p		miRNA	0.164	0.018	0.224	0.267	0	0.054	0	0	-3.18763	0.183612
mmu-miR-3105-3p		miRNA	4.703	1.845	7.338	6.29	0.48	4.337	0.363	0.835	-1.34996	0.100128
mmu-miR-3105-5p		miRNA	7.749	4.788	10.195	8.422	4.629	7.481	3.025	3.857	-0.694587	0.0618926
mmu-miR-3108-5p		miRNA	0.015	0.027	0	0	0.044	0	0	0.08	0.847997	0.76505
mmu-miR-3109-3p		miRNA	0.066	0.063	0.112	0	0.087	0.108	0.081	0	-0.0671142	0.955312
mmu-miR-3109-5p		miRNA	0.048	0	0.056	0	0.087	0	0	0	-5.58496	0.459757
mmu-miR-3110-5p		miRNA	0	0	0	0	0	0	0	0
mmu-miR-3112-3p		miRNA	0.033	0.013	0.056	0	0.044	0	0.04	0	-1.34395	0.754277
mmu-miR-3112-5p		miRNA	0	0	0	0	0	0	0	0
mmu-miR-32-3p		miRNA	2.978	5.557	3.585	2.772	2.577	9.541	3.63	3.499	0.899962	0.0071463
mmu-miR-32-5p		miRNA	78.407	107.948	97.864	88.055	49.303	184.649	49.127	90.068	0.461282	0.0996828
mmu-miR-320-3p		miRNA	59.038	40.558	70.919	71.958	34.237	60.718	30.654	30.301	-0.541657	0.118909
mmu-miR-320-5p		miRNA	0.073	0	0.112	0.107	0	0	0	0	-6.18982	0.405229
mmu-miR-322-3p		miRNA	16.81	11.7	22.519	20.095	7.817	19.625	6.09	9.385	-0.522811	0.276045
mmu-miR-322-5p		miRNA	342.375	286.812	408.149	312.937	306.038	441.563	224.58	194.292	-0.255472	0.485543
mmu-miR-323-3p		miRNA	0.183	0.238	0.224	0.107	0.218	0.434	0.121	0.159	0.379118	0.748758
mmu-miR-323-5p		miRNA	0.141	0.126	0	0.16	0.262	0.217	0.081	0.08	-0.162271	0.780462
mmu-miR-324-3p		miRNA	13.403	15.052	18.374	14.978	6.856	26.131	9.721	9.305	0.167399	0.36626
mmu-miR-324-5p		miRNA	4.84	4.547	3.977	7.356	3.188	6.234	3.469	3.937	-0.090092	0.878891
mmu-miR-326-3p		miRNA	13.821	12.771	17.03	16.31	8.123	17.782	9.358	11.174	-0.113991	0.775976
mmu-miR-326-5p		miRNA	0.015	0.018	0	0	0.044	0.054	0	0	0.263034	0.995756
mmu-miR-328-3p		miRNA	348.001	285.946	502.259	376.847	164.897	567.174	139.556	151.107	-0.283349	0.51049
mmu-miR-328-5p		miRNA	0.083	0.076	0.056	0.107	0.087	0.108	0.04	0.08	-0.127112	0.961102
mmu-miR-329-3p		miRNA	2.44	1.447	4.033	2.718	0.568	2.06	0.928	1.352	-0.753816	0.424837
mmu-miR-329-5p		miRNA	0.168	0.086	0.168	0.16	0.175	0.217	0	0.04	-0.966053	0.393224
mmu-miR-33-3p		miRNA	0.032	0.086	0	0.053	0.044	0.217	0	0.04	1.42626	0.645813
mmu-miR-33-5p		miRNA	289.581	226.841	349.329	276.958	242.455	393.748	151.495	135.281	-0.352286	0.219422
mmu-miR-330-3p		miRNA	0.586	0.507	0.56	1.066	0.131	0.759	0.403	0.358	-0.208915	0.993422
mmu-miR-330-5p		miRNA	0.547	0.637	0.728	0.693	0.218	1.03	0.524	0.358	0.219753	0.555565
mmu-miR-331-3p		miRNA	0.964	0.564	1.793	0.533	0.568	0.813	0.363	0.517	-0.773338	0.388725
mmu-miR-331-5p		miRNA	0.054	0.116	0.056	0.107	0	0.108	0.081	0.159	1.10309	0.350377
mmu-miR-335-3p		miRNA	15.162	14.823	23.808	14.605	7.075	25.209	9.438	9.822	-0.0326226	0.729308
mmu-miR-335-5p		miRNA	9.798	11.792	14.229	9.488	5.677	16.535	7.946	10.896	0.267249	0.117145
mmu-miR-337-3p		miRNA	0.379	0.283	0.28	0.64	0.218	0.488	0.161	0.199	-0.421396	0.670063
mmu-miR-337-5p		miRNA	1.85	1.503	0.896	3.518	1.135	3.144	0.887	0.477	-0.29968	0.55598
mmu-miR-338-3p		miRNA	24.233	16.187	29.241	21.054	22.403	26.618	13.512	8.43	-0.582137	0.100449
mmu-miR-338-5p		miRNA	15.765	9.938	23.752	13.805	9.738	17.077	6.453	6.283	-0.665698	0.0596167
mmu-miR-339-3p		miRNA	8.211	8.598	10.924	8.688	5.022	15.613	5.768	4.414	0.0664432	0.712847
mmu-miR-339-5p		miRNA	18.401	12.561	27.841	23.826	3.537	12.577	9.398	15.707	-0.550833	0.853415
mmu-miR-340-3p		miRNA	22.35	23.368	28.065	23.613	15.372	40.063	15.408	14.634	0.0642594	0.61127
mmu-miR-340-5p		miRNA	335.148	362.315	440.359	318.001	247.084	564.626	237.044	285.275	0.112446	0.33841
mmu-miR-341-3p		miRNA	0.554	0.912	0.28	0.64	0.742	1.735	0.565	0.437	0.719148	0.44894
mmu-miR-341-5p		miRNA	0	0	0	0	0	0	0	0
mmu-miR-342-3p		miRNA	138.806	84.015	178.81	104.632	132.975	110.431	99.262	42.35	-0.724351	0.156329
mmu-miR-342-5p		miRNA	4.458	3.522	4.089	5.224	4.061	5.313	3.186	2.068	-0.340002	0.46537
mmu-miR-344-3p		miRNA	0.149	0.089	0.112	0.16	0.175	0.108	0.04	0.119	-0.743435	0.613408
mmu-miR-344b-3p		miRNA	0	0	0	0	0	0	0	0
mmu-miR-344c-3p		miRNA	0	0.013	0	0	0	0	0.04	0	3.70044	0.817795
mmu-miR-344d-3p		miRNA	0	0.094	0	0	0	0.163	0.081	0.04	6.55459	0.16281
mmu-miR-344e-3p		miRNA	0	0.04	0	0	0	0	0.04	0.08	5.32193	0.452055
mmu-miR-345-5p		miRNA	24.146	26.845	29.241	27.824	15.372	44.617	20.449	15.469	0.152869	0.360494
mmu-miR-346-5p		miRNA	2.541	0.593	2.913	3.838	0.873	0.976	0.565	0.239	-2.09929	0.00119798
mmu-miR-3470a		miRNA	5.126	6.758	3.081	2.559	9.738	3.795	6.897	9.583	0.398763	0.511921
mmu-miR-3470b		miRNA	5.315	6.716	2.241	3.092	10.612	3.903	7.179	9.066	0.337533	0.607578
mmu-miR-3471		miRNA	0.018	0.027	0	0.053	0	0	0.04	0.04	0.584963	0.733171
mmu-miR-3473a		miRNA	0.274	0.307	0.28	0.107	0.437	0.163	0.282	0.477	0.164063	0.714747
mmu-miR-3473b		miRNA	3.558	0.397	9.523	0.32	0.83	0.271	0.444	0.477	-3.16386	0.0102362
mmu-miR-3473d		miRNA	0.858	1.089	1.008	1.173	0.393	1.789	0.565	0.915	0.343954	0.385065
mmu-miR-3473e		miRNA	0	0.018	0	0	0	0.054	0	0	4.16993	0.817795
mmu-miR-3473g		miRNA	0.019	0.018	0.056	0	0	0.054	0	0	-0.0780025	0.995756
mmu-miR-3473h-5p		miRNA	0	0.027	0	0	0	0	0	0.08	4.75489	0.615725
mmu-miR-3474		miRNA	0.037	0	0.112	0	0	0	0	0	-5.20945	0.677038
mmu-miR-34a-3p		miRNA	0.054	0.25	0.056	0.107	0	0.271	0.121	0.358	2.2109	0.0649787
mmu-miR-34a-5p		miRNA	736.567	1608.37	990.57	843.135	375.997	2094.19	1453.32	1277.61	1.12671	1.73128e-06
mmu-miR-34b-3p		miRNA	1.461	1.251	2.521	1.119	0.742	1.789	1.089	0.875	-0.223874	0.995585
mmu-miR-34b-5p		miRNA	0.214	0.59	0.448	0.107	0.087	0.651	0.323	0.795	1.4631	0.041325
mmu-miR-34c-3p		miRNA	0.772	0.605	1.176	0.746	0.393	0.813	0.605	0.398	-0.351666	0.842436
mmu-miR-34c-5p		miRNA	0.578	0.428	1.176	0.426	0.131	0.488	0.161	0.636	-0.433459	0.981371
mmu-miR-350-3p		miRNA	51.03	56.612	58.987	54.581	39.521	87.12	42.593	40.123	0.149762	0.281559
mmu-miR-350-5p		miRNA	0.657	0.697	0.448	0.693	0.83	0.813	0.444	0.835	0.0852653	0.808944
mmu-miR-351-3p		miRNA	0.341	0.35	0.224	0.32	0.48	0.651	0.202	0.199	0.0375832	0.898416
mmu-miR-351-5p		miRNA	17.735	22.457	20.447	20.575	12.184	33.287	17.263	16.821	0.340566	0.0449913
mmu-miR-3535		miRNA	1.493	1.436	0.672	1.972	1.834	1.626	1.17	1.511	-0.0561584	0.975178
mmu-miR-3569-3p		miRNA	0	0.013	0	0	0	0	0.04	0	3.70044	0.817795
mmu-miR-3569-5p		miRNA	0.019	0.018	0.056	0	0	0.054	0	0	-0.0780025	0.995756
mmu-miR-3572-3p		miRNA	0.172	0.346	0.224	0.16	0.131	0.596	0.323	0.119	1.00836	0.261145
mmu-miR-3572-5p		miRNA	0	0	0	0	0	0	0	0
mmu-miR-361-3p		miRNA	0.207	0.327	0.112	0.16	0.349	0.379	0.363	0.239	0.65966	0.493609
mmu-miR-361-5p		miRNA	39.33	33.774	50.865	42.322	24.804	49.496	26.137	25.688	-0.219717	0.796967
mmu-miR-362-3p		miRNA	0.409	0.371	0.336	0.586	0.306	0.271	0.444	0.398	-0.140682	0.842602
mmu-miR-362-5p		miRNA	3.133	2.683	3.305	3.998	2.096	3.686	1.896	2.465	-0.223698	0.87299
mmu-miR-3620-5p		miRNA	0	0	0	0	0	0	0	0
mmu-miR-363-3p		miRNA	1.147	0.823	0.952	1.439	1.048	1.301	0.968	0.199	-0.478901	0.49838
mmu-miR-363-5p		miRNA	0.07	0.018	0.112	0.053	0.044	0.054	0	0	-1.95936	0.422921
mmu-miR-365-1-5p		miRNA	0	0	0	0	0	0	0	0
mmu-miR-365-2-5p		miRNA	2.24	2.782	1.849	3.998	0.873	5.747	1.049	1.551	0.312624	0.622583
mmu-miR-365-3p		miRNA	71.669	54.546	119.151	64.762	31.093	76.277	25.128	62.232	-0.393876	0.78026
mmu-miR-369-3p		miRNA	1.32	2.47	0.952	1.173	1.834	3.199	2.662	1.551	0.903973	0.109209
mmu-miR-369-5p		miRNA	1.267	2.667	1.232	1.652	0.917	4.229	2.541	1.233	1.0738	0.0139636
mmu-miR-370-3p		miRNA	0.202	0.265	0.112	0.32	0.175	0.434	0.282	0.08	0.391637	0.691375
mmu-miR-370-5p		miRNA	0.019	0.04	0.056	0	0	0	0.081	0.04	1.074	0.561433
mmu-miR-374b-5p		miRNA	103.217	78.043	149.12	111.881	48.648	110.215	53.967	69.947	-0.403339	0.585071
mmu-miR-374c-3p		miRNA	0.066	0.135	0.056	0.053	0.087	0.325	0	0.08	1.03242	0.651898
mmu-miR-374c-5p		miRNA	0.09	0.027	0.056	0.213	0	0	0.04	0.04	-1.73697	0.598087
mmu-miR-375-3p		miRNA	16.454	18.383	42.182	3.731	3.45	2.765	3.751	48.633	0.159934	0.544899
mmu-miR-376a-3p		miRNA	7.612	12.814	6.834	8.795	7.206	19.137	12.584	6.72	0.751373	0.0406635
mmu-miR-376a-5p		miRNA	0.019	0.018	0.056	0	0	0.054	0	0	-0.0780025	0.995756
mmu-miR-376b-3p		miRNA	2.784	3.084	2.465	3.092	2.795	5.692	1.492	2.068	0.147644	0.866052
mmu-miR-376b-5p		miRNA	0.101	0.224	0.056	0.16	0.087	0.434	0.081	0.159	1.14914	0.363111
mmu-miR-376c-3p		miRNA	3.616	5.82	3.305	4.531	3.013	9.596	5.082	2.784	0.686624	0.0754578
mmu-miR-377-3p		miRNA	1.202	1.262	1.232	2.025	0.349	2.114	0.081	1.591	0.070275	0.793484
mmu-miR-377-5p		miRNA	0.033	0.045	0.056	0	0.044	0.054	0.081	0	0.447459	0.813074
mmu-miR-378a-3p		miRNA	1808.33	2005.97	2308.12	1889.56	1227.3	3342.92	1223.41	1451.59	0.149648	0.317154
mmu-miR-378a-5p		miRNA	279.394	325.492	375.938	292.629	169.614	612.55	154.762	209.164	0.220321	0.436757
mmu-miR-378b		miRNA	24.342	24.058	28.513	28.837	15.677	48.575	9.761	13.838	-0.016931	0.881748
mmu-miR-378c		miRNA	13.635	15.48	23.864	11.407	5.633	31.227	7.3	7.913	0.183091	0.586573
mmu-miR-378d		miRNA	0.291	0.69	0.336	0.32	0.218	0.867	0.686	0.517	1.24558	0.0378763
mmu-miR-379-3p		miRNA	1.497	1.249	0.952	2.185	1.354	2.06	1.291	0.398	-0.261301	0.668451
mmu-miR-379-5p		miRNA	41.407	51.347	34.283	55.221	34.718	86.795	36.825	30.42	0.310405	0.371515
mmu-miR-380-3p		miRNA	0.05	0.202	0	0.107	0.044	0.325	0.081	0.199	2.01436	0.16569
mmu-miR-380-5p		miRNA	0	0.05	0	0	0	0.108	0.04	0	5.64386	0.544017
mmu-miR-381-3p		miRNA	3.217	3.354	2.185	4.584	2.882	5.53	2.662	1.869	0.0601668	0.900029
mmu-miR-381-5p		miRNA	0.068	0.319	0	0.16	0.044	0.596	0.161	0.199	2.22995	0.0858939
mmu-miR-382-5p		miRNA	1.504	2.355	1.288	2.132	1.092	3.578	1.936	1.551	0.646922	0.0908311
mmu-miR-383-5p		miRNA	0.315	0.018	0.784	0.16	0	0.054	0	0	-4.12928	0.0662392
mmu-miR-384-3p		miRNA	0.036	0.085	0.056	0.053	0	0.054	0.081	0.119	1.23947	0.352859
mmu-miR-384-5p		miRNA	0.07	0.246	0.112	0.053	0.044	0.217	0.282	0.239	1.81323	0.0766095
mmu-miR-3962		miRNA	0.166	0.237	0.056	0.267	0.175	0.108	0.403	0.199	0.513704	0.486062
mmu-miR-3963		miRNA	0.153	0.206	0.168	0.16	0.131	0.217	0.282	0.119	0.429113	0.542628
mmu-miR-3965		miRNA	15.684	13.912	11.092	24.039	11.922	21.739	13.673	6.323	-0.172964	0.791267
mmu-miR-3970		miRNA	0.015	0	0	0	0.044	0	0	0	-3.90689	0.809538
mmu-miR-409-3p		miRNA	2.89	3.904	1.569	4.264	2.839	6.777	3.227	1.71	0.433884	0.493605
mmu-miR-409-5p		miRNA	0.018	0.162	0	0.053	0	0.325	0.081	0.08	3.16993	0.102386
mmu-miR-410-3p		miRNA	0.996	2.851	1.008	0.8	1.179	4.066	2.339	2.147	1.51725	0.000951931
mmu-miR-410-5p		miRNA	0	0	0	0	0	0	0	0
mmu-miR-411-3p		miRNA	0.055	0.058	0.112	0.053	0	0.054	0.121	0	0.0766213	0.791532
mmu-miR-411-5p		miRNA	59.76	66.421	45.767	82.725	50.788	115.473	51.063	32.727	0.152459	0.744737
mmu-miR-412-3p		miRNA	0	0.054	0	0	0	0	0.121	0.04	5.75489	0.342273
mmu-miR-412-5p		miRNA	0.015	0.036	0	0	0.044	0.108	0	0	1.26303	0.877155
mmu-miR-421-3p		miRNA	5.178	4.333	9.411	3.678	2.446	5.475	3.428	4.096	-0.257029	0.911509
mmu-miR-421-5p		miRNA	0.018	0.04	0	0.053	0	0	0.081	0.04	1.152	0.558537
mmu-miR-423-3p		miRNA	618.063	610.325	806.214	688.398	359.577	1083.23	392.29	355.46	-0.0181762	0.846146
mmu-miR-423-5p		miRNA	67.507	93.475	81.282	81.019	40.22	180.691	33.961	65.771	0.469543	0.229691
mmu-miR-425-3p		miRNA	7.903	7.213	9.131	8.901	5.677	10.788	5.203	5.647	-0.131801	0.973825
mmu-miR-425-5p		miRNA	88.89	76.51	107.051	92.106	67.514	119.593	52.515	57.421	-0.216373	0.58012
mmu-miR-429-3p		miRNA	163.967	181.627	310.229	118.438	63.234	205.9	204.494	134.486	0.147573	0.250448
mmu-miR-431-5p		miRNA	0.372	1.048	0.336	0.213	0.568	1.897	0.887	0.358	1.49426	0.0800518
mmu-miR-433-3p		miRNA	0.402	0.605	0.56	0.426	0.218	0.813	0.484	0.517	0.58974	0.223869
mmu-miR-434-3p		miRNA	4.951	3.523	5.266	7.142	2.446	5.963	2.339	2.267	-0.490915	0.321909
mmu-miR-434-5p		miRNA	2.986	2.163	2.577	3.891	2.489	3.361	1.855	1.272	-0.465181	0.332564
mmu-miR-449a-5p		miRNA	3.08	1.156	5.098	1.173	2.97	1.138	1.573	0.756	-1.41379	0.0684082
mmu-miR-449c-5p		miRNA	0	0	0	0	0	0	0	0
mmu-miR-450a-1-3p		miRNA	0.46	0.65	0.896	0.267	0.218	1.03	0.444	0.477	0.498806	0.323803
mmu-miR-450a-2-3p		miRNA	0.037	0.027	0.112	0	0	0	0.04	0.04	-0.454566	0.916181
mmu-miR-450a-5p		miRNA	7.827	9.805	9.915	8.368	5.197	13.065	8.914	7.436	0.325058	0.06444
mmu-miR-450b-3p		miRNA	5.002	5.776	6.442	4.371	4.192	8.457	5.768	3.102	0.207566	0.387175
mmu-miR-450b-5p		miRNA	0.572	1.02	0.616	0.533	0.568	1.735	0.887	0.437	0.834482	0.168725
mmu-miR-451a		miRNA	3242.04	2931.22	4145.23	3310.18	2270.7	3944.52	2692.99	2156.14	-0.1454	0.874889
mmu-miR-452-3p		miRNA	0.033	0	0.056	0	0.044	0	0	0	-5.04439	0.634756
mmu-miR-455-3p		miRNA	17.085	4.099	26.665	18.869	5.721	5.909	1.896	4.493	-2.05939	0.000187974
mmu-miR-455-5p		miRNA	59.476	21.821	59.267	70.732	48.43	40.714	9.519	15.23	-1.44659	5.42194e-05
mmu-miR-463-3p		miRNA	0	0	0	0	0	0	0	0
mmu-miR-463-5p		miRNA	0.408	0.129	0.784	0.267	0.175	0.108	0.081	0.199	-1.6612	0.223312
mmu-miR-465a-3p		miRNA	1.438	0.121	2.129	2.185	0	0	0.363	0	-3.57098	0.377109
mmu-miR-465a-5p		miRNA	0	0	0	0	0	0	0	0
mmu-miR-465b-3p		miRNA	0.189	0.106	0	0	0.568	0	0	0.318	-0.834322	0.738646
mmu-miR-465b-5p		miRNA	0.286	0.049	0.504	0.267	0.087	0.108	0	0.04	-2.54516	0.0854458
mmu-miR-465c-3p		miRNA	0	0.271	0	0	0	0.813	0	0	8.08215	0.150536
mmu-miR-465c-5p		miRNA	1.003	0.292	1.793	0.693	0.524	0.434	0.242	0.199	-1.78028	0.0228037
mmu-miR-466a-3p		miRNA	0.037	0	0.112	0	0	0	0	0	-5.20945	0.677038
mmu-miR-466a-5p		miRNA	0.015	0	0	0	0.044	0	0	0	-3.90689	0.809538
mmu-miR-466b-3p		miRNA	0.16	0.18	0	0.48	0	0.379	0	0.159	0.169925	0.932075
mmu-miR-466b-5p		miRNA	0.036	0.054	0	0.107	0	0	0.161	0	0.584963	0.691293
mmu-miR-466c-3p		miRNA	0.392	0	1.176	0	0	0	0	0	-8.61471	0.0685957
mmu-miR-466c-5p		miRNA	0.235	0.192	0.168	0.32	0.218	0.217	0.161	0.199	-0.291554	0.889027
mmu-miR-466d-3p		miRNA	0.149	0.076	0.448	0	0	0.108	0	0.119	-0.971241	0.818183
mmu-miR-466d-5p		miRNA	0	0.027	0	0	0	0	0.04	0.04	4.75489	0.612721
mmu-miR-466e-3p		miRNA	0.065	0	0	0.107	0.087	0	0	0	-6.02237	0.341833
mmu-miR-466e-5p		miRNA	0.019	0	0.056	0	0	0	0	0	-4.24793	0.809538
mmu-miR-466f		miRNA	0.083	0.054	0.056	0.107	0.087	0.163	0	0	-0.620152	0.596839
mmu-miR-466f-3p		miRNA	0.015	0.027	0	0	0.044	0	0.04	0.04	0.847997	0.728265
mmu-miR-466g		miRNA	0.256	0.194	0.336	0.213	0.218	0.379	0.161	0.04	-0.400087	0.671141
mmu-miR-466h-3p		miRNA	0.515	0.275	1.176	0.107	0.262	0.705	0.081	0.04	-0.905141	0.379739
mmu-miR-466h-5p		miRNA	0.109	0	0.168	0.16	0	0	0	0	-6.76818	0.248338
mmu-miR-466i-3p		miRNA	0.036	0	0	0.107	0	0	0	0	-5.16993	0.648861
mmu-miR-466i-5p		miRNA	0.738	0.619	1.288	0.533	0.393	0.976	0.363	0.517	-0.253681	0.904888
mmu-miR-466j		miRNA	0	0	0	0	0	0	0	0
mmu-miR-466k		miRNA	0	0.013	0	0	0	0	0	0.04	3.70044	0.817795
mmu-miR-466m-5p		miRNA	0	0.027	0	0	0	0	0.04	0.04	4.75489	0.612721
mmu-miR-466n-3p		miRNA	0.029	0	0	0	0.087	0	0	0	-4.85798	0.595107
mmu-miR-466n-5p		miRNA	0.126	0.09	0.28	0.053	0.044	0.108	0.081	0.08	-0.485427	0.917701
mmu-miR-466o-5p		miRNA	0.137	0.036	0.28	0	0.131	0.108	0	0	-1.92811	0.314599
mmu-miR-466p-3p		miRNA	0.029	0.04	0	0	0.087	0	0.121	0	0.463947	0.871105
mmu-miR-466p-5p		miRNA	0.842	0.645	0.784	0.693	1.048	0.651	0.807	0.477	-0.384521	0.70883
mmu-miR-467a-3p		miRNA	0.266	0.053	0.392	0.32	0.087	0	0	0.159	-2.32736	0.27398
mmu-miR-467a-5p		miRNA	24.739	16.049	34.395	18.816	21.005	23.474	15.448	9.226	-0.624304	0.143147
mmu-miR-467b-5p		miRNA	0.447	0.247	0.84	0.107	0.393	0.379	0.202	0.159	-0.855764	0.430661
mmu-miR-467c-5p		miRNA	2.045	1.32	2.521	1.386	2.227	2.114	1.21	0.636	-0.631563	0.235146
mmu-miR-467d-3p		miRNA	0.295	0.089	0.168	0.586	0.131	0.108	0.04	0.119	-1.72884	0.206619
mmu-miR-467d-5p		miRNA	2.663	1.717	2.969	2.399	2.62	2.385	1.573	1.193	-0.633162	0.200454
mmu-miR-467e-3p		miRNA	0	0.018	0	0	0	0.054	0	0	4.16993	0.817795
mmu-miR-467e-5p		miRNA	5.98	3.494	8.627	4.904	4.411	4.391	3.307	2.784	-0.775266	0.108602
mmu-miR-467h		miRNA	0.015	0.027	0	0	0.044	0	0	0.08	0.847997	0.76505
mmu-miR-470-3p		miRNA	0	0	0	0	0	0	0	0
mmu-miR-470-5p		miRNA	0.72	0.399	0.896	0.959	0.306	0.596	0.242	0.358	-0.851608	0.327487
mmu-miR-471-3p		miRNA	0.743	0.188	1.176	0.746	0.306	0.325	0.081	0.159	-1.98263	0.0238942
mmu-miR-483-5p		miRNA	0.036	0	0.056	0.053	0	0	0	0	-5.16993	0.664275
mmu-miR-484		miRNA	191.392	199.084	231.635	212.623	129.918	339.968	135.603	121.681	0.0568468	0.617516
mmu-miR-485-3p		miRNA	0.147	0.116	0.168	0.053	0.218	0.108	0.161	0.08	-0.341691	0.867557
mmu-miR-485-5p		miRNA	1.025	1.398	1.064	1.226	0.786	2.711	0.807	0.676	0.44774	0.427923
mmu-miR-486a-3p		miRNA	3.517	1.5	5.77	3.251	1.528	2.06	1.049	1.392	-1.22938	0.0293768
mmu-miR-486a-5p		miRNA	31.161	23.297	63.357	29.21	0.917	43.696	4.921	21.274	-0.419597	0.894172
mmu-miR-486b-3p		miRNA	7.827	5.623	13.276	7.889	2.315	10.463	3.186	3.221	-0.477119	0.48941
mmu-miR-486b-5p		miRNA	11.455	11.679	1.12	16.737	16.507	10.734	23.071	1.233	0.0279393	0.954641
mmu-miR-487b-3p		miRNA	0.141	0.36	0.112	0.267	0.044	0.596	0.363	0.119	1.3523	0.160768
mmu-miR-488-3p		miRNA	0.015	0.04	0	0	0.044	0	0.121	0	1.41504	0.61583
mmu-miR-490-3p		miRNA	0.073	0.058	0.112	0.107	0	0.054	0.04	0.08	-0.331844	0.948058
mmu-miR-490-5p		miRNA	0.592	0.583	0.84	0.586	0.349	0.867	0.403	0.477	-0.0221013	0.812764
mmu-miR-491-5p		miRNA	0.282	0.293	0.336	0.16	0.349	0.759	0.04	0.08	0.0552055	0.795598
mmu-miR-493-5p		miRNA	0.047	0.153	0	0.053	0.087	0.217	0.161	0.08	1.7028	0.291495
mmu-miR-494-3p		miRNA	0.054	0.05	0.056	0.107	0	0.108	0.04	0	-0.111031	0.972385
mmu-miR-494-5p		miRNA	0.055	0.068	0.112	0.053	0	0.163	0.04	0	0.306103	0.875432
mmu-miR-495-3p		miRNA	1.078	0.63	1.4	1.439	0.393	0.651	0.403	0.835	-0.774933	0.512348
mmu-miR-495-5p		miRNA	0.069	0.067	0.056	0.107	0.044	0	0.121	0.08	-0.0424353	0.794043
mmu-miR-496a-3p		miRNA	0.474	0.808	0.448	0.32	0.655	1.301	0.686	0.437	0.769468	0.30084
mmu-miR-496a-5p		miRNA	0	0	0	0	0	0	0	0
mmu-miR-497a-3p		miRNA	0.086	0	0	0.213	0.044	0	0	0	-6.42626	0.290579
mmu-miR-497a-5p		miRNA	84.831	103.942	98.984	95.464	60.046	147.947	99.101	64.777	0.293115	0.105362
mmu-miR-497b		miRNA	0	0.031	0	0	0	0.054	0	0.04	4.9542	0.66091
mmu-miR-499-5p		miRNA	3.107	4.965	3.417	3.678	2.227	9.325	3.025	2.545	0.676271	0.0781969
mmu-miR-500-3p		miRNA	11.889	5.316	16.077	13.432	6.157	7.102	4.033	4.812	-1.16121	0.00348879
mmu-miR-500-5p		miRNA	0.084	0.085	0.112	0.053	0.087	0.054	0.081	0.119	0.0170735	0.833059
mmu-miR-501-3p		miRNA	26.932	21.451	36.412	24.253	20.132	31.606	15.448	17.298	-0.328276	0.447339
mmu-miR-501-5p		miRNA	0.255	0.215	0.28	0.267	0.218	0.325	0.121	0.199	-0.246161	0.86661
mmu-miR-503-3p		miRNA	1.251	1.082	1.737	1.492	0.524	1.843	0.847	0.557	-0.209381	0.894752
mmu-miR-503-5p		miRNA	1.752	1.397	1.737	2.079	1.441	1.952	0.887	1.352	-0.326671	0.648978
mmu-miR-505-3p		miRNA	1.78	1.09	2.073	2.612	0.655	1.355	0.524	1.392	-0.707549	0.480774
mmu-miR-505-5p		miRNA	4.005	7.01	5.21	4.317	2.489	14.421	3.469	3.141	0.807612	0.0669234
mmu-miR-5099		miRNA	0.567	0.371	0.616	0.693	0.393	0.434	0.282	0.398	-0.61193	0.563692
mmu-miR-5100		miRNA	0.05	0.032	0	0.107	0.044	0.054	0.04	0	-0.643856	0.759372
mmu-miR-5101		miRNA	0.339	0.125	0.504	0.426	0.087	0.217	0.04	0.119	-1.43936	0.24764
mmu-miR-5103		miRNA	0.047	0.206	0	0.053	0.087	0.217	0.202	0.199	2.13191	0.123751
mmu-miR-5104b-5p		miRNA	0.172	0.243	0.224	0.16	0.131	0.488	0.121	0.119	0.498548	0.643995
mmu-miR-5107-3p		miRNA	0	0.036	0	0	0	0.108	0	0	5.16993	0.704902
mmu-miR-5107-5p		miRNA	0.033	0	0.056	0	0.044	0	0	0	-5.04439	0.634756
mmu-miR-511-3p		miRNA	12.084	10.926	15.125	11.3	9.826	14.312	9.559	8.907	-0.145333	0.944526
mmu-miR-511-5p		miRNA	1.642	1.091	2.745	1.919	0.262	1.789	0.887	0.596	-0.589803	0.606555
mmu-miR-5113		miRNA	0.033	0.108	0.056	0	0.044	0.163	0.161	0	1.71049	0.386808
mmu-miR-5114		miRNA	0.191	0.198	0.336	0.107	0.131	0.271	0.242	0.08	0.0519278	0.81849
mmu-miR-5116		miRNA	0.037	0.018	0.112	0	0	0.054	0	0	-1.03953	0.852073
mmu-miR-5119		miRNA	0.24	0.067	0.28	0.267	0.175	0	0.081	0.119	-1.8408	0.285797
mmu-miR-5121		miRNA	0.653	0.442	0.392	0.693	0.873	0.325	0.363	0.636	-0.563037	0.629289
mmu-miR-5122		miRNA	0.015	0	0	0	0.044	0	0	0	-3.90689	0.809538
mmu-miR-5123		miRNA	0.066	0.107	0.056	0.053	0.087	0.163	0.04	0.119	0.697073	0.628655
mmu-miR-5126		miRNA	0	0.053	0	0	0	0	0.04	0.119	5.72792	0.341012
mmu-miR-5128		miRNA	0.018	0.045	0	0.053	0	0.054	0.081	0	1.32193	0.601949
mmu-miR-5129-3p		miRNA	0.033	0.05	0.056	0	0.044	0.108	0.04	0	0.599462	0.862963
mmu-miR-5129-5p		miRNA	0.05	0.045	0	0.107	0.044	0.054	0	0.08	-0.152003	0.978831
mmu-miR-5132-3p		miRNA	0.071	0.013	0	0.213	0	0	0	0.04	-2.44931	0.553296
mmu-miR-5132-5p		miRNA	0.036	0	0	0.107	0	0	0	0	-5.16993	0.648861
mmu-miR-5134-3p		miRNA	0.164	0.049	0.28	0.213	0	0.108	0	0.04	-1.74284	0.381834
mmu-miR-5134-5p		miRNA	0.019	0	0.056	0	0	0	0	0	-4.24793	0.809538
mmu-miR-532-3p		miRNA	6.074	1.249	10.699	6.823	0.699	1.03	0.928	1.789	-2.28187	0.0182397
mmu-miR-532-5p		miRNA	301.865	229.458	349.442	342.52	213.633	369.785	174.122	144.467	-0.395673	0.177569
mmu-miR-539-3p		miRNA	0.036	0	0	0.107	0	0	0	0	-5.16993	0.648861
mmu-miR-539-5p		miRNA	0.029	0.126	0	0	0.087	0.217	0.121	0.04	2.1193	0.354679
mmu-miR-540-3p		miRNA	0.26	0.189	0	0.693	0.087	0.325	0.202	0.04	-0.460125	0.771782
mmu-miR-540-5p		miRNA	0.018	0.036	0	0.053	0	0.108	0	0	1	0.881591
mmu-miR-541-3p		miRNA	0.17	0.134	0.112	0.267	0.131	0.163	0	0.239	-0.343302	0.896717
mmu-miR-541-5p		miRNA	2.892	3.062	1.176	5.01	2.489	4.5	2.299	2.386	0.0824067	0.824842
mmu-miR-542-3p		miRNA	0.591	0.826	0.672	0.533	0.568	1.518	0.484	0.477	0.482984	0.451273
mmu-miR-542-5p		miRNA	27.786	25.878	32.715	28.197	22.446	38.925	20.974	17.735	-0.102632	0.988313
mmu-miR-543-3p		miRNA	0.975	1.076	0.728	1.279	0.917	1.301	1.371	0.557	0.142204	0.655951
mmu-miR-543-5p		miRNA	0.424	1.039	0.168	0.8	0.306	1.952	0.887	0.278	1.29306	0.127042
mmu-miR-547-3p		miRNA	1.274	0.677	2.241	1.013	0.568	1.03	0.403	0.596	-0.912138	0.231832
mmu-miR-547-5p		miRNA	0.054	0	0.056	0.107	0	0	0	0	-5.75489	0.517535
mmu-miR-551b-3p		miRNA	1.007	0.013	1.961	0.8	0.262	0	0	0.04	-6.27541	0.000117531
mmu-miR-551b-5p		miRNA	0.118	0.027	0	0.267	0.087	0	0.081	0	-2.12776	0.440236
mmu-miR-5615-3p		miRNA	0.051	0	0.056	0.053	0.044	0	0	0	-5.67243	0.405601
mmu-miR-5615-5p		miRNA	0.24	0.174	0.224	0.32	0.175	0.163	0.161	0.199	-0.463947	0.835833
mmu-miR-5616-5p		miRNA	0	0.013	0	0	0	0	0	0.04	3.70044	0.817795
mmu-miR-5617-3p		miRNA	0	0	0	0	0	0	0	0
mmu-miR-5618-5p		miRNA	0	0.045	0	0	0	0.054	0.04	0.04	5.49185	0.413952
mmu-miR-5619-3p		miRNA	0	0.04	0	0	0	0	0.121	0	5.32193	0.513911
mmu-miR-5619-5p		miRNA	0	0	0	0	0	0	0	0
mmu-miR-5620-3p		miRNA	0.032	0.027	0	0.053	0.044	0	0.04	0.04	-0.245112	0.989805
mmu-miR-5620-5p		miRNA	0.036	0.135	0	0.107	0	0.325	0.081	0	1.90689	0.425385
mmu-miR-5621-3p		miRNA	0	0.018	0	0	0	0.054	0	0	4.16993	0.817795
mmu-miR-5622-5p		miRNA	0	0	0	0	0	0	0	0
mmu-miR-5623-3p		miRNA	0	0.036	0	0	0	0.108	0	0	5.16993	0.704902
mmu-miR-5623-5p		miRNA	0.019	0	0.056	0	0	0	0	0	-4.24793	0.809538
mmu-miR-5624-3p		miRNA	0.056	0.107	0.168	0	0	0.163	0	0.159	0.934112	0.538709
mmu-miR-5626-3p		miRNA	0	0.027	0	0	0	0	0.081	0	4.75489	0.617534
mmu-miR-5626-5p		miRNA	0	0.036	0	0	0	0.108	0	0	5.16993	0.704902
mmu-miR-5627-3p		miRNA	0.015	0	0	0	0.044	0	0	0	-3.90689	0.809538
mmu-miR-5709-3p		miRNA	0.018	0.013	0	0.053	0	0	0.04	0	-0.469485	0.995756
mmu-miR-5709-5p		miRNA	0.033	0	0.056	0	0.044	0	0	0	-5.04439	0.634756
mmu-miR-5710		miRNA	0.019	0	0.056	0	0	0	0	0	-4.24793	0.809538
mmu-miR-574-3p		miRNA	82.675	62.441	100.665	100.635	46.727	112.329	42.149	32.846	-0.404957	0.258867
mmu-miR-574-5p		miRNA	24.411	22.416	34.731	25.532	12.97	36.485	18.634	12.128	-0.123003	0.949285
mmu-miR-582-3p		miRNA	0.092	0.951	0.224	0.053	0	1.572	0.524	0.756	3.36974	0.000169492
mmu-miR-582-5p		miRNA	0.229	5.194	0.28	0.32	0.087	6.614	4.275	4.692	4.50343	1.35366e-17
mmu-miR-590-3p		miRNA	0.018	0	0	0.053	0	0	0	0	-4.16993	0.809538
mmu-miR-592-3p		miRNA	1.416	0.176	1.849	1.919	0.48	0.488	0	0.04	-3.00817	0.000950704
mmu-miR-592-5p		miRNA	0.304	0.108	0.224	0.426	0.262	0.325	0	0	-1.49304	0.181693
mmu-miR-598-3p		miRNA	0.751	0.528	0.56	0.906	0.786	0.542	0.565	0.477	-0.508275	0.600484
mmu-miR-598-5p		miRNA	0.056	0	0.168	0	0	0	0	0	-5.80735	0.575375
mmu-miR-615-3p		miRNA	1.044	0.981	1.008	1.599	0.524	2.06	0.605	0.278	-0.0897967	0.8434
mmu-miR-6236		miRNA	0	0	0	0	0	0	0	0
mmu-miR-6239		miRNA	0	0	0	0	0	0	0	0
mmu-miR-6240		miRNA	0	0	0	0	0	0	0	0
mmu-miR-6340		miRNA	0	0.013	0	0	0	0	0	0.04	3.70044	0.817795
mmu-miR-6392-5p		miRNA	0	0.018	0	0	0	0.054	0	0	4.16993	0.817795
mmu-miR-6395		miRNA	0.286	0.627	0	0.64	0.218	0.922	0.403	0.557	1.13245	0.241264
mmu-miR-6397		miRNA	0	0.018	0	0	0	0.054	0	0	4.16993	0.817795
mmu-miR-6418-3p		miRNA	0.532	0.094	1.232	0.32	0.044	0.163	0.04	0.08	-2.50069	0.0732533
mmu-miR-6481		miRNA	0.55	0.129	0.504	0.533	0.611	0.108	0	0.278	-2.09206	0.0829253
mmu-miR-6516-3p		miRNA	0	0.013	0	0	0	0	0.04	0	3.70044	0.817795
mmu-miR-6516-5p		miRNA	0.36	0.202	0.56	0.213	0.306	0.163	0.363	0.08	-0.833642	0.588462
mmu-miR-652-3p		miRNA	225.126	249.494	377.058	86.083	212.235	394.94	210.746	142.796	0.148272	0.650004
mmu-miR-652-5p		miRNA	0.316	0.328	0.56	0.213	0.175	0.542	0.242	0.199	0.0537713	0.8101
mmu-miR-6538		miRNA	8.819	7.654	7.899	4.584	13.974	5.204	7.3	10.458	-0.204401	0.945047
mmu-miR-6539		miRNA	0	0.031	0	0	0	0.054	0	0.04	4.9542	0.66091
mmu-miR-6541		miRNA	0	0	0	0	0	0	0	0
mmu-miR-6546-3p		miRNA	0.129	0.225	0.168	0	0.218	0.434	0.202	0.04	0.802554	0.65378
mmu-miR-6546-5p		miRNA	0.018	0.027	0	0.053	0	0	0.04	0.04	0.584963	0.733171
mmu-miR-664-3p		miRNA	5.874	5.71	8.291	6.45	2.882	9.162	3.832	4.136	-0.0408525	0.713983
mmu-miR-664-5p		miRNA	0.719	0.589	1.12	0.906	0.131	1.247	0.202	0.318	-0.287724	0.793606
mmu-miR-665-3p		miRNA	0	0.036	0	0	0	0.108	0	0	5.16993	0.704902
mmu-miR-666-3p		miRNA	0	0.17	0	0	0	0.108	0.323	0.08	7.40939	0.023526
mmu-miR-666-5p		miRNA	0	0.018	0	0	0	0.054	0	0	4.16993	0.817795
mmu-miR-667-3p		miRNA	0.036	0.063	0	0.107	0	0.108	0.04	0.04	0.807355	0.670161
mmu-miR-667-5p		miRNA	0.015	0	0	0	0.044	0	0	0	-3.90689	0.809538
mmu-miR-668-3p		miRNA	0.018	0.027	0	0.053	0	0	0.081	0	0.584963	0.772322
mmu-miR-669a-3-3p		miRNA	0.029	0	0	0	0.087	0	0	0	-4.85798	0.595107
mmu-miR-669a-3p		miRNA	0.1	0.09	0	0.213	0.087	0.271	0	0	-0.152003	0.759568
mmu-miR-669a-5p		miRNA	0.32	0.201	0	0.48	0.48	0	0.403	0.199	-0.670876	0.79757
mmu-miR-669b-3p		miRNA	0.018	0	0	0.053	0	0	0	0	-4.16993	0.809538
mmu-miR-669b-5p		miRNA	1.958	1.023	2.353	2.079	1.441	0.867	1.089	1.113	-0.936575	0.220402
mmu-miR-669c-5p		miRNA	1.358	0.681	2.185	1.279	0.611	0.922	0.645	0.477	-0.995757	0.172672
mmu-miR-669d-5p		miRNA	0.209	0.197	0.336	0.16	0.131	0.271	0.081	0.239	-0.0853073	0.906599
mmu-miR-669e-5p		miRNA	0.018	0	0	0.053	0	0	0	0	-4.16993	0.809538
mmu-miR-669f-3p		miRNA	0.216	0.045	0.392	0.213	0.044	0.054	0	0.08	-2.26303	0.215898
mmu-miR-669f-5p		miRNA	0.512	0.362	0.504	0.64	0.393	0.325	0.403	0.358	-0.500154	0.744712
mmu-miR-669h-5p		miRNA	0.036	0	0.056	0.053	0	0	0	0	-5.16993	0.664275
mmu-miR-669l-5p		miRNA	0.876	0.906	1.288	0.64	0.699	1.193	0.968	0.557	0.0485802	0.687207
mmu-miR-669m-3p		miRNA	0	0	0	0	0	0	0	0
mmu-miR-669m-5p		miRNA	0.018	0	0	0.053	0	0	0	0	-4.16993	0.809538
mmu-miR-669o-3p		miRNA	0.382	0.133	0.84	0	0.306	0	0.121	0.278	-1.52215	0.544189
mmu-miR-669o-5p		miRNA	1.17	0.678	1.176	1.066	1.266	1.03	0.766	0.239	-0.787151	0.22508
mmu-miR-669p-5p		miRNA	0.093	0.108	0.28	0	0	0.325	0	0	0.215729	0.971955
mmu-miR-671-3p		miRNA	6.791	6.947	9.019	7.249	4.105	11.764	3.59	5.488	0.0327661	0.68722
mmu-miR-671-5p		miRNA	18.636	14.283	24.032	23.186	8.69	21.36	9.519	11.969	-0.383793	0.554539
mmu-miR-6715-3p		miRNA	0.018	0.189	0	0.053	0	0.325	0.161	0.08	3.39232	0.057563
mmu-miR-6715-5p		miRNA	0	0	0	0	0	0	0	0
mmu-miR-672-3p		miRNA	0	0	0	0	0	0	0	0
mmu-miR-672-5p		miRNA	0.163	0.13	0.392	0.053	0.044	0.108	0.202	0.08	-0.32636	0.909587
mmu-miR-673-3p		miRNA	0	0.032	0	0	0	0.054	0.04	0	5	0.661961
mmu-miR-673-5p		miRNA	0.086	0.126	0	0.213	0.044	0.217	0.121	0.04	0.551015	0.713546
mmu-miR-674-3p		miRNA	2.018	1.344	3.305	1.919	0.83	1.789	1.21	1.034	-0.586393	0.513018
mmu-miR-674-5p		miRNA	6.113	5.746	9.523	3.838	4.978	10.517	2.783	3.937	-0.0893226	0.869719
mmu-miR-675-3p		miRNA	0.019	0.345	0.056	0	0	0.271	0.686	0.08	4.18253	0.00787904
mmu-miR-675-5p		miRNA	0	0.013	0	0	0	0	0.04	0	3.70044	0.817795
mmu-miR-676-3p		miRNA	51.337	53.444	77.865	46.799	29.346	86.849	44.932	28.551	0.058029	0.52044
mmu-miR-676-5p		miRNA	3.707	2.088	6.442	3.411	1.266	3.578	1.533	1.153	-0.82813	0.184012
mmu-miR-677-5p		miRNA	1.165	2.729	0.504	1.812	1.179	2.06	3.025	3.102	1.22804	0.0282458
mmu-miR-679-3p		miRNA	0.018	0.027	0	0.053	0	0	0.04	0.04	0.584963	0.733171
[truncated: 724 more rows]
